# Supplementary material for: Identification of differentially expressed genes associated with semigamy in Pima cotton (Gossypium barbadense L.) through comparative microarray analysis
Source: BMC Plant Biol. 2011 Mar 16;11:49. doi: 10.1186/1471-2229-11-49 (PMC3068091; doi:10.1186/1471-2229-11-49)
Supplement: Additional file 1 — Raw microarray data for semigametic anthers. [file 1471-2229-11-49-S1.XLS]

## Sheet: Annotated Data - Table 1
Probe Set ID	Gene Title	UniGene ID	Unigene Title	Pima S-1 Signal	Pima S-1 Detection	Pima S-1 Detection p-value	57-4 Signal	57-4 Detection	57-4 Detection p-value	57-4 vs. Pima S-1 Signal Log Ratio	57-4 vs. Pima S-1 Change	57-4 vs. Pima S-1 Change p-value	Gene Product	go biological process term	go molecular function term	go cellular component term	UniGene ID	Representative Public ID	GeneBank Descriptions
Ghi.10443.1.S1_at	Transcribed locus, weakly similar to NP_173355.3 AP2 domain-containing transcription factor, putative [Arabidopsis thaliana]	10443	UG_TITLE=Transcribed locus, weakly similar to NP_173355.3 DNA binding transcription factor (Arabidopsis thaliana)	513.5	P	0.005859	12.4	A	0.932373	-5	D	0.999973		---	---	---	10443	DT049130	gb:DT049130	DB_XREF=gi:72273390	DB_XREF=COT_DJ_B06		TID=Ghi.10443.1
Ghi.9720.1.S1_at	Transcribed locus, moderately similar to XP_001779530.1 predicted protein [Physcomitrella patens subsp. patens]	10484	UG_TITLE=Transcribed locus, weakly similar to NP_915655.1 P0677H08.8 (Oryza sativa (japonica cultivar-group))	251.5	P	0.01416	9.2	A	0.953857	-4.5	D	0.999977		---	---	---	10484	DN758410	gb:DN758410	DB_XREF=gi:84144168	DB_XREF=G.hir-stem 914		TID=Ghi.9720.1
Ghi.3673.1.S1_at	Transcribed locus, weakly similar to XP_001772779.1 predicted protein [Physcomitrella patens subsp. patens]	3673	UG_TITLE=Transcribed locus, weakly similar to NP_173355.3 DNA binding transcription factor (Arabidopsis thaliana)	1781.2	P	0.000244	76.9	A	0.149658	-4.3	D	0.99998		---	---	---	3673	DT462887	gb:DT462887	DB_XREF=gi:73860148	DB_XREF=GH_CHX12L24.r	CLONE=GH_CHX12L24	TID=Ghi.3673.1
Ghi.2122.2.S1_s_at	Transcribed locus, weakly similar to NP_201013.1 IQD23 (IQ-domain 23); calmodulin binding [Arabidopsis thaliana]	2122	UG_TITLE=Transcribed locus, weakly similar to NP_201013.1 calmodulin binding (Arabidopsis thaliana)	137.7	P	0.023926	6.9	A	0.870361	-4	D	0.999977		---	---	---	2122	DT460596	gb:DT460596	DB_XREF=gi:73851576	DB_XREF=GH_ON39I18.r	CLONE=GH_ON39I18	TID=Ghi.2122.2
Gra.2153.1.S1_s_at	Transcribed locus, moderately similar to NP_001078277.1 UXS1 (UDP-GLUCURONIC ACID DECARBOXYLASE 1) [Arabidopsis thaliana]	2153	UG_TITLE=Transcribed locus, moderately similar to NP_190920.2 NAD-dependent epimerasedehydratase family protein (Arabidopsis thaliana)	121	P	0.018555	4.5	A	0.5	-4	D	0.998923		---	---	---	2153	CO123503	gb:CO123503	DB_XREF=gi:48822190	DB_XREF=GR__Eb05L02.f	CLONE=GR__Eb05L02	TID=Gra.2153.1
Gra.2671.1.A1_x_at	Transcribed locus, moderately similar to NP_186858.1 MPPBETA; metalloendopeptidase [Arabidopsis thaliana]	2671	UG_TITLE=Transcribed locus, moderately similar to NP_186858.1 mitochondrial processing peptidase beta subunit, putative (Arabidopsis thaliana)	57.3	P	0.046143	3.1	A	0.962402	-3.7	D	0.998168		---	---	---	2671	CO071330	gb:CO071330	DB_XREF=gi:48740811	DB_XREF=GR__Ea29E09.r	CLONE=GR__Ea29E09	TID=Gra.2671.1
Ghi.8809.1.S1_at	Transcribed locus	8809	UG_TITLE=Transcribed locus, moderately similar to NP_568580.1 catalytic (Arabidopsis thaliana)	84.2	P	0.023926	8.7	A	0.828613	-3.6	D	0.999508		---	---	---	8809	DT457360	gb:DT457360	DB_XREF=gi:73848340	DB_XREF=GH_ON34H01.r	CLONE=GH_ON34H01	TID=Ghi.8809.1
GhiAffx.24351.2.S1_s_at	Transcribed locus, moderately similar to NP_192427.1 PSBQ/PSBQ-2 (photosystem II subunit Q-2); calcium ion binding [Arabidopsis thaliana]	16195		107.4	P	0.005859	5.6	A	0.780518	-3.6	D	0.999786		---	---	---	16195	DT458079	gb:DT458079	DB_XREF=gi:73849059	DB_XREF=GH_ON35I21.r	CLONE=GH_ON35I21	TID=GhiAffx.24351.2
Ghi.1092.3.S1_s_at	Transcribed locus, weakly similar to NP_567834.2 unknown protein [Arabidopsis thaliana]	18610	UG_TITLE=Transcribed locus, moderately similar to NP_567834.2 unknown protein (Arabidopsis thaliana)	1350.2	P	0.000244	137.4	P	0.046143	-3.1	D	0.99998		---	---	---	18610	DT467839	gb:DT467839	DB_XREF=gi:73865100	DB_XREF=GH_CHX21A04.f	CLONE=GH_CHX21A04	TID=Ghi.1092.3
Ghi.2091.1.A1_s_at	Transcribed locus, weakly similar to NP_683304.1 unknown protein [Arabidopsis thaliana]	3478	UG_TITLE=Transcribed locus, weakly similar to NP_683304.1 unknown protein (Arabidopsis thaliana)	119.6	P	0.001953	20.2	A	0.780518	-3	D	0.999853		---	---	---	3478	DT460673	gb:DT460673	DB_XREF=gi:73851653	DB_XREF=GH_ON39K17.r	CLONE=GH_ON39K17	TID=Ghi.2091.1
Ghi.486.1.A1_at	Transcribed locus, weakly similar to NP_200778.1 protein kinase, putative [Arabidopsis thaliana]	486	UG_TITLE=Transcribed locus, weakly similar to NP_190214.1 kinase (Arabidopsis thaliana)	189.3	P	0.000244	4.3	A	0.870361	-3	D	0.999977		---	---	---	486	DR459036	gb:DR459036	DB_XREF=gi:84170388	DB_XREF=CM072A12		TID=Ghi.486.1
Gra.2199.2.S1_s_at	Transcribed locus, moderately similar to NP_180851.1 ATPDIL2-3; electron transporter/ isomerase/ protein disulfide isomerase [Arabidopsis thaliana]	2199	UG_TITLE=Transcribed locus, moderately similar to NP_171990.2 thioredoxin family protein (Arabidopsis thaliana)	190	P	0.037598	28.8	A	0.45752	-3	D	0.999135		---	---	---	2199	CO121107	gb:CO121107	DB_XREF=gi:48819794	DB_XREF=GR__Eb02C08.f	CLONE=GR__Eb02C08	TID=Gra.2199.2
Ghi.4273.1.S1_at	Transcribed locus, moderately similar to NP_187300.3 PDK (PYRUVATE DEHYDROGENASE KINASE); ATP binding / [pyruvate dehydrogenase (lipoamide)] kinase [Arabidopsis thaliana]	4273	UG_TITLE=Transcribed locus, moderately similar to NP_187300.3 PDK (PYRUVATE DEHYDROGENASE KINASE)	144.5	P	0.030273	13.2	A	0.696289	-2.8	D	0.998168	ATP binding (pyruvate dehydrogenase (lipoamide)) kinase (Arabidopsis thaliana)	---	---	---	4273	DT455946	gb:DT455946	DB_XREF=gi:73846926	DB_XREF=GH_ON05F11.f	CLONE=GH_ON05F11	TID=Ghi.4273.1
Ghi.4920.1.A1_at	Transcribed locus	4920	UG_TITLE=Transcribed locus	1520.9	P	0.000244	293.8	P	0.01416	-2.8	D	0.99998		---	---	---	4920	DN758194	gb:DN758194	DB_XREF=gi:84143952	DB_XREF=G.hir-stem 698		TID=Ghi.4920.1
Ghi.8610.1.S1_s_at	Transcribed locus, moderately similar to NP_197617.1 CCR4-NOT transcription complex protein, putative [Arabidopsis thaliana]	8610	UG_TITLE=Transcribed locus, moderately similar to NP_197617.1 ribonuclease transcriptional repressor (Arabidopsis thaliana)	3599.5	P	0.000244	567.2	P	0.000244	-2.8	D	0.99998		---	---	---	8610	CA992956	gb:CA992956	DB_XREF=gi:31072677	DB_XREF=pAR03F07		TID=Ghi.8610.1
GhiAffx.31372.1.S1_at	Transcribed locus, weakly similar to NP_566503.1 proteasome-related [Arabidopsis thaliana]	13643		76.9	P	0.008057	6.7	A	0.633789	-2.8	D	0.999654		---	---	---	13643	DW486280.1	gb:DW486280.1	dbest_id:35090708			TID=GhiAffx.31372.1
Ghi.10510.1.A1_s_at	Transcribed locus, moderately similar to NP_566732.1 dienelactone hydrolase family protein [Arabidopsis thaliana]	10510	UG_TITLE=Transcribed locus, moderately similar to NP_566732.1 hydrolase (Arabidopsis thaliana)	49.5	P	0.018555	5.9	A	0.533936	-2.7	D	0.999226		---	---	---	10510	DT460434	gb:DT460434	DB_XREF=gi:73851414	DB_XREF=GH_ON39E20.r	CLONE=GH_ON39E20	TID=Ghi.10510.1
Ghi.3284.1.S1_s_at	Transcribed locus, weakly similar to NP_196762.1 unknown protein [Arabidopsis thaliana]	3284	UG_TITLE=Transcribed locus, moderately similar to XP_463361.1 B1097D05.23 (Oryza sativa (japonica cultivar-group))	2413.7	P	0.000244	407.9	P	0.046143	-2.7	D	0.999977		---	---	---	3284	DT466688	gb:DT466688	DB_XREF=gi:73863949	DB_XREF=GH_CHX19D23.r	CLONE=GH_CHX19D23	TID=Ghi.3284.1
Ghi.9823.1.S1_at	Transcribed locus, weakly similar to NP_181529.1 unknown protein [Arabidopsis thaliana]	9823	UG_TITLE=Transcribed locus, weakly similar to NP_181529.1 unknown protein (Arabidopsis thaliana)	119.2	P	0.001953	15.4	A	0.567627	-2.7	D	0.99997		---	---	---	9823	DT464807	gb:DT464807	DB_XREF=gi:73862068	DB_XREF=GH_CHX16F03.f	CLONE=GH_CHX16F03	TID=Ghi.9823.1
Ghi.9880.2.A1_x_at	Transcribed locus, moderately similar to XP_001756879.1 predicted protein [Physcomitrella patens subsp. patens]	9880	UG_TITLE=Transcribed locus, moderately similar to NP_568679.1 ATERF-5ATERF5	1242.8	P	0.000244	152.9	P	0.010742	-2.5	D	0.99998	DNA binding transcription factor transcriptional activator (Arabidopsis thaliana)	---	---	---	9880	DT047349	gb:DT047349	DB_XREF=gi:72269826	DB_XREF=COT_CN_A10		TID=Ghi.9880.2
GhiAffx.15164.1.A1_s_at	Transcribed locus, moderately similar to NP_171920.1 SHY2 (SHORT HYPOCOTYL 2); transcription factor [Arabidopsis thaliana]	1100		113.9	P	0.001953	23.4	A	0.533936	-2.5	D	0.999562		---	---	---	1100	DW505592.1	gb:DW505592.1	dbest_id:35111375			TID=GhiAffx.15164.1
Ghi.3292.3.S1_at	Transcribed locus, weakly similar to NP_565685.1 binding [Arabidopsis thaliana]	3292	UG_TITLE=Transcribed locus, moderately similar to NP_565685.1 unknown protein (Arabidopsis thaliana)	117.2	P	0.010742	22.9	A	0.432373	-2.4	D	0.99996		---	---	---	3292	DT546429	gb:DT546429	DB_XREF=gi:78326155	DB_XREF=EST1057069		TID=Ghi.3292.3
Ghi.4274.1.S1_at	Transcribed locus	4274	UG_TITLE=Transcribed locus	65.9	P	0.023926	3.6	A	0.601074	-2.4	D	0.998514		---	---	---	4274	DT455945	gb:DT455945	DB_XREF=gi:73846925	DB_XREF=GH_ON05F10.f	CLONE=GH_ON05F10	TID=Ghi.4274.1
Ghi.4983.1.A1_at	Transcribed locus, weakly similar to NP_174094.1 STZ (SALT TOLERANCE ZINC FINGER); nucleic acid binding / transcription factor/ zinc ion binding [Arabidopsis thaliana]	4983	UG_TITLE=Transcribed locus, weakly similar to NP_174094.1 ZAT10	901.9	P	0.000244	184.1	P	0.008057	-2.4	D	0.99998	nucleic acid binding transcription factor zinc ion binding (Arabidopsis thaliana)	---	---	---	4983	DV849718	gb:DV849718	DB_XREF=gi:82756156	DB_XREF=GH_LSL23G04.f	CLONE=GH_LSL23G04	TID=Ghi.4983.1
GhiAffx.15780.1.A1_s_at	Transcribed locus, weakly similar to NP_192260.1 RMA1 (Ring finger protein with Membrane Anchor 1); protein binding / ubiquitin-protein ligase/ zinc ion binding [Arabidopsis thaliana]	1777		99.7	P	0.010742	4.5	A	0.633789	-2.4	D	0.998799		---	---	---	1777	DW224570.1	gb:DW224570.1	dbest_id:34828742			TID=GhiAffx.15780.1
GraAffx.34129.1.S1_s_at	---	---		46.4	P	0.023926	5.7	A	0.981445	-2.4	D	0.999954		---	---	---	---	CO069869	gb:CO069869	DB_XREF=gi:48739350	DB_XREF=GR__Ea26K12.r	CLONE=GR__Ea26K12	TID=GraAffx.34129.1
Ghi.3913.1.S1_at	Transcribed locus, weakly similar to NP_173638.1 AP2 domain-containing transcription factor, putative [Arabidopsis thaliana]	3913	UG_TITLE=Transcribed locus, weakly similar to NP_177931.1 RAP2.4	1002.3	P	0.000244	190	P	0.018555	-2.3	D	0.99998	DNA binding transcription factor (Arabidopsis thaliana)	---	---	---	3913	DT455621	gb:DT455621	DB_XREF=gi:73846601	DB_XREF=GH_ON01D12.f	CLONE=GH_ON01D12	TID=Ghi.3913.1
GhiAffx.12599.1.A1_at	Transcribed locus, weakly similar to NP_171682.2 unknown protein [Arabidopsis thaliana]	17957		143.7	P	0.00415	27.1	A	0.27417	-2.3	D	0.999977		---	---	---	17957	DT468341	gb:DT468341	DB_XREF=gi:73865603	DB_XREF=GH_CHX21L18.r	CLONE=GH_CHX21L18	TID=GhiAffx.12599.1
Ghi.10503.4.A1_at	---	---	UG_TITLE=Transcribed locus, weakly similar to NP_188501.1 ubiquitin-protein ligase (Arabidopsis thaliana)	24.9	P	0.010742	5.2	A	0.780518	-2.2	D	0.998514		---	---	---	---	DT464703	gb:DT464703	DB_XREF=gi:73861964	DB_XREF=GH_CHX16C05.r	CLONE=GH_CHX16C05	TID=Ghi.10503.4
Ghi.3763.1.A1_s_at	Transcribed locus, weakly similar to NP_191897.1 calcium-transporting ATPase, plasma membrane-type, putative / Ca(2+)-ATPase, putative (ACA12) [Arabidopsis thaliana]	3763	UG_TITLE=Transcribed locus, weakly similar to NP_191897.1 calcium-transporting ATPase calmodulin binding (Arabidopsis thaliana)	450.8	P	0.000244	98.1	P	0.005859	-2.2	D	0.99987		---	---	---	3763	DT461952	gb:DT461952	DB_XREF=gi:73859213	DB_XREF=GH_CHX06G06.x	CLONE=GH_CHX06G06	TID=Ghi.3763.1
Ghi.5889.2.S1_s_at	Transcribed locus, weakly similar to NP_173852.1 transferase family protein [Arabidopsis thaliana]	5889	UG_TITLE=Transcribed locus	937.7	P	0.000244	229	P	0.001221	-2.2	D	0.99998		---	---	---	5889	AI727736	gb:AI727736	DB_XREF=gi:5046588	DB_XREF=BNLGHi8851		TID=Ghi.5889.2
Ghi.6305.1.S1_s_at	Transcribed locus, weakly similar to NP_176682.1 unknown protein [Arabidopsis thaliana]	6305	UG_TITLE=Transcribed locus, weakly similar to NP_176682.1 unknown protein (Arabidopsis thaliana)	97.2	P	0.037598	11.7	A	0.72583	-2.2	D	0.998349		---	---	---	6305	AW187780	gb:AW187780	DB_XREF=gi:6462216	DB_XREF=BNLGHi10571		TID=Ghi.6305.1
GhiAffx.20597.1.S1_s_at	Transcribed locus, moderately similar to NP_198877.1 glycerol-3-phosphate dehydrogenase (NAD+) / GPDH [Arabidopsis thaliana]	13480		68.1	P	0.00293	11.4	A	0.466064	-2.2	D	0.998923		---	---	---	13480	DT527439	gb:DT527439	DB_XREF=gi:73944131	DB_XREF=GH_OCF08H03.f	CLONE=GH_OCF08H03	TID=GhiAffx.20597.1
GhiAffx.43844.1.S1_s_at	---	---		113.3	P	0.030273	30.5	A	0.696289	-2.2	D	0.999562		---	---	---	---	DW515620.1	gb:DW515620.1	dbest_id:35121403			TID=GhiAffx.43844.1
GhiAffx.7054.1.S1_at	Transcribed locus, weakly similar to XP_001773353.1 predicted protein [Physcomitrella patens subsp. patens]	9926		327.8	P	0.000732	63.5	A	0.303711	-2.2	D	0.99998		---	---	---	9926	DW509967.1	gb:DW509967.1	dbest_id:35115750			TID=GhiAffx.7054.1
Gra.1117.1.A1_at	Transcribed locus, weakly similar to NP_190085.1 XTR8; hydrolase, acting on glycosyl bonds [Arabidopsis thaliana]	1117	UG_TITLE=Transcribed locus, weakly similar to NP_190085.1 xyloglucan:xyloglucosyl transferase, putative xyloglucan endotransglycosylase, putative endo-xyloglucan transferase, putative (Arabidopsis thaliana)	46	P	0.030273	4.9	A	0.780518	-2.2	D	0.999693		---	---	---	1117	CO073294	gb:CO073294	DB_XREF=gi:48742775	DB_XREF=GR__Ea32N22.f	CLONE=GR__Ea32N22	TID=Gra.1117.1
Ghi.1092.1.A1_x_at	Transcribed locus, moderately similar to NP_196762.1 unknown protein [Arabidopsis thaliana]	18632	UG_TITLE=Transcribed locus, moderately similar to NP_567834.2 unknown protein (Arabidopsis thaliana)	5731.3	P	0.000244	1309.6	P	0.000244	-2.1	D	0.99998		---	---	---	18632	DT462950	gb:DT462950	DB_XREF=gi:73860211	DB_XREF=GH_CHX12N12.r	CLONE=GH_CHX12N12	TID=Ghi.1092.1
Ghi.5095.1.A1_s_at	Transcribed locus, weakly similar to NP_173852.1 transferase family protein [Arabidopsis thaliana]	5889	UG_TITLE=Transcribed locus	475	P	0.000244	105.3	P	0.018555	-2.1	D	0.99998		---	---	---	5889	DT049113	gb:DT049113	DB_XREF=gi:72273356	DB_XREF=COT_DI_H11		TID=Ghi.5095.1
Ghi.9263.1.A1_a_at	Transcribed locus, weakly similar to NP_193036.1 protein kinase family protein [Arabidopsis thaliana]	9263	UG_TITLE=Transcribed locus, weakly similar to NP_189162.1 AGC2-1 (OXIDATIVE SIGNAL-INDUCIBLE1)	142	P	0.005859	16.3	A	0.398926	-2.1	D	0.999811	kinase (Arabidopsis thaliana)	---	---	---	9263	DT463505	gb:DT463505	DB_XREF=gi:73860766	DB_XREF=GH_CHX13K12.r	CLONE=GH_CHX13K12	TID=Ghi.9263.1
GhiAffx.24025.1.S1_at	---	---		439.1	P	0.000732	100.6	P	0.037598	-2.1	D	0.999973		---	---	---	---	DW509133.1	gb:DW509133.1	dbest_id:35114916			TID=GhiAffx.24025.1
GhiAffx.7649.1.S1_s_at	Transcribed locus, weakly similar to NP_196762.1 unknown protein [Arabidopsis thaliana]	18614		344.4	P	0.005859	46.2	A	0.27417	-2.1	D	0.99994		---	---	---	18614	DW478800.1	gb:DW478800.1	dbest_id:35083228			TID=GhiAffx.7649.1
GhiAffx.8390.1.S1_at	Transcribed locus, weakly similar to NP_188529.2 VRN1 (REDUCED VERNALIZATION RESPONSE 1) [Arabidopsis thaliana]	16756		161.2	P	0.000244	34.3	A	0.095215	-2.1	D	0.999977		---	---	---	16756	DW490369.1	gb:DW490369.1	dbest_id:35094797			TID=GhiAffx.8390.1
Ghi.2665.2.S1_s_at	Transcribed locus, moderately similar to NP_187349.2 protein arginine N-methyltransferase family protein [Arabidopsis thaliana]	2665	UG_TITLE=Transcribed locus, moderately similar to NP_187349.2 S-adenosylmethionine-dependent methyltransferase methyltransferase (Arabidopsis thaliana)	75.4	P	0.005859	13.6	A	0.780518	-2	D	0.999382		---	---	---	2665	DT552503	gb:DT552503	DB_XREF=gi:78332229	DB_XREF=EST1063143		TID=Ghi.2665.2
Ghi.2696.1.A1_s_at	Transcribed locus, strongly similar to XP_001775145.1 predicted protein [Physcomitrella patens subsp. patens]	2696	UG_TITLE=Transcribed locus, weakly similar to NP_177931.1 RAP2.4	53.7	P	0.01416	4.8	A	0.888428	-2	D	0.998923	DNA binding transcription factor (Arabidopsis thaliana)	---	---	---	2696	DT464033	gb:DT464033	DB_XREF=gi:73861294	DB_XREF=GH_CHX14N14.r	CLONE=GH_CHX14N14	TID=Ghi.2696.1
Ghi.664.1.S1_at	Transcribed locus, moderately similar to NP_191705.1 BRH1 (BRASSINOSTEROID-RESPONSIVE RING-H2); protein binding / zinc ion binding [Arabidopsis thaliana]	664	UG_TITLE=Transcribed locus, moderately similar to NP_191705.1 BRH1 (BRASSINOSTEROID-RESPONSIVE RING-H2)	3661.3	P	0.000244	898.1	P	0.000732	-2	D	0.99998	protein binding ubiquitin-protein ligase zinc ion binding (Arabidopsis thaliana)	---	---	---	664	CA992783	gb:CA992783	DB_XREF=gi:31072504	DB_XREF=pAR01C06		TID=Ghi.664.1
Ghi.6748.1.A1_at	Transcribed locus	6748	UG_TITLE=Transcribed locus, moderately similar to NP_191304.1 unknown protein (Arabidopsis thaliana)	3380	P	0.000244	496.7	P	0.000244	-2	D	0.99998		---	---	---	6748	CA993446	gb:CA993446	DB_XREF=gi:31073167	DB_XREF=pAR07G09		TID=Ghi.6748.1
Ghi.9175.1.S1_at	Transcribed locus, moderately similar to XP_001756879.1 predicted protein [Physcomitrella patens subsp. patens]	9175	UG_TITLE=Transcribed locus, weakly similar to NP_568755.1 DNA binding transcription factor (Arabidopsis thaliana)	2072.7	P	0.000244	446.1	P	0.000244	-2	D	0.99998		---	---	---	9175	DR462212	gb:DR462212	DB_XREF=gi:84173564	DB_XREF=CM105E12		TID=Ghi.9175.1
GhiAffx.52906.1.S1_at	Transcribed locus, weakly similar to NP_181023.1 FAH1 (FATTY ACID HYDROXYLASE 1); catalytic [Arabidopsis thaliana]	19208		450	P	0.00293	107.4	A	0.19458	-2	D	0.99998		---	---	---	19208	DW224876.1	gb:DW224876.1	dbest_id:34829048			TID=GhiAffx.52906.1
GhiAffx.62974.1.S1_s_at	Transcribed locus	18696		639.2	P	0.000244	132	P	0.001953	-2	D	0.99998		---	---	---	18696	DW517716.1	gb:DW517716.1	dbest_id:35123499			TID=GhiAffx.62974.1
Gra.1847.1.S1_s_at	Transcribed locus, moderately similar to NP_680113.2 cysteine-type endopeptidase/ cysteine-type peptidase [Arabidopsis thaliana]	1847	UG_TITLE=Transcribed locus, moderately similar to NP_568722.1 cysteine proteinase, putative (Arabidopsis thaliana)	107.1	P	0.018555	16.7	A	0.780518	-2	D	0.999308		---	---	---	1847	CO110203	gb:CO110203	DB_XREF=gi:48808889	DB_XREF=GR__Eb0042P16.f	CLONE=GR__Eb0042P16	TID=Gra.1847.1
Gra.2797.1.S1_s_at	Transcribed locus, weakly similar to NP_564463.1 unknown protein [Arabidopsis thaliana]	3620	UG_TITLE=Transcribed locus, weakly similar to NP_177939.2 expressed protein (Arabidopsis thaliana)	105.9	P	0.001953	13.9	A	0.432373	-2	D	0.999448		---	---	---	3620	CO103865	gb:CO103865	DB_XREF=gi:48802551	DB_XREF=GR__Eb0032K17.r	CLONE=GR__Eb0032K17	TID=Gra.2797.1
Ghi.8156.1.S1_s_at	FeSOD	8156	DEF=Gossypium hirsutum FeSOD mRNA, complete cds.	90.8	P	0.005859	29.7	A	0.601074	-1.9	D	0.999382	PROD=FeSOD	superoxide metabolic process	superoxide dismutase activity /// oxidoreductase activity /// metal ion binding	---	8156	DQ088821.1	gb:DQ088821.1	DB_XREF=gi:74229682			TID=Ghi.8156.1
Ghi.9181.2.A1_at	Transcribed locus, moderately similar to NP_180563.1 protein phosphatase 2C, putative / PP2C, putative [Arabidopsis thaliana]	9181	UG_TITLE=Transcribed locus, moderately similar to NP_172196.1 catalytic protein phosphatase type 2C protein serinethreonine phosphatase (Arabidopsis thaliana)	298.6	P	0.000732	68.3	A	0.171387	-1.9	D	0.999977		---	---	---	9181	DT463611	gb:DT463611	DB_XREF=gi:73860872	DB_XREF=GH_CHX13N01.r	CLONE=GH_CHX13N01	TID=Ghi.9181.2
GhiAffx.30258.1.S1_at	Transcribed locus, moderately similar to NP_201025.1 PRH75 (plant RNA helicase 75); ATP-dependent helicase [Arabidopsis thaliana]	14525		220.1	P	0.005859	39.3	A	0.334473	-1.9	D	0.999382		---	---	---	14525	DT558313	gb:DT558313	DB_XREF=gi:78338039	DB_XREF=EST1068953		TID=GhiAffx.30258.1
Gra.2349.1.A1_at	Transcribed locus, strongly similar to NP_200847.1 calmodulin binding / translation elongation factor [Arabidopsis thaliana]	1176	UG_TITLE=Transcribed locus, strongly similar to NP_200847.1 elongation factor 1-alpha EF-1-alpha (Arabidopsis thaliana)	37	P	0.000244	20.4	A	0.72583	-1.9	D	0.999135		---	---	---	1176	CO128711	gb:CO128711	DB_XREF=gi:48830321	DB_XREF=GR__Eb25L06.r	CLONE=GR__Eb25L06	TID=Gra.2349.1
Ghi.1074.1.S1_s_at	Transcribed locus, weakly similar to NP_174094.1 STZ (SALT TOLERANCE ZINC FINGER); nucleic acid binding / transcription factor/ zinc ion binding [Arabidopsis thaliana]	1074	UG_TITLE=Transcribed locus, weakly similar to NP_174094.1 ZAT10	682.2	P	0.00293	180.8	M	0.056152	-1.8	D	0.99998	nucleic acid binding transcription factor zinc ion binding (Arabidopsis thaliana)	---	---	---	1074	DN758679	gb:DN758679	DB_XREF=gi:84144437	DB_XREF=G.hir-stem 1183		TID=Ghi.1074.1
Ghi.6835.1.S1_at	Transcribed locus, moderately similar to NP_190012.1 CCR4-NOT transcription complex protein, putative [Arabidopsis thaliana]	6835	UG_TITLE=Transcribed locus, moderately similar to NP_190012.1 ribonuclease transcriptional repressor (Arabidopsis thaliana)	75.1	P	0.010742	17.1	A	0.366211	-1.8	D	0.999382		---	---	---	6835	CA992935	gb:CA992935	DB_XREF=gi:31072656	DB_XREF=pAR03D05		TID=Ghi.6835.1
Ghi.9362.1.S1_at	Transcribed locus, moderately similar to NP_190012.1 CCR4-NOT transcription complex protein, putative [Arabidopsis thaliana]	9362	UG_TITLE=Transcribed locus, moderately similar to NP_190012.1 ribonuclease transcriptional repressor (Arabidopsis thaliana)	798.4	P	0.000244	240.1	P	0.000244	-1.8	D	0.99998		---	---	---	9362	CA992847	gb:CA992847	DB_XREF=gi:31072568	DB_XREF=pAR0266		TID=Ghi.9362.1
GhiAffx.27298.1.S1_s_at	Transcribed locus, moderately similar to NP_851120.1 ADL1 (ARABIDOPSIS DYNAMIN-LIKE PROTEIN); GTP binding [Arabidopsis thaliana]	3785		102	P	0.000244	33.8	A	0.219482	-1.8	D	0.998514		---	---	---	3785	DW486050.1	gb:DW486050.1	dbest_id:35090478			TID=GhiAffx.27298.1
GhiAffx.60359.2.S1_at	Transcribed locus, weakly similar to NP_186994.2 armadillo/beta-catenin repeat family protein [Arabidopsis thaliana]	13371		96	P	0.001953	22.4	A	0.5	-1.8	D	0.999562		---	---	---	13371	DT550533	gb:DT550533	DB_XREF=gi:78330259	DB_XREF=EST1061173		TID=GhiAffx.60359.2
GraAffx.2019.1.S1_s_at	---	---		532	P	0.000244	143.1	P	0.001953	-1.8	D	0.99998		---	---	---	---	CO122895	gb:CO122895	DB_XREF=gi:48821582	DB_XREF=GR__Eb04L24.f	CLONE=GR__Eb04L24	TID=GraAffx.2019.1
Ghi.1076.2.S1_s_at	Transcribed locus, weakly similar to NP_001030689.1 ECT2 [Arabidopsis thaliana]	19442	UG_TITLE=Transcribed locus, moderately similar to NP_851236.1 unknown protein (Arabidopsis thaliana)	116	P	0.000244	25.1	A	0.27417	-1.7	D	0.999693		---	---	---	19442	DT459205	gb:DT459205	DB_XREF=gi:73850185	DB_XREF=GH_ON37F02.r	CLONE=GH_ON37F02	TID=Ghi.1076.2
Ghi.3447.2.S1_s_at	Transcribed locus, moderately similar to NP_564254.1 unknown protein [Arabidopsis thaliana]	19612	UG_TITLE=Transcribed locus, moderately similar to NP_564254.1 unknown protein (Arabidopsis thaliana)	244.2	P	0.000244	57.8	P	0.037598	-1.7	D	0.999954		---	---	---	19612	DT465737	gb:DT465737	DB_XREF=gi:73862998	DB_XREF=GH_CHX17N20.r	CLONE=GH_CHX17N20	TID=Ghi.3447.2
Ghi.7181.1.S1_s_at	Transcribed locus, weakly similar to XP_001753762.1 predicted protein [Physcomitrella patens subsp. patens]	7181	UG_TITLE=Transcribed locus	123.1	P	0.000732	29.3	A	0.27417	-1.7	D	0.999727		---	---	---	7181	AW187357	gb:AW187357	DB_XREF=gi:6461793	DB_XREF=BNLGHi13171		TID=Ghi.7181.1
Ghi.9181.1.S1_at	Transcribed locus, moderately similar to NP_180563.1 protein phosphatase 2C, putative / PP2C, putative [Arabidopsis thaliana]	9181	UG_TITLE=Transcribed locus, moderately similar to NP_172196.1 catalytic protein phosphatase type 2C protein serinethreonine phosphatase (Arabidopsis thaliana)	99.7	P	0.046143	22.2	A	0.696289	-1.7	D	0.998349		---	---	---	9181	DT462567	gb:DT462567	DB_XREF=gi:73859828	DB_XREF=GH_CHX12E15.f	CLONE=GH_CHX12E15	TID=Ghi.9181.1
Ghi.9822.1.S1_s_at	Transcribed locus, moderately similar to NP_200479.1 EMB2755 (EMBRYO DEFECTIVE 2755); ATP binding / aminoacyl-tRNA ligase/ asparagine-tRNA ligase/ aspartate-tRNA ligase/ nucleic acid binding [Arabidopsis thaliana]	9822	UG_TITLE=Transcribed locus, moderately similar to NP_177254.1 SYNC1	202.6	P	0.030273	67.1	A	0.246094	-1.7	D	0.999508	ATP binding asparagine-tRNA ligase aspartate-tRNA ligase nucleic acid binding tRNA ligase (Arabidopsis thaliana)	---	---	---	9822	AI725513	gb:AI725513	DB_XREF=gi:5044296	DB_XREF=BNLGHi11936		TID=Ghi.9822.1
GhiAffx.11775.1.S1_at	Transcribed locus, weakly similar to NP_186978.1 unknown protein [Arabidopsis thaliana]	16170		714.9	P	0.000244	242.7	P	0.018555	-1.7	D	0.99997		---	---	---	16170	DW224036.1	gb:DW224036.1	dbest_id:34828208			TID=GhiAffx.11775.1
Gra.1112.1.A1_at	Transcribed locus, strongly similar to NP_171668.1 PIP1C; water channel [Arabidopsis thaliana]	1112	UG_TITLE=Transcribed locus, strongly similar to NP_171668.1 plasma membrane intrinsic protein 1C (PIP1C) aquaporin PIP1.3 (PIP1.3) transmembrane protein B (TMPB) (Arabidopsis thaliana)	51.3	P	0.00415	4.7	A	0.601074	-1.7	D	0.999977		---	---	---	1112	CO072292	gb:CO072292	DB_XREF=gi:48741773	DB_XREF=GR__Ea31G05.r	CLONE=GR__Ea31G05	TID=Gra.1112.1
Ghi.10316.1.S1_s_at	Transcribed locus, weakly similar to NP_565797.1 phosphate-responsive 1 family protein [Arabidopsis thaliana]	10316	UG_TITLE=Transcribed locus, weakly similar to NP_565797.1 unknown protein (Arabidopsis thaliana)	470.6	P	0.000244	134.6	A	0.067627	-1.6	D	0.99998		---	---	---	10316	DT051688	gb:DT051688	DB_XREF=gi:72278749	DB_XREF=COT_EO_H10		TID=Ghi.10316.1
Ghi.10366.2.S1_at	Transcribed locus, weakly similar to NP_196106.1 unknown protein [Arabidopsis thaliana]	10366	UG_TITLE=Transcribed locus, moderately similar to NP_914585.1 P0671B11.30 (Oryza sativa (japonica cultivar-group))	534.2	P	0.00415	156.8	P	0.037598	-1.6	D	0.999833		---	---	---	10366	AW561926	gb:AW561926	DB_XREF=gi:8440063	DB_XREF=IPPGHZ0015		TID=Ghi.10366.2
Ghi.2767.1.S1_s_at	Transcribed locus, strongly similar to NP_199207.1 ADH2 (ALCOHOL DEHYDROGENASE 2); formaldehyde dehydrogenase (glutathione) [Arabidopsis thaliana]	2767	UG_TITLE=Transcribed locus, strongly similar to XP_468385.1 alcohol dehydrogenase class III (Oryza sativa (japonica cultivar-group))	198.6	P	0.000244	75.6	M	0.056152	-1.6	D	0.999886		---	---	---	2767	AI729704	gb:AI729704	DB_XREF=gi:5048556	DB_XREF=BNLGHi13993		TID=Ghi.2767.1
Ghi.3047.1.S1_a_at	Transcribed locus, moderately similar to NP_194188.1 mitochondrial substrate carrier family protein [Arabidopsis thaliana]	17962	UG_TITLE=Transcribed locus, moderately similar to NP_179836.1 binding transporter (Arabidopsis thaliana)	1608.2	P	0.000244	529.2	P	0.000244	-1.6	D	0.99998		---	---	---	17962	DR463298	gb:DR463298	DB_XREF=gi:84174650	DB_XREF=CM116H11		TID=Ghi.3047.1
Ghi.3816.3.S1_at	Transcribed locus, weakly similar to NP_564547.1 RTV1 (RELATED TO VERNALIZATION1 1); DNA binding / transcription factor [Arabidopsis thaliana]	3816	UG_TITLE=Transcribed locus, weakly similar to NP_188529.2 VRN1 (REDUCED VERNALIZATION RESPONSE 1) (Arabidopsis thaliana)	142.4	P	0.000244	27.4	A	0.5	-1.6	D	0.999899		---	---	---	3816	DT456170	gb:DT456170	DB_XREF=gi:73847150	DB_XREF=GH_ON12E04.f	CLONE=GH_ON12E04	TID=Ghi.3816.3
Ghi.3846.1.S1_at	Transcribed locus, strongly similar to XP_001775145.1 predicted protein [Physcomitrella patens subsp. patens]	3846	UG_TITLE=Transcribed locus, weakly similar to NP_177931.1 RAP2.4	187.2	P	0.037598	31.6	A	0.601074	-1.6	D	0.999886	DNA binding transcription factor (Arabidopsis thaliana)	---	---	---	3846	DT461163	gb:DT461163	DB_XREF=gi:73852143	DB_XREF=GH_ON40H07.r	CLONE=GH_ON40H07	TID=Ghi.3846.1
Ghi.5744.1.S1_at	Transcribed locus, moderately similar to NP_192230.1 XTH9 (XYLOGLUCAN ENDOTRANSGLUCOSYLASE/HYDROLASE 9); hydrolase, acting on glycosyl bonds [Arabidopsis thaliana]	17201	UG_TITLE=Transcribed locus, moderately similar to NP_192230.1 XTH9 (XYLOGLUCAN ENDOTRANSGLUCOSYLASEHYDROLASE 9)	129.7	P	0.037598	47.8	A	0.5	-1.6	D	0.999965	hydrolase, acting on glycosyl bonds (Arabidopsis thaliana)	---	---	---	17201	DT459646	gb:DT459646	DB_XREF=gi:73850626	DB_XREF=GH_ON37P21.r	CLONE=GH_ON37P21	TID=Ghi.5744.1
Ghi.7953.1.S1_s_at	Transcribed locus, moderately similar to NP_197099.1 adenosylmethionine decarboxylase family protein [Arabidopsis thaliana]	7953	UG_TITLE=Transcribed locus, moderately similar to NP_197099.1 adenosylmethionine decarboxylase (Arabidopsis thaliana)	4110.6	P	0.000244	1215.7	P	0.000244	-1.6	D	0.99998		---	---	---	7953	DR455468	gb:DR455468	DB_XREF=gi:84166820	DB_XREF=CM034E11		TID=Ghi.7953.1
Ghi.8666.1.S1_s_at	Transcribed locus, moderately similar to NP_564353.1 CIPK23 (CBL-INTERACTING PROTEIN KINASE 23); kinase [Arabidopsis thaliana]	8666	UG_TITLE=Transcribed locus, moderately similar to NP_564353.1 CIPK23 (CBL-INTERACTING PROTEIN KINASE 23)	59.2	P	0.010742	18	A	0.665527	-1.6	D	0.998664	ATP binding kinase protein kinase protein serinethreonine kinase protein-tyrosine kinase (Arabidopsis thaliana)	---	---	---	8666	AI725753	gb:AI725753	DB_XREF=gi:5044605	DB_XREF=BNLGHi12812		TID=Ghi.8666.1
GhiAffx.24627.1.S1_at	---	---		109.5	P	0.00415	27.6	A	0.398926	-1.6	D	0.999922		---	---	---	---	DW512074.1	gb:DW512074.1	dbest_id:35117857			TID=GhiAffx.24627.1
GhiAffx.42518.1.S1_at	---	---		108.7	P	0.010742	36.5	A	0.366211	-1.6	D	0.99997		---	---	---	---	DW508567.1	gb:DW508567.1	dbest_id:35114350			TID=GhiAffx.42518.1
GraAffx.2333.1.S1_at	---	---		107.2	P	0.005859	26.2	A	0.398926	-1.6	D	0.998349		---	---	---	---	CO121403	gb:CO121403	DB_XREF=gi:48820090	DB_XREF=GR__Eb02J04.f	CLONE=GR__Eb02J04	TID=GraAffx.2333.1
Ghi.10640.1.S1_s_at	Transcribed locus, strongly similar to NP_001055754.1 Os05g0460000 [Oryza sativa (japonica cultivar-group)]	18195	UG_TITLE=Transcribed locus, strongly similar to NP_187864.1 HSP70	106.4	P	0.001953	23.6	A	0.366211	-1.5	D	0.999833	ATP binding (Arabidopsis thaliana)	---	---	---	18195	DN780720	gb:DN780720	DB_XREF=gi:84149420	DB_XREF=G.hir-Cotyledon 1248		TID=Ghi.10640.1
Ghi.5903.1.S1_at	Transcribed locus, weakly similar to NP_179233.1 BLH7 (BELL1-LIKE HOMEODOMAIN 7); DNA binding / transcription factor [Arabidopsis thaliana]	5903	UG_TITLE=Transcribed locus, moderately similar to NP_909851.1 putative homeodomain protein (Oryza sativa (japonica cultivar-group))	109	P	0.005859	33.5	A	0.334473	-1.5	D	0.998799		---	---	---	5903	CO498555	gb:CO498555	DB_XREF=gi:54123046	DB_XREF=G.h.fbr-sw07945		TID=Ghi.5903.1
Ghi.6539.1.S1_s_at	Transcribed locus, weakly similar to NP_181529.1 unknown protein [Arabidopsis thaliana]	9213	UG_TITLE=Transcribed locus, weakly similar to NP_181529.1 unknown protein (Arabidopsis thaliana)	370.5	P	0.001953	170.2	P	0.018555	-1.5	D	0.99998		---	---	---	9213	CD485942	gb:CD485942	DB_XREF=gi:31406907	DB_XREF=CFUS5.1A10	CLONE=CFUS5.1A10	TID=Ghi.6539.1
Ghi.9959.1.S1_s_at	Transcribed locus, moderately similar to XP_001770354.1 predicted protein [Physcomitrella patens subsp. patens]	9959	UG_TITLE=Transcribed locus, weakly similar to NP_199234.1 ATERF-9ATERF9ERF9	2586.6	P	0.000244	1071.4	P	0.000244	-1.5	D	0.99998	DNA binding transcription factor transcriptional repressor (Arabidopsis thaliana)	---	---	---	9959	DN759712	gb:DN759712	DB_XREF=gi:84145470	DB_XREF=G.hir-stem 2216		TID=Ghi.9959.1
GhiAffx.16959.2.S1_at	Transcribed locus, weakly similar to NP_191162.2 unknown protein [Arabidopsis thaliana]	14742		58.6	P	0.005859	21.5	A	0.753906	-1.5	D	0.998664		---	---	---	14742	DW476818.1	gb:DW476818.1	dbest_id:35081246			TID=GhiAffx.16959.2
GhiAffx.62337.1.S1_at	Transcribed locus, weakly similar to NP_680125.1 ATOFP6/OFP6 (Arabidopsis thaliana ovate family protein 6)	14329		232.2	P	0.001221	69.1	A	0.111572	-1.5	D	0.999973		---	---	---	14329	DW497105.1	gb:DW497105.1	dbest_id:35101533			TID=GhiAffx.62337.1
GraAffx.15471.1.S1_at	---	---		121.3	P	0.030273	42	A	0.334473	-1.5	D	0.999308		---	---	---	---	CO088644	gb:CO088644	DB_XREF=gi:48779278	DB_XREF=GR__Ea07L12.f	CLONE=GR__Ea07L12	TID=GraAffx.15471.1
Ghi.10074.2.S1_at	Transcribed locus, weakly similar to NP_180563.1 protein phosphatase 2C, putative / PP2C, putative [Arabidopsis thaliana]	10074	UG_TITLE=Transcribed locus, moderately similar to NP_180563.1 catalytic protein phosphatase type 2C protein serinethreonine phosphatase (Arabidopsis thaliana)	487.3	P	0.000244	151.6	P	0.001953	-1.4	D	0.999977		---	---	---	10074	DT461698	gb:DT461698	DB_XREF=gi:73858959	DB_XREF=GH_CHX03D11.x	CLONE=GH_CHX03D11	TID=Ghi.10074.2
Ghi.1118.1.S1_s_at	Transcribed locus, moderately similar to NP_192634.1 phosphate-responsive protein, putative (EXO) [Arabidopsis thaliana]	1118	UG_TITLE=Transcribed locus, moderately similar to NP_192634.1 unknown protein (Arabidopsis thaliana)	545.3	P	0.000244	235.8	P	0.00415	-1.4	D	0.99998		---	---	---	1118	DT047491	gb:DT047491	DB_XREF=gi:72270111	DB_XREF=COT_CO_F08		TID=Ghi.1118.1
Ghi.1132.2.A1_a_at	Transcribed locus, weakly similar to NP_192845.1 WRKY41 (WRKY DNA-binding protein 41); transcription factor [Arabidopsis thaliana]	1132	UG_TITLE=Transcribed locus, weakly similar to NP_192845.1 WRKY41	741.3	P	0.000732	310.5	P	0.01416	-1.4	D	0.99998	transcription factor (Arabidopsis thaliana)	---	---	---	1132	DT052025	gb:DT052025	DB_XREF=gi:72279423	DB_XREF=COT_ET_B07		TID=Ghi.1132.2
Ghi.162.1.S1_s_at	Transcribed locus, moderately similar to XP_001770354.1 predicted protein [Physcomitrella patens subsp. patens]	18035	UG_TITLE=Transcribed locus	1983	P	0.000244	710.6	P	0.000244	-1.4	D	0.99998		---	---	---	18035	DN826409	gb:DN826409	DB_XREF=gi:84157362	DB_XREF=G.hir-8,14 hrs post inoculation 352		TID=Ghi.162.1
Ghi.5812.1.S1_s_at	Transcribed locus, moderately similar to NP_199826.1 unknown protein [Arabidopsis thaliana]	5812	UG_TITLE=Transcribed locus, moderately similar to NP_199826.1 unknown protein (Arabidopsis thaliana)	202.8	P	0.046143	71.5	A	0.19458	-1.4	D	0.999562		---	---	---	5812	AI725930	gb:AI725930	DB_XREF=gi:5044782	DB_XREF=BNLGHi13647		TID=Ghi.5812.1
Ghi.5888.1.S1_s_at	Transcribed locus, weakly similar to NP_001078174.1 unknown protein [Arabidopsis thaliana]	5888	UG_TITLE=Transcribed locus, weakly similar to NP_566590.1 unknown protein (Arabidopsis thaliana)	183.5	P	0.018555	69.2	A	0.5	-1.4	D	0.999932		---	---	---	5888	AI731335	gb:AI731335	DB_XREF=gi:5050187	DB_XREF=BNLGHi9237		TID=Ghi.5888.1
Ghi.6417.3.S1_s_at	Transcribed locus	6417	UG_TITLE=Transcribed locus, weakly similar to NP_919896.1 putative polyprotein (Oryza sativa (japonica cultivar-group))	970.4	P	0.000244	347.9	P	0.00415	-1.4	D	0.99997		---	---	---	6417	DN826313	gb:DN826313	DB_XREF=gi:84157266	DB_XREF=G.hir-8,14 hrs post inoculation 256		TID=Ghi.6417.3
Ghi.6497.1.S1_at	Transcribed locus, moderately similar to NP_566995.1 mevalonate diphosphate decarboxylase, putative [Arabidopsis thaliana]	6469	UG_TITLE=Transcribed locus, moderately similar to NP_181404.1 MVD1 (Arabidopsis thaliana)	129.6	P	0.001953	43.2	A	0.111572	-1.4	D	0.999308		---	---	---	6469	CD486444	gb:CD486444	DB_XREF=gi:31407409	DB_XREF=CRH2.2E05	CLONE=CRH2.2E05	TID=Ghi.6497.1
Ghi.7409.1.S1_s_at	Transcribed locus, weakly similar to NP_567185.1 F-box family protein [Arabidopsis thaliana]	7409	UG_TITLE=Transcribed locus, weakly similar to NP_567185.1 unknown protein (Arabidopsis thaliana)	199.5	P	0.000732	67.1	P	0.037598	-1.4	D	0.99998		---	---	---	7409	DT558909	gb:DT558909	DB_XREF=gi:78338635	DB_XREF=EST1069549		TID=Ghi.7409.1
Ghi.9196.2.A1_at	Transcribed locus, weakly similar to XP_001773353.1 predicted protein [Physcomitrella patens subsp. patens]	9196	UG_TITLE=Transcribed locus, weakly similar to NP_568910.1 protein binding ubiquitin-protein ligase zinc ion binding (Arabidopsis thaliana)	118.7	P	0.037598	45.7	A	0.567627	-1.4	D	0.999965		---	---	---	9196	DT467553	gb:DT467553	DB_XREF=gi:73864814	DB_XREF=GH_CHX20J14.r	CLONE=GH_CHX20J14	TID=Ghi.9196.2
Ghi.9232.1.S1_at	Transcribed locus, weakly similar to NP_565634.1 harpin-induced protein-related / HIN1-related / harpin-responsive protein-related [Arabidopsis thaliana]	9232	UG_TITLE=Transcribed locus, weakly similar to NP_565634.1 unknown protein (Arabidopsis thaliana)	901.6	P	0.000244	369.5	P	0.001953	-1.4	D	0.99998		---	---	---	9232	CA992854	gb:CA992854	DB_XREF=gi:31072575	DB_XREF=pAR03-20		TID=Ghi.9232.1
GhiAffx.23896.1.S1_at	Transcribed locus, weakly similar to NP_567629.1 F-box family protein [Arabidopsis thaliana]	11550		337.6	P	0.000244	133.3	P	0.008057	-1.4	D	0.99998		---	---	---	11550	DW497980.1	gb:DW497980.1	dbest_id:35102408			TID=GhiAffx.23896.1
GhiAffx.42226.1.A1_s_at	Beta-tubulin 4	16965		186.8	P	0.00415	49.7	A	0.27417	-1.4	D	0.999977		---	---	---	16965	DW507015.1	gb:DW507015.1	dbest_id:35112798			TID=GhiAffx.42226.1
GhiAffx.52877.1.A1_at	Transcribed locus, weakly similar to NP_175244.1 glycoside hydrolase family 28 protein / polygalacturonase (pectinase) family protein [Arabidopsis thaliana]	16013		127.1	P	0.000244	51.1	A	0.080566	-1.4	D	0.999886		---	---	---	16013	DW224606.1	gb:DW224606.1	dbest_id:34828778			TID=GhiAffx.52877.1
GhiAffx.605.1.S1_at	Transcribed locus, weakly similar to NP_188507.1 unknown protein [Arabidopsis thaliana]	3162		87.3	P	0.023926	23.8	A	0.828613	-1.4	D	0.998923		---	---	---	3162	DW493257.1	gb:DW493257.1	dbest_id:35097685			TID=GhiAffx.605.1
Gra.1563.2.S1_s_at	Transcribed locus, moderately similar to NP_180461.1 ATEXPA6 (ARABIDOPSIS THALIANA EXPANSIN A6) [Arabidopsis thaliana]	1563	UG_TITLE=Transcribed locus, moderately similar to NP_180461.1 expansin, putative (EXP6) (Arabidopsis thaliana)	538.3	P	0.000244	176.8	P	0.00415	-1.4	D	0.99998		---	---	---	1563	CO122608	gb:CO122608	DB_XREF=gi:48821295	DB_XREF=GR__Eb04F07.f	CLONE=GR__Eb04F07	TID=Gra.1563.2
Gra.737.2.S1_s_at	Transcribed locus	308	UG_TITLE=Transcribed locus, weakly similar to NP_918838.1 OSJNBb0093M23.11 (Oryza sativa (japonica cultivar-group))	2117.8	P	0.000244	768.6	P	0.000732	-1.4	D	0.99998		---	---	---	308	CO085020	gb:CO085020	DB_XREF=gi:48775654	DB_XREF=GR__Ea01O19.f	CLONE=GR__Ea01O19	TID=Gra.737.2
GraAffx.24652.1.S1_s_at	---	---		151	P	0.001953	61.9	A	0.27417	-1.4	D	0.999833		---	---	---	---	CO083518	gb:CO083518	DB_XREF=gi:48752999	DB_XREF=GR__Ea48K01.f	CLONE=GR__Ea48K01	TID=GraAffx.24652.1
GraAffx.9655.1.S1_s_at	---	---		229.4	P	0.018555	55.5	P	0.030273	-1.4	D	0.999977		---	---	---	---	CO084627	gb:CO084627	DB_XREF=gi:48775261	DB_XREF=GR__Ea01F13.r	CLONE=GR__Ea01F13	TID=GraAffx.9655.1
Ghi.10187.2.S1_at	Transcribed locus, moderately similar to NP_172019.3 TraB family protein [Arabidopsis thaliana]	10187	UG_TITLE=Transcribed locus, moderately similar to NP_172019.3 unknown protein (Arabidopsis thaliana)	229.8	P	0.037598	68	A	0.219482	-1.3	D	0.99998		---	---	---	10187	DR455068	gb:DR455068	DB_XREF=gi:84166420	DB_XREF=CM030D05		TID=Ghi.10187.2
Ghi.1933.2.A1_at	Transcribed locus, weakly similar to NP_564170.1 UDP-glucoronosyl/UDP-glucosyl transferase family protein [Arabidopsis thaliana]	1933	UG_TITLE=Transcribed locus, moderately similar to XP_477221.1 putative UDP-glucosyltransferase (Oryza sativa (japonica cultivar-group))	228.3	P	0.00415	156.6	P	0.023926	-1.3	D	0.99987		---	---	---	1933	DT048637	gb:DT048637	DB_XREF=gi:72272410	DB_XREF=COT_DC_H10		TID=Ghi.1933.2
Ghi.2668.1.A1_s_at	Transcribed locus, weakly similar to NP_192070.1 GRAM domain-containing protein / ABA-responsive protein-related [Arabidopsis thaliana]	2668	UG_TITLE=Transcribed locus, weakly similar to NP_174141.1 FIP1 (FH INTERACTING PROTEIN 1) (Arabidopsis thaliana)	151.6	P	0.000732	45.7	A	0.067627	-1.3	D	0.998514		---	---	---	2668	DT457118	gb:DT457118	DB_XREF=gi:73848098	DB_XREF=GH_ON34B06.r	CLONE=GH_ON34B06	TID=Ghi.2668.1
Ghi.2696.2.S1_s_at	Transcribed locus	18217	UG_TITLE=Transcribed locus, weakly similar to NP_177931.1 RAP2.4	192.5	P	0.000244	72	P	0.010742	-1.3	D	0.999508	DNA binding transcription factor (Arabidopsis thaliana)	---	---	---	18217	DV848960	gb:DV848960	DB_XREF=gi:82755398	DB_XREF=GH_LSL05B08.f	CLONE=GH_LSL05B08	TID=Ghi.2696.2
Ghi.7161.2.S1_at	Transcribed locus, moderately similar to NP_199915.1 unknown protein [Arabidopsis thaliana]	7161	UG_TITLE=Transcribed locus, moderately similar to NP_199915.1 unknown protein (Arabidopsis thaliana)	186.7	P	0.01416	69.3	A	0.27417	-1.3	D	0.999508		---	---	---	7161	AW187601	gb:AW187601	DB_XREF=gi:6462037	DB_XREF=BNLGHi8160		TID=Ghi.7161.2
Ghi.9241.4.S1_s_at	Transcribed locus, moderately similar to NP_192370.1 APR1 (PAPS REDUCTASE HOMOLOG 19) [Arabidopsis thaliana]	9241	UG_TITLE=Transcribed locus, moderately similar to NP_192370.1 APR1 (PAPS REDUCTASE HOMOLOG 19) (Arabidopsis thaliana)	189.4	P	0.000244	73.9	M	0.056152	-1.3	D	0.999853		---	---	---	9241	DT468640	gb:DT468640	DB_XREF=gi:73865902	DB_XREF=GH_CHX22D05.r	CLONE=GH_CHX22D05	TID=Ghi.9241.4
Ghi.965.2.S1_at	Transcribed locus, weakly similar to NP_001042083.1 Os01g0159300 [Oryza sativa (japonica cultivar-group)]	3342	UG_TITLE=Transcribed locus	117.1	P	0.00415	53.4	A	0.219482	-1.3	D	0.998168		---	---	---	3342	DT467116	gb:DT467116	DB_XREF=gi:73864377	DB_XREF=GH_CHX19O11.r	CLONE=GH_CHX19O11	TID=Ghi.965.2
Ghi.9811.2.S1_s_at	Transcribed locus, moderately similar to NP_190754.2 CAX3 (cation exchanger 3); cation:cation antiporter [Arabidopsis thaliana]	9811	UG_TITLE=Transcribed locus, strongly similar to NP_190754.2 CAX3	167.9	P	0.00415	53.7	A	0.334473	-1.3	D	0.99998	cation:cation antiporter (Arabidopsis thaliana)	---	---	---	9811	DT467511	gb:DT467511	DB_XREF=gi:73864772	DB_XREF=GH_CHX20I12.f	CLONE=GH_CHX20I12	TID=Ghi.9811.2
GhiAffx.11150.1.S1_at	Transcribed locus, moderately similar to NP_189474.2 GATL10 (Galacturonosyltransferase-like 10); polygalacturonate 4-alpha-galacturonosyltransferase/ transferase, transferring hexosyl groups [Arabidopsis thaliana]	20227		193.9	P	0.00293	84	M	0.056152	-1.3	D	0.999759		---	---	---	20227	DW498534.1	gb:DW498534.1	dbest_id:35102962			TID=GhiAffx.11150.1
GhiAffx.24550.1.S1_at	Transcribed locus, moderately similar to NP_194458.1 calcium-binding EF hand family protein [Arabidopsis thaliana]	16133		2156.2	P	0.000244	814.2	P	0.001953	-1.3	D	0.99998		---	---	---	16133	DN818231	gb:DN818231	DB_XREF=gi:84157005	DB_XREF=G.hir-seedling 1431		TID=GhiAffx.24550.1
GhiAffx.40107.1.S1_s_at	Transcribed locus, weakly similar to NP_188501.1 U-box domain-containing protein [Arabidopsis thaliana]	10503		79.6	P	0.008057	21.2	A	0.633789	-1.3	D	0.999611		---	---	---	10503	DW496119.1	gb:DW496119.1	dbest_id:35100547			TID=GhiAffx.40107.1
GhiAffx.53648.1.S1_at	Transcribed locus, moderately similar to NP_187889.1 auxin-responsive family protein [Arabidopsis thaliana]	14509		298.2	P	0.046143	122.7	A	0.27417	-1.3	D	0.999611		---	---	---	14509	DW232648.1	gb:DW232648.1	dbest_id:34836814			TID=GhiAffx.53648.1
GhiAffx.55102.1.S1_s_at	Transcribed locus, weakly similar to NP_001045140.1 Os01g0908100 [Oryza sativa (japonica cultivar-group)]	14933		50.8	P	0.030273	22.7	A	0.780518	-1.3	D	0.999135		---	---	---	14933	DW481615.1	gb:DW481615.1	dbest_id:35086043			TID=GhiAffx.55102.1
GhiAffx.5925.1.S1_at	Transcribed locus, weakly similar to NP_182100.2 BAP2 (BON ASSOCIATION PROTEIN 2) [Arabidopsis thaliana]	12812		343.8	P	0.001221	98.8	A	0.219482	-1.3	D	0.999965		---	---	---	12812	DW502097.1	gb:DW502097.1	dbest_id:35106525			TID=GhiAffx.5925.1
GhiAffx.62486.1.S1_at	Transcribed locus, moderately similar to NP_564513.1 unknown protein [Arabidopsis thaliana]	11292		142.8	P	0.000732	33.1	A	0.171387	-1.3	D	0.999911		---	---	---	11292	DR458682	gb:DR458682	DB_XREF=gi:84170034	DB_XREF=CM068C11		TID=GhiAffx.62486.1
Gra.277.1.S1_s_at	---	---	UG_TITLE=Transcribed locus, weakly similar to XP_493879.1 putative RING-H2 finger protein (Oryza sativa)	1005	P	0.000244	438	P	0.000244	-1.3	D	0.99998		---	---	---	---	CO084850	gb:CO084850	DB_XREF=gi:48775484	DB_XREF=GR__Ea01K23.f	CLONE=GR__Ea01K23	TID=Gra.277.1
Gra.623.2.S1_s_at	Transcribed locus, moderately similar to NP_200564.1 TCH4 (TOUCH 4); hydrolase, acting on glycosyl bonds / hydrolase, hydrolyzing O-glycosyl compounds [Arabidopsis thaliana]	623	UG_TITLE=Transcribed locus, moderately similar to NP_200564.1 xyloglucan:xyloglucosyl transferase xyloglucan endotransglycosylase endo-xyloglucan transferase (TCH4) (Arabidopsis thaliana)	251	P	0.000488	94.1	P	0.000488	-1.3	D	0.999742		---	---	---	623	CO090980	gb:CO090980	DB_XREF=gi:48789666	DB_XREF=GR__Ea11D22.f	CLONE=GR__Ea11D22	TID=Gra.623.2
GraAffx.13506.1.S1_s_at	---	---		125.8	P	0.00415	45.3	A	0.171387	-1.3	D	0.999308		---	---	---	---	CO130526	gb:CO130526	DB_XREF=gi:48879504	DB_XREF=GR__Eb33F06.r	CLONE=GR__Eb33F06	TID=GraAffx.13506.1
GraAffx.28667.1.A1_s_at	Transcribed locus, moderately similar to NP_974000.1 antiporter/ drug transporter [Arabidopsis thaliana]	3379		188.7	P	0.000732	61.8	A	0.129639	-1.3	D	0.999034		---	---	---	3379	CO085819	gb:CO085819	DB_XREF=gi:48776453	DB_XREF=GR__Ea03E07.r	CLONE=GR__Ea03E07	TID=GraAffx.28667.1
Ghi.4211.1.S1_x_at	Transcribed locus, weakly similar to NP_568766.1 unknown protein [Arabidopsis thaliana]	4211	UG_TITLE=Transcribed locus, moderately similar to NP_568766.1 unknown protein (Arabidopsis thaliana)	112.5	P	0.005859	45.2	A	0.080566	-1.2	D	0.998664		---	---	---	4211	DT569967	gb:DT569967	DB_XREF=gi:78349693	DB_XREF=EST1080607		TID=Ghi.4211.1
Ghi.5007.1.A1_at	Transcribed locus	5007	UG_TITLE=Transcribed locus	141.6	P	0.001953	39.9	A	0.171387	-1.2	D	0.99998		---	---	---	5007	DT049479	gb:DT049479	DB_XREF=gi:72274084	DB_XREF=COT_DN_C12		TID=Ghi.5007.1
Ghi.5304.1.A1_at	Transcribed locus, weakly similar to NP_199079.1 AOS (ALLENE OXIDE SYNTHASE); hydro-lyase/ oxygen binding [Arabidopsis thaliana]	5304	UG_TITLE=Transcribed locus, moderately similar to NP_199079.1 AOS (ALLENE OXIDE SYNTHASE)	149.4	P	0.008057	74.2	P	0.046143	-1.2	D	0.999786	hydro-lyase oxygen binding (Arabidopsis thaliana)	---	---	---	5304	DT047194	gb:DT047194	DB_XREF=gi:72269515	DB_XREF=COT_CL_B10		TID=Ghi.5304.1
Ghi.5451.1.S1_at	1-aminocyclopropane-1-carboxylate synthase (ACCS-1)	16253	UG_TITLE=Gossypium hirsutum 1-aminocyclopropane-1-carboxylate synthase ACS6	1269.7	P	0.000244	565.6	P	0.000244	-1.2	D	0.99998	DEF=Gossypium hirsutum 1-aminocyclopropane-1-carboxylate synthase ACS6 mRNA, partial cds.	biosynthetic process	catalytic activity /// transferase activity, transferring nitrogenous groups /// 1-aminocyclopropane-1-carboxylate synthase activity /// pyridoxal phosphate binding	---	16253	DQ122174.1	gb:DQ122174.1	DB_XREF=gi:74273614			TID=Ghi.5451.1
Ghi.622.3.S1_s_at	Transcribed locus, moderately similar to NP_180595.1 CIPK11 (SNF1-RELATED PROTEIN KINASE 3.22, SOS3-INTERACTING PROTEIN 4); kinase [Arabidopsis thaliana]	16963	UG_TITLE=Transcribed locus, moderately similar to NP_180595.1 CIPK11	199.5	P	0.001953	115.8	M	0.056152	-1.2	D	0.999853	ATP binding kinase protein kinase protein serinethreonine kinase protein-tyrosine kinase (Arabidopsis thaliana)	---	---	---	16963	AI726658	gb:AI726658	DB_XREF=gi:5045510	DB_XREF=BNLGHi5775		TID=Ghi.622.3
Ghi.6417.4.S1_s_at	Transcribed locus	6417	UG_TITLE=Transcribed locus, weakly similar to NP_919896.1 putative polyprotein (Oryza sativa (japonica cultivar-group))	975.3	P	0.000244	391.7	P	0.00415	-1.2	D	0.999973		---	---	---	6417	CO490783	gb:CO490783	DB_XREF=gi:54115274	DB_XREF=G.h.fbr-sw00173		TID=Ghi.6417.4
Ghi.6655.2.S1_s_at	Transcribed locus, moderately similar to NP_175812.1 ALDH7B4 (ALDEHYDE DEHYDROGENASE 7B4); 3-chloroallyl aldehyde dehydrogenase [Arabidopsis thaliana]	5593	UG_TITLE=Transcribed locus, moderately similar to NP_175812.1 ALDH7B4	220	P	0.008057	62.6	A	0.334473	-1.2	D	0.999811	aldehyde dehydrogenase oxidoreductase (Arabidopsis thaliana)	---	---	---	5593	DT456191	gb:DT456191	DB_XREF=gi:73847171	DB_XREF=GH_ON12G05.f	CLONE=GH_ON12G05	TID=Ghi.6655.2
Ghi.7236.1.S1_s_at	Transcribed locus, weakly similar to NP_201061.1 unknown protein [Arabidopsis thaliana]	7236	UG_TITLE=Transcribed locus, weakly similar to NP_201061.1 unknown protein (Arabidopsis thaliana)	124.8	P	0.00415	133	A	0.149658	-1.2	D	0.99998		---	---	---	7236	DR459712	gb:DR459712	DB_XREF=gi:84171064	DB_XREF=CM079B10		TID=Ghi.7236.1
Ghi.8610.3.A1_a_at	Transcribed locus, moderately similar to NP_197617.1 CCR4-NOT transcription complex protein, putative [Arabidopsis thaliana]	8610	UG_TITLE=Transcribed locus, moderately similar to NP_197617.1 ribonuclease transcriptional repressor (Arabidopsis thaliana)	156.4	P	0.00415	48.6	A	0.246094	-1.2	D	0.999948		---	---	---	8610	CD485713	gb:CD485713	DB_XREF=gi:31406678	DB_XREF=CFUS2.2A12	CLONE=CFUS2.2A12	TID=Ghi.8610.3
Ghi.9149.4.A1_s_at	Transcribed locus, weakly similar to NP_181543.1 CZF1/ZFAR1; transcription factor [Arabidopsis thaliana]	17231	UG_TITLE=Transcribed locus, weakly similar to NP_181543.1 transcription factor (Arabidopsis thaliana)	5943.6	P	0.000244	3353.6	P	0.000732	-1.2	D	0.99998		---	---	---	17231	CA993608	gb:CA993608	DB_XREF=gi:31073329	DB_XREF=pAR0953		TID=Ghi.9149.4
Ghi.9415.1.A1_at	Transcribed locus, moderately similar to NP_192634.1 phosphate-responsive protein, putative (EXO) [Arabidopsis thaliana]	9415	UG_TITLE=Transcribed locus, moderately similar to NP_192634.1 unknown protein (Arabidopsis thaliana)	667	P	0.000732	212.9	P	0.046143	-1.2	D	0.999977		---	---	---	9415	DT048288	gb:DT048288	DB_XREF=gi:72271696	DB_XREF=COT_CY_G12		TID=Ghi.9415.1
Ghi.9676.1.S1_s_at	Transcribed locus, moderately similar to NP_197928.1 unknown protein [Arabidopsis thaliana]	9676	UG_TITLE=Transcribed locus, moderately similar to NP_196703.1 unknown protein (Arabidopsis thaliana)	149	P	0.023926	60.4	A	0.5	-1.2	D	0.999833		---	---	---	9676	CD486011	gb:CD486011	DB_XREF=gi:31406976	DB_XREF=CFUS5.1G07	CLONE=CFUS5.1G07	TID=Ghi.9676.1
GhiAffx.18056.1.A1_s_at	Transcribed locus, moderately similar to NP_192634.1 phosphate-responsive protein, putative (EXO) [Arabidopsis thaliana]	1118		671.2	P	0.000244	333.6	P	0.018555	-1.2	D	0.99998		---	---	---	1118	DW225737.1	gb:DW225737.1	dbest_id:34829909			TID=GhiAffx.18056.1
GhiAffx.24082.1.A1_s_at	---	---		125.6	P	0.005859	82.6	A	0.246094	-1.2	D	0.998349		---	---	---	---	DW509453.1	gb:DW509453.1	dbest_id:35115236			TID=GhiAffx.24082.1
GhiAffx.45244.1.S1_x_at	---	---		755.1	P	0.01416	380	A	0.171387	-1.2	D	0.999977		---	---	---	---	DT051989	gb:DT051989	DB_XREF=gi:72279351	DB_XREF=COT_ES_G05		TID=GhiAffx.45244.1
GhiAffx.53145.1.A1_s_at	Transcribed locus, moderately similar to NP_190754.2 CAX3 (cation exchanger 3); cation:cation antiporter [Arabidopsis thaliana]	17891		942.5	P	0.000244	390.5	P	0.000732	-1.2	D	0.99998		---	---	---	17891	DW502919.1	gb:DW502919.1	dbest_id:35107347			TID=GhiAffx.53145.1
Gra.2853.1.S1_s_at	Transcribed locus, weakly similar to NP_200595.2 RNA binding / translation initiation factor [Arabidopsis thaliana]	2853	UG_TITLE=Transcribed locus, moderately similar to XP_473052.1 OSJNBa0029H02.8 (Oryza sativa (japonica cultivar-group))	168.5	P	0.008057	62.7	A	0.219482	-1.2	D	0.998799		---	---	---	2853	CO121899	gb:CO121899	DB_XREF=gi:48820586	DB_XREF=GR__Eb03E14.f	CLONE=GR__Eb03E14	TID=Gra.2853.1
Gra.2970.1.S1_s_at	Transcribed locus, moderately similar to NP_177020.1 CUT1 (CUTICULAR 1); acyltransferase [Arabidopsis thaliana]	2970	UG_TITLE=Transcribed locus, moderately similar to NP_177020.1 very-long-chain fatty acid condensing enzyme (CUT1) (Arabidopsis thaliana)	91.6	P	0.001221	38.9	A	0.095215	-1.2	D	0.999786		---	---	---	2970	CO090127	gb:CO090127	DB_XREF=gi:48784685	DB_XREF=GR__Ea09P03.f	CLONE=GR__Ea09P03	TID=Gra.2970.1
Gra.3062.2.S1_s_at	Transcribed locus, strongly similar to NP_568746.1 CLPC; ATP binding / ATPase [Arabidopsis thaliana]	3062	UG_TITLE=Transcribed locus, strongly similar to NP_568746.1 ATP-dependent Clp protease ATP-binding subunit ClpC (Arabidopsis thaliana)	315.7	P	0.001221	148.5	P	0.01416	-1.2	D	0.999911		---	---	---	3062	CO086235	gb:CO086235	DB_XREF=gi:48776869	DB_XREF=GR__Ea04B12.f	CLONE=GR__Ea04B12	TID=Gra.3062.2
Gra.638.1.S1_s_at	Transcribed locus, moderately similar to NP_564554.1 PAB8; RNA binding / translation initiation factor [Arabidopsis thaliana]	638	UG_TITLE=Transcribed locus, weakly similar to XP_450039.1 putative poly(A)-binding protein (Oryza sativa (japonica cultivar-group))	414.2	P	0.000244	174.7	P	0.000244	-1.2	D	0.999977		---	---	---	638	CO089484	gb:CO089484	DB_XREF=gi:48780118	DB_XREF=GR__Ea08P22.f	CLONE=GR__Ea08P22	TID=Gra.638.1
Gra.677.1.S1_at	Transcribed locus	677	UG_TITLE=Transcribed locus, weakly similar to NP_194519.1 expressed protein (Arabidopsis thaliana)	216.3	P	0.001953	74.5	A	0.19458	-1.2	D	0.99994		---	---	---	677	CO087664	gb:CO087664	DB_XREF=gi:48778298	DB_XREF=GR__Ea06D20.r	CLONE=GR__Ea06D20	TID=Gra.677.1
GraAffx.16301.1.S1_s_at	---	---		272.2	P	0.000732	88.1	P	0.023926	-1.2	D	0.99997		---	---	---	---	CO122244	gb:CO122244	DB_XREF=gi:48820931	DB_XREF=GR__Eb03M11.f	CLONE=GR__Eb03M11	TID=GraAffx.16301.1
GraAffx.1750.1.S1_s_at	---	---		406.1	P	0.000244	133.4	P	0.000244	-1.2	D	0.99998		---	---	---	---	CO124179	gb:CO124179	DB_XREF=gi:48822866	DB_XREF=GR__Eb06O19.f	CLONE=GR__Eb06O19	TID=GraAffx.1750.1
Ghi.10319.2.S1_s_at	Transcribed locus, weakly similar to NP_175202.1 serpin, putative / serine protease inhibitor, putative [Arabidopsis thaliana]	10319	UG_TITLE=Transcribed locus, moderately similar to XP_463156.1 putative serine protease inhibitor (Oryza sativa (japonica cultivar-group))	101.5	P	0.030273	42.9	A	0.398926	-1.1	D	0.999308		---	---	---	10319	DT460982	gb:DT460982	DB_XREF=gi:73851962	DB_XREF=GH_ON40C18.r	CLONE=GH_ON40C18	TID=Ghi.10319.2
Ghi.10786.2.S1_s_at	Transcribed locus, weakly similar to NP_173266.1 ATNUDT4 (Arabidopsis thaliana Nudix hydrolase homolog 4); hydrolase	10786	UG_TITLE=Transcribed locus, moderately similar to XP_482325.1 unknown protein (Oryza sativa (japonica cultivar-group))	831.1	P	0.000244	446.2	P	0.000244	-1.1	D	0.999977		---	---	---	10786	DT050787	gb:DT050787	DB_XREF=gi:72276740	DB_XREF=COT_ED_H04		TID=Ghi.10786.2
Ghi.1903.1.S1_at	Transcribed locus, weakly similar to NP_191179.1 amino acid transporter family protein [Arabidopsis thaliana]	1903	UG_TITLE=Transcribed locus, weakly similar to NP_191179.1 amino acid permease (Arabidopsis thaliana)	399.7	P	0.00415	216.1	P	0.008057	-1.1	D	0.999833		---	---	---	1903	DV849376	gb:DV849376	DB_XREF=gi:82755814	DB_XREF=GH_LSL10D06.f	CLONE=GH_LSL10D06	TID=Ghi.1903.1
Ghi.2114.2.S1_s_at	Transcribed locus, moderately similar to NP_565464.1 COV1 (CONTINUOUS VASCULAR RING) [Arabidopsis thaliana]	2114	UG_TITLE=Transcribed locus, moderately similar to NP_565464.1 COV1 (CONTINUOUS VASCULAR RING) (Arabidopsis thaliana)	166.3	P	0.023926	86.5	P	0.030273	-1.1	D	0.99996		---	---	---	2114	AW187713	gb:AW187713	DB_XREF=gi:6462149	DB_XREF=BNLGHi9797		TID=Ghi.2114.2
Ghi.2608.2.A1_at	Transcribed locus, weakly similar to NP_181529.1 unknown protein [Arabidopsis thaliana]	2608	UG_TITLE=Transcribed locus, weakly similar to NP_181529.1 unknown protein (Arabidopsis thaliana)	698	P	0.000244	257.3	P	0.001221	-1.1	D	0.99998		---	---	---	2608	DT463212	gb:DT463212	DB_XREF=gi:73860473	DB_XREF=GH_CHX13D19.r	CLONE=GH_CHX13D19	TID=Ghi.2608.2
Ghi.3875.3.S1_at	Transcribed locus, weakly similar to NP_563779.1 gamma interferon responsive lysosomal thiol reductase family protein / GILT family protein [Arabidopsis thaliana]	3875	UG_TITLE=Transcribed locus, weakly similar to NP_195778.1 OSH1 (OAS HIGH ACCUMULATION 1)	58.9	P	0.010742	14.7	A	0.567627	-1.1	D	0.999034	catalytic (Arabidopsis thaliana)	---	---	---	3875	DT557000	gb:DT557000	DB_XREF=gi:78336726	DB_XREF=EST1067640		TID=Ghi.3875.3
Ghi.3957.2.S1_at	Transcribed locus, moderately similar to NP_187645.1 phenylalanine ammonia-lyase, putative [Arabidopsis thaliana]	3957	UG_TITLE=Transcribed locus, strongly similar to NP_181241.1 PAL1	400.6	P	0.000732	155.5	P	0.023926	-1.1	D	0.99998	phenylalanine ammonia-lyase (Arabidopsis thaliana)	---	---	---	3957	DN781686	gb:DN781686	DB_XREF=gi:84150386	DB_XREF=G.hir-Cotyledon 2214		TID=Ghi.3957.2
Ghi.5157.1.S1_s_at	Ethylene-responsive element binding protein ERF4	5157	DEF=Gossypium hirsutum ethylene-responsive element binding protein ERF4 mRNA, complete cds.	1813.8	P	0.000732	838.1	P	0.000244	-1.1	D	0.999922	PROD=ethylene-responsive element binding proteinERF4	transcription /// regulation of transcription, DNA-dependent	DNA binding /// transcription factor activity	nucleus	5157	AY781120.1	gb:AY781120.1	DB_XREF=gi:59800346			TID=Ghi.5157.1
Ghi.5202.2.S1_at	Transcribed locus, strongly similar to NP_178641.1 PAA2 (20S proteasome alpha subunit A2); peptidase [Arabidopsis thaliana]	5202	UG_TITLE=Transcribed locus, moderately similar to NP_178641.1 PAA2	398.3	P	0.000732	193.3	P	0.00415	-1.1	D	0.99998	endopeptidase peptidase threonine endopeptidase (Arabidopsis thaliana)	---	---	---	5202	DT456053	gb:DT456053	DB_XREF=gi:73847033	DB_XREF=GH_ON11B04.f	CLONE=GH_ON11B04	TID=Ghi.5202.2
Ghi.7646.1.S1_s_at	Transcribed locus, moderately similar to NP_194678.2 X-Pro dipeptidase [Arabidopsis thaliana]	7646	UG_TITLE=Transcribed locus, moderately similar to NP_194678.1 X-Pro dipeptidase metalloexopeptidase peptidase (Arabidopsis thaliana)	208.8	P	0.010742	92.4	A	0.303711	-1.1	D	0.999954		---	---	---	7646	AI728599	gb:AI728599	DB_XREF=gi:5047451	DB_XREF=BNLGHi11145		TID=Ghi.7646.1
Ghi.807.1.S1_s_at	Transcribed locus, weakly similar to NP_174094.1 STZ (SALT TOLERANCE ZINC FINGER); nucleic acid binding / transcription factor/ zinc ion binding [Arabidopsis thaliana]	17797	UG_TITLE=Transcribed locus, weakly similar to NP_174094.1 ZAT10	411.8	P	0.000244	221.1	P	0.000732	-1.1	D	0.99994	nucleic acid binding transcription factor zinc ion binding (Arabidopsis thaliana)	---	---	---	17797	DT465871	gb:DT465871	DB_XREF=gi:73863132	DB_XREF=GH_CHX18B03.r	CLONE=GH_CHX18B03	TID=Ghi.807.1
Ghi.8080.1.S1_at	GHMYB36 (ghmyb36)	8080	DEF=Gossypium hirsutum GHMYB36 (ghmyb36) mRNA, complete cds.	92.7	P	0.005859	46.7	P	0.00293	-1.1	D	0.999448	PROD=GHMYB36	regulation of transcription	DNA binding	nucleus	8080	AF336284.1	gb:AF336284.1	DB_XREF=gi:13346189			TID=Ghi.8080.1
Ghi.857.1.S1_s_at	Transcribed locus, moderately similar to NP_849714.1 APT1 (ADENINE PHOSPHORIBOSYLTRANSFERASE 1) [Arabidopsis thaliana]	17482	UG_TITLE=Transcribed locus, moderately similar to NP_193988.1 adenine phosphoribosyltransferase transferase (Arabidopsis thaliana)	356.7	P	0.001221	179.2	P	0.01416	-1.1	D	0.99998		---	---	---	17482	CO495351	gb:CO495351	DB_XREF=gi:54119842	DB_XREF=G.h.fbr-sw04741		TID=Ghi.857.1
Ghi.8749.1.S1_at	Transcribed locus, moderately similar to XP_001756879.1 predicted protein [Physcomitrella patens subsp. patens]	8749	UG_TITLE=Transcribed locus, weakly similar to NP_568679.1 ATERF-5ATERF5	1048.5	P	0.000732	392.2	P	0.005859	-1.1	D	0.99996	DNA binding transcription factor transcriptional activator (Arabidopsis thaliana)	---	---	---	8749	DT463517	gb:DT463517	DB_XREF=gi:73860778	DB_XREF=GH_CHX13K18.r	CLONE=GH_CHX13K18	TID=Ghi.8749.1
Ghi.8773.1.S1_s_at	Transcribed locus, moderately similar to NP_172392.1 calreticulin 2 (CRT2) [Arabidopsis thaliana]	16973	UG_TITLE=Transcribed locus, moderately similar to NP_176030.1 CRT1 (CALRETICULIN 1)	840.1	P	0.000244	363.1	P	0.000244	-1.1	D	0.99997	calcium ion binding (Arabidopsis thaliana)	---	---	---	16973	AI726703	gb:AI726703	DB_XREF=gi:5045555	DB_XREF=BNLGHi6370		TID=Ghi.8773.1
Ghi.9072.1.S1_s_at	Transcribed locus, moderately similar to NP_567245.1 UNE12 (unfertilized embryo sac 12); DNA binding / transcription factor [Arabidopsis thaliana]	9072	UG_TITLE=Transcribed locus, moderately similar to NP_567245.1 DNA binding transcription factor (Arabidopsis thaliana)	116	P	0.01416	52.7	A	0.095215	-1.1	D	0.998799		---	---	---	9072	DT456692	gb:DT456692	DB_XREF=gi:73847672	DB_XREF=GH_ON33E11.r	CLONE=GH_ON33E11	TID=Ghi.9072.1
Ghi.9263.5.A1_x_at	Transcribed locus, weakly similar to NP_189162.1 AGC2-1 (OXIDATIVE SIGNAL-INDUCIBLE1); kinase [Arabidopsis thaliana]	17862	UG_TITLE=Transcribed locus, weakly similar to NP_189162.1 AGC2-1 (OXIDATIVE SIGNAL-INDUCIBLE1)	159.1	P	0.010742	72.2	A	0.303711	-1.1	D	0.999508	kinase (Arabidopsis thaliana)	---	---	---	17862	DR462841	gb:DR462841	DB_XREF=gi:84174193	DB_XREF=CM112B07		TID=Ghi.9263.5
Ghi.9403.1.S1_at	Transcribed locus, strongly similar to NP_568389.1 ATSUG1; ATPase [Arabidopsis thaliana]	7721	UG_TITLE=Transcribed locus, strongly similar to NP_568389.1 ATSUG1	192	P	0.010742	93	A	0.067627	-1.1	D	0.999922	ATPase (Arabidopsis thaliana)	---	---	---	7721	DT559633	gb:DT559633	DB_XREF=gi:78339359	DB_XREF=EST1070273		TID=Ghi.9403.1
Ghi.9645.2.S1_s_at	Transcribed locus, weakly similar to XP_001782903.1 predicted protein [Physcomitrella patens subsp. patens]	9645	UG_TITLE=Transcribed locus, moderately similar to NP_200177.1 AtGRF7 (GROWTH-REGULATING FACTOR 7) (Arabidopsis thaliana)	701.1	P	0.000244	348.8	P	0.000244	-1.1	D	0.99998		---	---	---	9645	DT565332	gb:DT565332	DB_XREF=gi:78345058	DB_XREF=EST1075972		TID=Ghi.9645.2
Ghi.9750.1.S1_at	Transcribed locus, weakly similar to NP_565660.1 unknown protein [Arabidopsis thaliana]	9750	UG_TITLE=Transcribed locus, weakly similar to NP_565660.1 unknown protein (Arabidopsis thaliana)	1465.9	P	0.000244	633.9	P	0.000732	-1.1	D	0.99998		---	---	---	9750	DT048691	gb:DT048691	DB_XREF=gi:72272518	DB_XREF=COT_DD_E11		TID=Ghi.9750.1
GhiAffx.1589.37.S1_x_at	Phosphoethanolamine N-methyltransferase	1097		171.4	P	0.000244	75	M	0.056152	-1.1	D	0.99987		metabolic process	methyltransferase activity /// transferase activity	---	1097	DW225135.1	gb:DW225135.1	dbest_id:34829307			TID=GhiAffx.1589.37
GhiAffx.25607.1.A1_at	Transcribed locus, moderately similar to NP_201243.1 fructose-1,6-bisphosphatase family protein [Arabidopsis thaliana]	14358		161.6	P	0.00293	90.6	A	0.095215	-1.1	D	0.998514		---	---	---	14358	DW225238.1	gb:DW225238.1	dbest_id:34829410			TID=GhiAffx.25607.1
GhiAffx.3952.1.S1_s_at	Transcribed locus, weakly similar to NP_001030689.1 ECT2 [Arabidopsis thaliana]	15273		320.2	P	0.008057	133.4	P	0.030273	-1.1	D	0.99996		---	---	---	15273	DW489795.1	gb:DW489795.1	dbest_id:35094223			TID=GhiAffx.3952.1
GhiAffx.49808.1.S1_at	Transcribed locus, weakly similar to NP_001077454.1 unknown protein [Arabidopsis thaliana]	19619		200	P	0.001953	80.2	A	0.080566	-1.1	D	0.999226		---	---	---	19619	DT465950	gb:DT465950	DB_XREF=gi:73863211	DB_XREF=GH_CHX18C23.r	CLONE=GH_CHX18C23	TID=GhiAffx.49808.1
GhiAffx.53198.1.A1_at	Transcribed locus, weakly similar to NP_192835.1 unknown protein [Arabidopsis thaliana]	4108		145.3	P	0.018555	55.6	A	0.398926	-1.1	D	0.999899		---	---	---	4108	DW227239.1	gb:DW227239.1	dbest_id:34831411			TID=GhiAffx.53198.1
GhiAffx.59301.1.S1_s_at	Transcribed locus, moderately similar to NP_001031149.1 YbaK/prolyl-tRNA synthetase family protein [Arabidopsis thaliana]	14341		130.4	P	0.000732	50.7	P	0.010742	-1.1	D	0.998349		---	---	---	14341	DW490179.1	gb:DW490179.1	dbest_id:35094607			TID=GhiAffx.59301.1
GhiAffx.59595.1.S1_s_at	Transcribed locus, moderately similar to NP_172644.1 prephenate dehydratase family protein [Arabidopsis thaliana]	17043		260.9	P	0.005859	137.5	A	0.080566	-1.1	D	0.999886		---	---	---	17043	DW500144.1	gb:DW500144.1	dbest_id:35104572			TID=GhiAffx.59595.1
GhiAffx.7244.1.A1_s_at	Transcribed locus, moderately similar to NP_175507.1 ETFALPHA (ELECTRON TRANSFER FLAVOPROTEIN ALPHA); FAD binding / electron carrier [Arabidopsis thaliana]	7477		187.2	P	0.010742	98.4	A	0.334473	-1.1	D	0.99987		---	---	---	7477	DW509769.1	gb:DW509769.1	dbest_id:35115552			TID=GhiAffx.7244.1
Gra.1495.1.S1_s_at	Transcribed locus, weakly similar to NP_188139.1 ATERF-4/ATERF4/ERF4/RAP2.5; DNA binding / transcription factor/ transcriptional repressor [Arabidopsis thaliana]	1495	UG_TITLE=Transcribed locus, weakly similar to NP_199234.1 ERF domain protein 9 (ERF9) (Arabidopsis thaliana)	2033.5	P	0.000244	984.8	P	0.000244	-1.1	D	0.99998		---	---	---	1495	CO127064	gb:CO127064	DB_XREF=gi:48828674	DB_XREF=GR__Eb11G24.r	CLONE=GR__Eb11G24	TID=Gra.1495.1
Gra.2039.1.S1_s_at	Transcribed locus, moderately similar to NP_568930.1 COB (COBRA) [Arabidopsis thaliana]	2039	UG_TITLE=Transcribed locus, moderately similar to NP_568930.1 phytochelatin synthetase, putative COBRA cell expansion protein COB, putative (Arabidopsis thaliana)	92.5	P	0.005859	42.9	A	0.334473	-1.1	D	0.999932		---	---	---	2039	CO124872	gb:CO124872	DB_XREF=gi:48823654	DB_XREF=GR__Eb08B02.f	CLONE=GR__Eb08B02	TID=Gra.2039.1
Gra.2453.1.S1_x_at	Transcribed locus, strongly similar to NP_849818.1 LOS1; GTP binding / translation elongation factor/ translation factor, nucleic acid binding [Arabidopsis thaliana]	2453	UG_TITLE=Transcribed locus, strongly similar to XP_465992.1 putative elongation factor 2 (Oryza sativa (japonica cultivar-group))	146.7	P	0.000244	55	A	0.129639	-1.1	D	0.999977		---	---	---	2453	CO122668	gb:CO122668	DB_XREF=gi:48821355	DB_XREF=GR__Eb04G15.f	CLONE=GR__Eb04G15	TID=Gra.2453.1
Gra.2585.1.A1_at	Transcribed locus, weakly similar to NP_569017.2 IAA9; transcription factor [Arabidopsis thaliana]	2585	UG_TITLE=Transcribed locus, weakly similar to NP_851275.1 auxin-responsive protein indoleacetic acid-induced protein 9 (IAA9) (Arabidopsis thaliana)	65.5	P	0.001953	35.4	A	0.633789	-1.1	D	0.998923		---	---	---	2585	CO078137	gb:CO078137	DB_XREF=gi:48747618	DB_XREF=GR__Ea40E06.r	CLONE=GR__Ea40E06	TID=Gra.2585.1
Gra.2891.1.S1_s_at	---	---	UG_TITLE=Transcribed locus, moderately similar to NP_180607.1 trans-cinnamate 4-monooxygenase cinnamic acid 4-hydroxylase (C4H) (CA4H) cytochrome P450 73 (CYP73) (CYP73A5) (Arabidopsis thaliana)	386	P	0.000244	180	P	0.00293	-1.1	D	0.99998		oxidation reduction	monooxygenase activity /// iron ion binding /// electron carrier activity /// oxidoreductase activity /// heme binding /// metal ion binding	---	---	CO086087	gb:CO086087	DB_XREF=gi:48776721	DB_XREF=GR__Ea03M19.f	CLONE=GR__Ea03M19	TID=Gra.2891.1
Gra.629.1.S1_s_at	Transcribed locus, moderately similar to NP_566566.1 catalytic/ protein phosphatase type 2C [Arabidopsis thaliana]	629	UG_TITLE=Transcribed locus, weakly similar to NP_566566.1 protein phosphatase 2C family protein PP2C family protein (Arabidopsis thaliana)	158.2	P	0.046143	91	A	0.129639	-1.1	D	0.999308		---	---	---	629	CO090074	gb:CO090074	DB_XREF=gi:48784632	DB_XREF=GR__Ea09N15.f	CLONE=GR__Ea09N15	TID=Gra.629.1
Gra.788.1.S1_s_at	Transcribed locus, moderately similar to NP_172655.1 aspartic-type endopeptidase/ pepsin A [Arabidopsis thaliana]	788	UG_TITLE=Transcribed locus, moderately similar to NP_172655.1 aspartyl protease family protein (Arabidopsis thaliana)	333	P	0.000244	154.2	P	0.001953	-1.1	D	0.99998		---	---	---	788	CO088189	gb:CO088189	DB_XREF=gi:48778823	DB_XREF=GR__Ea07A07.f	CLONE=GR__Ea07A07	TID=Gra.788.1
GraAffx.23508.1.A1_at	---	---		223.9	P	0.00415	120.7	A	0.171387	-1.1	D	0.999034		---	---	---	---	CO129957	gb:CO129957	DB_XREF=gi:48878935	DB_XREF=GR__Eb31H06.r	CLONE=GR__Eb31H06	TID=GraAffx.23508.1
GraAffx.26728.1.S1_at	---	---		853.9	P	0.000244	404.5	P	0.000244	-1.1	D	0.99998		---	---	---	---	CO125657	gb:CO125657	DB_XREF=gi:48827267	DB_XREF=GR__Eb09E12.r	CLONE=GR__Eb09E12	TID=GraAffx.26728.1
Ghi.10075.1.S1_s_at	Transcribed locus, weakly similar to NP_001042752.1 Os01g0280000 [Oryza sativa (japonica cultivar-group)]	10075	UG_TITLE=Transcribed locus, weakly similar to NP_500418.1 M02B7.2 (Caenorhabditis elegans)	193.7	P	0.000244	90.1	P	0.005859	-1	D	0.999973		---	---	---	10075	AI728890	gb:AI728890	DB_XREF=gi:5047742	DB_XREF=BNLGHi11947		TID=Ghi.10075.1
Ghi.10117.2.A1_s_at	Transcribed locus, weakly similar to NP_175079.1 nucellin protein, putative [Arabidopsis thaliana]	17801	UG_TITLE=Transcribed locus, weakly similar to NP_850981.1 aspartic-type endopeptidase pepsin A (Arabidopsis thaliana)	311.5	P	0.000244	128.4	P	0.001221	-1	D	0.99998		---	---	---	17801	DT462947	gb:DT462947	DB_XREF=gi:73860208	DB_XREF=GH_CHX12N09.r	CLONE=GH_CHX12N09	TID=Ghi.10117.2
Ghi.10225.2.S1_s_at	Transcribed locus, weakly similar to NP_193416.1 nuclear RNA-binding protein (RGGA) [Arabidopsis thaliana]	10225	UG_TITLE=Transcribed locus, moderately similar to XP_476001.1 putative nuclear RNA binding protein A (Oryza sativa (japonica cultivar-group))	507.5	P	0.000732	217.5	P	0.00293	-1	D	0.999965		---	---	---	10225	DN779365	gb:DN779365	DB_XREF=gi:62295997	DB_XREF=CFUS8.2C07	CLONE=CFUS8.2C07	TID=Ghi.10225.2
Ghi.10655.1.S1_s_at	Transcribed locus, strongly similar to NP_850663.1 ASN1 (DARK INDUCIBLE 6) [Arabidopsis thaliana]	10655	UG_TITLE=Transcribed locus, moderately similar to NP_190318.1 ASN1 (DARK INDUCIBLE 6) (Arabidopsis thaliana)	75.6	P	0.008057	36.4	A	0.533936	-1	D	0.999727		---	---	---	10655	DN780602	gb:DN780602	DB_XREF=gi:84149302	DB_XREF=G.hir-Cotyledon 1130		TID=Ghi.10655.1
Ghi.2354.2.S1_s_at	Transcribed locus, weakly similar to NP_198037.2 unknown protein [Arabidopsis thaliana]	2354	UG_TITLE=Transcribed locus, weakly similar to NP_198037.2 unknown protein (Arabidopsis thaliana)	443.7	P	0.000244	265.4	P	0.000244	-1	D	0.999833		---	---	---	2354	DT468491	gb:DT468491	DB_XREF=gi:73865753	DB_XREF=GH_CHX21P06.r	CLONE=GH_CHX21P06	TID=Ghi.2354.2
Ghi.2639.1.S1_s_at	Transcribed locus, weakly similar to NP_193279.1 HPL1 (HYDROPEROXIDE LYASE 1); heme binding / iron ion binding / monooxygenase [Arabidopsis thaliana]	2639	UG_TITLE=Transcribed locus, weakly similar to XP_463821.1 hydroperoxide lyase (Oryza sativa (japonica cultivar-group))	226.6	P	0.000732	129.3	A	0.067627	-1	D	0.999611		---	---	---	2639	DT526911	gb:DT526911	DB_XREF=gi:73943603	DB_XREF=GH_OCF02D05.f	CLONE=GH_OCF02D05	TID=Ghi.2639.1
Ghi.268.3.S1_s_at	Transcribed locus, moderately similar to NP_001052699.1 Os04g0403500 [Oryza sativa (japonica cultivar-group)]	268	UG_TITLE=Transcribed locus, moderately similar to XP_472379.1 OSJNBb0118P14.7 (Oryza sativa (japonica cultivar-group))	243.7	P	0.000244	127.5	P	0.005859	-1	D	0.999759		---	---	---	268	AW187949	gb:AW187949	DB_XREF=gi:6462385	DB_XREF=BNLGHi6415		TID=Ghi.268.3
Ghi.273.2.S1_at	Transcribed locus, moderately similar to NP_191196.1 leucine-rich repeat transmembrane protein kinase, putative [Arabidopsis thaliana]	273	UG_TITLE=Transcribed locus, moderately similar to NP_191196.1 ATP binding kinase protein serinethreonine kinase (Arabidopsis thaliana)	318.7	P	0.000244	164.2	P	0.00293	-1	D	0.99998		---	---	---	273	AI729395	gb:AI729395	DB_XREF=gi:5048247	DB_XREF=BNLGHi13252		TID=Ghi.273.2
Ghi.3114.1.A1_s_at	Transcribed locus, moderately similar to NP_200440.1 PEX5 (PEROXIN 5); peroxisome targeting signal-1 binding [Arabidopsis thaliana]	3114	UG_TITLE=Transcribed locus, strongly similar to NP_200440.1 PEX5	103.1	P	0.046143	61.1	A	0.366211	-1	D	0.999948	peroxisome targeting signal-1 binding (Arabidopsis thaliana)	---	---	---	3114	DT458211	gb:DT458211	DB_XREF=gi:73849191	DB_XREF=GH_ON35M15.r	CLONE=GH_ON35M15	TID=Ghi.3114.1
Ghi.3522.1.S1_s_at	Transcribed locus, strongly similar to NP_201477.1 SDH1-1 (Succinate dehydrogenase 1-1) [Arabidopsis thaliana]	3522	UG_TITLE=Transcribed locus, strongly similar to NP_201477.1 SDH1-1 (Arabidopsis thaliana)	140.2	P	0.037598	55.3	A	0.601074	-1	D	0.99998		---	---	---	3522	DT570098	gb:DT570098	DB_XREF=gi:78349824	DB_XREF=EST1080738		TID=Ghi.3522.1
Ghi.4438.1.A1_at	Transcribed locus	4438	UG_TITLE=Transcribed locus, weakly similar to NP_564376.1 3(2),5-bisphosphate nucleotidase inositol or phosphatidylinositol phosphatase (Arabidopsis thaliana)	195.2	P	0.000244	84.9	P	0.030273	-1	D	0.999977		---	---	---	4438	DT053009	gb:DT053009	DB_XREF=gi:72281503	DB_XREF=COT_FJ_H05		TID=Ghi.4438.1
Ghi.4552.1.A1_at	Transcribed locus	4552	UG_TITLE=Transcribed locus	538.6	P	0.010742	173	P	0.018555	-1	D	0.998168		---	---	---	4552	DT050962	gb:DT050962	DB_XREF=gi:72277089	DB_XREF=COT_EG_A11		TID=Ghi.4552.1
Ghi.4755.1.S1_s_at	Transcribed locus, strongly similar to NP_180972.1 protein transport protein sec61, putative [Arabidopsis thaliana]	4755	UG_TITLE=Transcribed locus, strongly similar to NP_180972.1 protein translocase (Arabidopsis thaliana)	338.1	P	0.000244	149.2	P	0.005859	-1	D	0.999977		---	---	---	4755	DT050371	gb:DT050371	DB_XREF=gi:72275913	DB_XREF=COT_DY_E05		TID=Ghi.4755.1
Ghi.5042.1.A1_s_at	Transcribed locus, moderately similar to NP_201262.1 XYL4 (beta-xylosidase 4); hydrolase, hydrolyzing O-glycosyl compounds [Arabidopsis thaliana]	9633	UG_TITLE=Transcribed locus, weakly similar to NP_201262.1 XYL4	1317.2	P	0.000244	827.1	P	0.001953	-1	D	0.99998	hydrolase, hydrolyzing O-glycosyl compounds (Arabidopsis thaliana)	---	---	---	9633	DT047910	gb:DT047910	DB_XREF=gi:72270948	DB_XREF=COT_CT_H08		TID=Ghi.5042.1
Ghi.6412.1.S1_at	Transcribed locus, weakly similar to NP_187911.1 transporter-related [Arabidopsis thaliana]	6412	UG_TITLE=Transcribed locus, weakly similar to NP_187911.1 carbohydrate transporter sugar porter transporter (Arabidopsis thaliana)	595.1	P	0.000244	271.4	P	0.000244	-1	D	0.99998		---	---	---	6412	DT457371	gb:DT457371	DB_XREF=gi:73848351	DB_XREF=GH_ON34H08.f	CLONE=GH_ON34H08	TID=Ghi.6412.1
Ghi.7169.1.S1_at	Transcribed locus, moderately similar to NP_001064061.1 Os10g0118900 [Oryza sativa (japonica cultivar-group)]	7169	UG_TITLE=Transcribed locus, weakly similar to NP_194739.1 unknown protein (Arabidopsis thaliana)	146.4	P	0.037598	74.5	A	0.334473	-1	D	0.999853		---	---	---	7169	AW187517	gb:AW187517	DB_XREF=gi:6461953	DB_XREF=BNLGHi6765		TID=Ghi.7169.1
Ghi.7511.1.S1_s_at	Transcribed locus, moderately similar to NP_565504.1 ubiquitin fusion degradation UFD1 family protein [Arabidopsis thaliana]	4049	UG_TITLE=Transcribed locus, moderately similar to NP_565504.1 unknown protein (Arabidopsis thaliana)	184.4	P	0.030273	83	A	0.398926	-1	D	0.999954		---	---	---	4049	DT570632	gb:DT570632	DB_XREF=gi:78350358	DB_XREF=EST1081272		TID=Ghi.7511.1
Ghi.8079.1.S1_at	GHMYB10 (ghmyb10)	8079	DEF=Gossypium hirsutum GHMYB10 (ghmyb10) mRNA, complete cds.	218.9	P	0.000244	73.2	P	0.000244	-1	D	0.998664	PROD=GHMYB10	regulation of transcription	DNA binding	nucleus	8079	AF336282.1	gb:AF336282.1	DB_XREF=gi:13346185	GEN=ghmyb10		TID=Ghi.8079.1
Ghi.8126.1.S1_x_at	AP2/EREBP transcription factor ERF-1	6690	DEF=Gossypium hirsutum AP2EREBP transcription factor ERF-1 mRNA, complete cds.	4857.3	P	0.000244	1972.2	P	0.000244	-1	D	0.99998	PROD=AP2EREBP transcription factor ERF-1	transcription /// regulation of transcription, DNA-dependent	DNA binding /// transcription factor activity	nucleus	6690	AY779339.1	gb:AY779339.1	DB_XREF=gi:55419649			TID=Ghi.8126.1
Ghi.8239.3.S1_s_at	Transcribed locus, strongly similar to NP_187204.1 RPT5A (regulatory particle triple-A 5A); ATPase/ calmodulin binding [Arabidopsis thaliana]	8239	UG_TITLE=Transcribed locus, strongly similar to NP_187204.1 RPT5A	711.7	P	0.000244	358	P	0.000732	-1	D	0.99998	ATPase calmodulin binding (Arabidopsis thaliana)	---	---	---	8239	AI055650	gb:AI055650	DB_XREF=gi:3326764	DB_XREF=coau0004J07	CLONE=coau0004J07	TID=Ghi.8239.3
Ghi.8671.2.A1_at	Transcribed locus, weakly similar to NP_567166.1 fringe-related protein [Arabidopsis thaliana]	8671	UG_TITLE=Transcribed locus, weakly similar to NP_567166.1 transferase, transferring glycosyl groups (Arabidopsis thaliana)	515.5	P	0.001953	230.5	P	0.00293	-1	D	0.999853		---	---	---	8671	DT048998	gb:DT048998	DB_XREF=gi:72273128	DB_XREF=COT_DH_E10		TID=Ghi.8671.2
Ghi.9240.1.S1_s_at	Transcribed locus, moderately similar to XP_001772985.1 transcription factor WRKY23 [Physcomitrella patens subsp. patens]	9240	UG_TITLE=Transcribed locus, strongly similar to NP_181381.2 WRKY33	763.7	P	0.000244	392.3	P	0.000732	-1	D	0.99998	transcription factor (Arabidopsis thaliana)	---	---	---	9240	DT468893	gb:DT468893	DB_XREF=gi:73866155	DB_XREF=GH_CHX22J24.r	CLONE=GH_CHX22J24	TID=Ghi.9240.1
Ghi.9493.1.A1_at	Transcribed locus, weakly similar to NP_188937.1 unknown protein [Arabidopsis thaliana]	9493	UG_TITLE=Transcribed locus, weakly similar to NP_188937.1 unknown protein (Arabidopsis thaliana)	552.2	P	0.000244	310.3	P	0.000244	-1	D	0.999948		---	---	---	9493	DT466982	gb:DT466982	DB_XREF=gi:73864243	DB_XREF=GH_CHX19L10.r	CLONE=GH_CHX19L10	TID=Ghi.9493.1
Ghi.9633.2.S1_s_at	Transcribed locus, moderately similar to NP_201262.1 XYL4 (beta-xylosidase 4); hydrolase, hydrolyzing O-glycosyl compounds [Arabidopsis thaliana]	9633	UG_TITLE=Transcribed locus, moderately similar to NP_201262.1 XYL4	76.5	P	0.000732	37	A	0.567627	-1	D	0.999562	hydrolase, hydrolyzing O-glycosyl compounds (Arabidopsis thaliana)	---	---	---	9633	DT566724	gb:DT566724	DB_XREF=gi:78346450	DB_XREF=EST1077364		TID=Ghi.9633.2
Ghi.9954.2.A1_s_at	Transcribed locus, moderately similar to XP_001753678.1 predicted protein [Physcomitrella patens subsp. patens]	17803	UG_TITLE=Transcribed locus, moderately similar to NP_195443.1 MYB73	1576.4	P	0.000244	814.8	P	0.000244	-1	D	0.99998	DNA binding transcription factor (Arabidopsis thaliana)	---	---	---	17803	DT467985	gb:DT467985	DB_XREF=gi:73865247	DB_XREF=GH_CHX21D18.r	CLONE=GH_CHX21D18	TID=Ghi.9954.2
GhiAffx.1350.1.S1_at	Transcribed locus, moderately similar to NP_001057225.1 Os06g0232100 [Oryza sativa (japonica cultivar-group)]	20126		225.7	P	0.00293	116.9	P	0.005859	-1	D	0.999034		---	---	---	20126	DT568257	gb:DT568257	DB_XREF=gi:78347983	DB_XREF=EST1078897		TID=GhiAffx.1350.1
GhiAffx.19697.1.A1_s_at	Transcribed locus, weakly similar to NP_196106.1 unknown protein [Arabidopsis thaliana]	10366		737.8	P	0.000732	378.2	P	0.000732	-1	D	0.999727		---	---	---	10366	DW227913.1	gb:DW227913.1	dbest_id:34832085			TID=GhiAffx.19697.1
GhiAffx.21384.1.S1_s_at	Transcribed locus, weakly similar to NP_198700.2 forkhead-associated domain-containing protein / FHA domain-containing protein [Arabidopsis thaliana]	13661		60.8	P	0.037598	40.4	A	0.366211	-1	D	0.999611		---	---	---	13661	DT559034	gb:DT559034	DB_XREF=gi:78338760	DB_XREF=EST1069674		TID=GhiAffx.21384.1
GhiAffx.23747.1.S1_at	---	---		187.4	P	0.000732	105.2	A	0.080566	-1	D	0.999508		---	---	---	---	DW507590.1	gb:DW507590.1	dbest_id:35113373			TID=GhiAffx.23747.1
GhiAffx.26276.1.S1_s_at	Transcribed locus, weakly similar to NP_564342.1 transcription factor/ transcription regulator [Arabidopsis thaliana]	5983		414.4	P	0.000244	154.9	P	0.001953	-1	D	0.99994		---	---	---	5983	DW491672.1	gb:DW491672.1	dbest_id:35096100			TID=GhiAffx.26276.1
GhiAffx.28054.2.S1_s_at	GDP-mannose pyrophosphorylase	14237		104.1	P	0.00415	72.9	A	0.398926	-1	D	0.999308		biosynthetic process	nucleotidyltransferase activity	---	14237	DW487656.1	gb:DW487656.1	dbest_id:35092084			TID=GhiAffx.28054.2
GhiAffx.32860.1.S1_at	Transcribed locus, moderately similar to NP_680176.2 L-ascorbate oxidase/ copper ion binding [Arabidopsis thaliana]	7786		914.5	P	0.000244	448.1	P	0.000244	-1	D	0.99998		---	---	---	7786	DW520074.1	gb:DW520074.1	dbest_id:35125857			TID=GhiAffx.32860.1
GhiAffx.57455.1.S1_at	Transcribed locus, weakly similar to NP_176382.2 unknown protein [Arabidopsis thaliana]	15287		193	P	0.00293	87.4	A	0.095215	-1	D	0.999833		---	---	---	15287	DW517519.1	gb:DW517519.1	dbest_id:35123302			TID=GhiAffx.57455.1
GhiAffx.6044.1.S1_at	Transcribed locus, weakly similar to NP_001045798.1 Os02g0132500 [Oryza sativa (japonica cultivar-group)]	14277		122.2	P	0.001221	47.6	A	0.219482	-1	D	0.99987		---	---	---	14277	DW495812.1	gb:DW495812.1	dbest_id:35100240			TID=GhiAffx.6044.1
GhiAffx.63620.1.S1_at	Transcribed locus	15977		468.6	P	0.000244	246	P	0.008057	-1	D	0.999954		---	---	---	15977	DW505500.1	gb:DW505500.1	dbest_id:35111283			TID=GhiAffx.63620.1
GhiAffx.7478.1.S1_at	---	---		189.3	P	0.000244	70.2	M	0.056152	-1	D	0.999693		---	---	---	---	DW512150.1	gb:DW512150.1	dbest_id:35117933			TID=GhiAffx.7478.1
GhiAffx.8593.1.S1_s_at	Transcribed locus, weakly similar to NP_565277.1 WOL (CYTOKININ RESPONSE 1) [Arabidopsis thaliana]	19327		138.9	P	0.00293	54.2	A	0.095215	-1	D	0.998514		---	---	---	19327	DT051905	gb:DT051905	DB_XREF=gi:72279183	DB_XREF=COT_ER_G09		TID=GhiAffx.8593.1
Gra.1312.2.S1_s_at	Transcribed locus, weakly similar to NP_190990.1 SCR (SCARECROW); transcription factor [Arabidopsis thaliana]	1312	UG_TITLE=Transcribed locus, moderately similar to NP_190990.1 scarecrow transcription factor, putative (Arabidopsis thaliana)	621	P	0.001953	278.7	P	0.00415	-1	D	0.99996		---	---	---	1312	CO085934	gb:CO085934	DB_XREF=gi:48776568	DB_XREF=GR__Ea03I02.f	CLONE=GR__Ea03I02	TID=Gra.1312.2
Gra.153.2.S1_s_at	Transcribed locus, weakly similar to NP_850618.1 ZML1 (ZIM-LIKE 1); transcription factor [Arabidopsis thaliana]	153	UG_TITLE=Transcribed locus, weakly similar to NP_850618.1 zinc finger (GATA type) family protein (Arabidopsis thaliana)	137.1	P	0.00293	44.1	A	0.111572	-1	D	0.999611		---	---	---	153	CO088287	gb:CO088287	DB_XREF=gi:48778921	DB_XREF=GR__Ea07C20.f	CLONE=GR__Ea07C20	TID=Gra.153.2
Gra.1563.1.S1_s_at	Transcribed locus, moderately similar to NP_180461.1 ATEXPA6 (ARABIDOPSIS THALIANA EXPANSIN A6) [Arabidopsis thaliana]	1563	UG_TITLE=Transcribed locus, moderately similar to NP_180461.1 expansin, putative (EXP6) (Arabidopsis thaliana)	1370	P	0.000244	636.5	P	0.000244	-1	D	0.99998		---	---	---	1563	CO122609	gb:CO122609	DB_XREF=gi:48821296	DB_XREF=GR__Eb04F07.r	CLONE=GR__Eb04F07	TID=Gra.1563.1
Gra.1723.2.S1_s_at	Transcribed locus, moderately similar to NP_180450.2 protein binding [Arabidopsis thaliana]	3174	UG_TITLE=Transcribed locus, moderately similar to NP_180450.2 ankyrin repeat family protein (Arabidopsis thaliana)	338.8	P	0.00415	200.2	P	0.030273	-1	D	0.99998		---	---	---	3174	CO122979	gb:CO122979	DB_XREF=gi:48821666	DB_XREF=GR__Eb04N24.f	CLONE=GR__Eb04N24	TID=Gra.1723.2
Gra.3004.2.S1_s_at	Transcribed locus, moderately similar to NP_178409.2 ATEXPA15 (ARABIDOPSIS THALIANA EXPANSIN A15) [Arabidopsis thaliana]	3004	UG_TITLE=Transcribed locus, moderately similar to NP_178409.2 expansin, putative (EXP15) (Arabidopsis thaliana)	489.8	P	0.000244	250.2	P	0.001221	-1	D	0.99994		---	---	---	3004	CO086920	gb:CO086920	DB_XREF=gi:48777554	DB_XREF=GR__Ea05C06.r	CLONE=GR__Ea05C06	TID=Gra.3004.2
Gra.355.1.S1_s_at	Transcribed locus, weakly similar to XP_001693433.1 predicted protein [Chlamydomonas reinhardtii]	3576	UG_TITLE=Transcribed locus, weakly similar to NP_194648.1 zinc finger (CCCH-type) family protein (Arabidopsis thaliana)	505.5	P	0.000244	225.8	P	0.000732	-1	D	0.999932		---	---	---	3576	CO123405	gb:CO123405	DB_XREF=gi:48822092	DB_XREF=GR__Eb05I15.f	CLONE=GR__Eb05I15	TID=Gra.355.1
Gra.937.1.S1_s_at	---	---	UG_TITLE=Transcribed locus, moderately similar to XP_535868.1 PREDICTED: similar to tubulin, beta 2 (Canis familiaris)	263.1	P	0.000244	159.7	P	0.000732	-1	D	0.999977		microtubule-based process /// microtubule-based movement /// protein polymerization	nucleotide binding /// GTPase activity /// structural molecule activity /// GTP binding	microtubule /// protein complex	---	CO124765	gb:CO124765	DB_XREF=gi:48823452	DB_XREF=GR__Eb07N23.f	CLONE=GR__Eb07N23	TID=Gra.937.1
Gra.956.2.S1_s_at	Transcribed locus, moderately similar to NP_563900.1 transaldolase [Arabidopsis thaliana]	956	UG_TITLE=Transcribed locus, weakly similar to NP_563900.1 transaldolase, putative (Arabidopsis thaliana)	428	P	0.000244	211.9	P	0.001221	-1	D	0.99998		---	---	---	956	CO122289	gb:CO122289	DB_XREF=gi:48820976	DB_XREF=GR__Eb03N11.f	CLONE=GR__Eb03N11	TID=Gra.956.2
GraAffx.12807.1.A1_s_at	---	---		616.9	P	0.000244	208.6	P	0.001953	-1	D	0.999977		---	---	---	---	CO117485	gb:CO117485	DB_XREF=gi:48816172	DB_XREF=GR__Eb01F02.f	CLONE=GR__Eb01F02	TID=GraAffx.12807.1
GraAffx.27819.1.S1_s_at	---	---		80.5	P	0.00293	39.8	A	0.246094	-1	D	0.998799		---	---	---	---	CO088301	gb:CO088301	DB_XREF=gi:48778935	DB_XREF=GR__Ea07D04.f	CLONE=GR__Ea07D04	TID=GraAffx.27819.1
Ghi.1015.7.S1_x_at	Transcribed locus, moderately similar to XP_001785944.1 predicted protein [Physcomitrella patens subsp. patens]	17092	UG_TITLE=Transcribed locus, moderately similar to NP_193204.1 APS3	521.5	P	0.001953	1035.7	P	0.000732	1	I	4e-05	sulfate adenylyltransferase (ATP) (Arabidopsis thaliana)	---	---	---	17092	DV850089	gb:DV850089	DB_XREF=gi:82756527	DB_XREF=GH_LSL27H11.f	CLONE=GH_LSL27H11	TID=Ghi.1015.7
Ghi.1723.1.S1_s_at	Transcribed locus, strongly similar to NP_001066233.1 Os12g0163700 [Oryza sativa (japonica cultivar-group)]	1723	UG_TITLE=Transcribed locus, strongly similar to NP_187818.1 ACT11 (ACTIN-11)	109.4	P	0.001953	254.6	P	0.000732	1	I	0.000774	structural constituent of cytoskeleton (Arabidopsis thaliana)	---	---	---	1723	DN759693	gb:DN759693	DB_XREF=gi:84145451	DB_XREF=G.hir-stem 2197		TID=Ghi.1723.1
Ghi.5153.1.A1_at	Transcribed locus, moderately similar to NP_176678.1 unknown protein [Arabidopsis thaliana]	5153	UG_TITLE=Transcribed locus, moderately similar to NP_176678.1 unknown protein (Arabidopsis thaliana)	1495.5	P	0.000244	2717.7	P	0.000732	1	I	0.000273		---	---	---	5153	DT048852	gb:DT048852	DB_XREF=gi:72272838	DB_XREF=COT_DF_G08		TID=Ghi.5153.1
Ghi.6953.1.S1_s_at	ACC oxidase 1 (ACO1)	16374	DEF=Gossypium hirsutum ACC oxidase 1 (ACO1) mRNA, complete cds.	275.3	P	0.000732	496.7	P	0.000244	1	I	4e-05	PROD=ACC oxidase 1	---	iron ion binding /// oxidoreductase activity	---	16374	DQ116442.1	gb:DQ116442.1	DB_XREF=gi:73761684			TID=Ghi.6953.1
Ghi.9123.1.S1_at	Transcribed locus, weakly similar to NP_974391.1 scarecrow transcription factor family protein [Arabidopsis thaliana]	9123	UG_TITLE=Transcribed locus, weakly similar to NP_180470.1 transcription factor (Arabidopsis thaliana)	192	P	0.001221	292.7	P	0.000244	1	I	0.000438		---	---	---	9123	DN758298	gb:DN758298	DB_XREF=gi:84144056	DB_XREF=G.hir-stem 802		TID=Ghi.9123.1
GhiAffx.16092.1.A1_s_at	Transcribed locus, moderately similar to NP_198855.1 SIP1 (SEED IMBIBITION 1-LIKE); galactinol-sucrose galactosyltransferase/ hydrolase, hydrolyzing O-glycosyl compounds [Arabidopsis thaliana]	8192		746.4	P	0.000244	1605.6	P	0.000244	1	I	5.2e-05		---	---	---	8192	DW501210.1	gb:DW501210.1	dbest_id:35105638			TID=GhiAffx.16092.1
GhiAffx.25253.1.S1_at	Transcribed locus, weakly similar to NP_194142.1 unknown protein [Arabidopsis thaliana]	16005		191.9	P	0.000732	382.1	P	0.001221	1	I	0.000389		---	---	---	16005	DW519559.1	gb:DW519559.1	dbest_id:35125342			TID=GhiAffx.25253.1
GhiAffx.5828.1.S1_s_at	Transcribed locus	11331		1929.3	P	0.000244	4064.7	P	0.000244	1	I	2.3e-05		---	---	---	11331	DW514056.1	gb:DW514056.1	dbest_id:35119839			TID=GhiAffx.5828.1
GhiAffx.844.1.A1_x_at	Transcribed locus, moderately similar to NP_180232.1 beta-ketoacyl-CoA synthase, putative [Arabidopsis thaliana]	3210		387.7	P	0.000244	761.7	P	0.000244	1	I	0.000114		---	---	---	3210	CO492611	gb:CO492611	DB_XREF=gi:54117102	DB_XREF=G.h.fbr-sw02001		TID=GhiAffx.844.1
Ghi.227.1.S1_at	Transcribed locus	227	UG_TITLE=Transcribed locus, weakly similar to NP_198128.1 unknown protein (Arabidopsis thaliana)	176.9	P	0.001953	352.8	P	0.001221	1.1	I	0.001486		---	---	---	227	DR461620	gb:DR461620	DB_XREF=gi:84172972	DB_XREF=CM099D01		TID=Ghi.227.1
Ghi.3389.1.A1_s_at	Transcribed locus	14426	UG_TITLE=Transcribed locus, moderately similar to NP_851171.1 ATTPPA	45.8	P	0.046143	95.6	M	0.056152	1.1	I	0.000307	trehalose-phosphatase (Arabidopsis thaliana)	---	---	---	14426	DT466538	gb:DT466538	DB_XREF=gi:73863799	DB_XREF=GH_CHX19A08.r	CLONE=GH_CHX19A08	TID=Ghi.3389.1
Ghi.6780.1.S1_s_at	Transcribed locus, strongly similar to NP_174286.1 CAB1 (CHLOROPHYLL A/B BINDING PROTEIN 1); chlorophyll binding [Arabidopsis thaliana]	6780	UG_TITLE=Transcribed locus, weakly similar to NP_179378.1 heat shock protein binding unfolded protein binding (Arabidopsis thaliana)	857	P	0.000244	1809.7	P	0.000244	1.1	I	2.3e-05		---	---	---	6780	CA993199	gb:CA993199	DB_XREF=gi:31072920	DB_XREF=pAR05E11		TID=Ghi.6780.1
GhiAffx.24708.1.A1_s_at	Transcribed locus	3103		100.7	P	0.001221	216.1	P	0.001221	1.1	I	0.000438		---	---	---	3103	DW512507.1	gb:DW512507.1	dbest_id:35118290			TID=GhiAffx.24708.1
GhiAffx.44780.1.S1_at	Transcribed locus, weakly similar to NP_199704.1 transferase family protein [Arabidopsis thaliana]	8197		231.2	P	0.000244	289	P	0.001953	1.1	I	0.001651		---	---	---	8197	DW520338.1	gb:DW520338.1	dbest_id:35126121			TID=GhiAffx.44780.1
GhiAffx.62610.1.A1_s_at	Transcribed locus, weakly similar to NP_195319.1 unknown protein [Arabidopsis thaliana]	2919		199.3	P	0.001953	552.8	P	0.001221	1.1	I	0.000865		---	---	---	2919	DW515625.1	gb:DW515625.1	dbest_id:35121408			TID=GhiAffx.62610.1
Ghi.6390.1.S1_s_at	---	---	UG_TITLE=Transcribed locus, weakly similar to NP_849875.1 unknown protein (Arabidopsis thaliana)	332.1	P	0.000244	751.5	P	0.000244	1.2	I	4.6e-05		defense response /// response to biotic stimulus	---	---	---	CO496692	gb:CO496692	DB_XREF=gi:54121183	DB_XREF=G.h.fbr-sw06082		TID=Ghi.6390.1
GhiAffx.53687.1.S1_at	Transcribed locus	12986		47.3	A	0.080566	99.6	P	0.010742	1.2	I	0.001201		---	---	---	12986	DW232903.1	gb:DW232903.1	dbest_id:34837069			TID=GhiAffx.53687.1
Ghi.3164.1.A1_at	Transcribed locus	3164	UG_TITLE=Transcribed locus	160.6	P	0.018555	533.8	P	0.001221	1.3	I	2e-05		---	---	---	3164	DT468888	gb:DT468888	DB_XREF=gi:73866150	DB_XREF=GH_CHX22J21.r	CLONE=GH_CHX22J21	TID=Ghi.3164.1
Ghi.6822.1.A1_s_at	Transcribed locus, weakly similar to NP_181213.1 UGT72C1 (UDP-glucosyl transferase 72C1); UDP-glycosyltransferase/ transferase, transferring glycosyl groups [Arabidopsis thaliana]	6822	UG_TITLE=Transcribed locus, weakly similar to NP_181217.1 UDP-glycosyltransferase transferase, transferring glycosyl groups (Arabidopsis thaliana)	174.7	P	0.000244	388.4	P	0.000244	1.3	I	6e-05		---	---	---	6822	CA993006	gb:CA993006	DB_XREF=gi:31072727	DB_XREF=pAR0413		TID=Ghi.6822.1
GhiAffx.24168.1.S1_at	---	---		338.2	P	0.000732	936.4	P	0.000244	1.3	I	2.3e-05		---	---	---	---	DW509834.1	gb:DW509834.1	dbest_id:35115617			TID=GhiAffx.24168.1
GarAffx.37202.1.S1_x_at	---	---	DEF=Gossypium arboreum (+)-delta-cadinene synthase isozyme XC14 mRNA, complete cds.	27.2	A	0.398926	61.4	P	0.030273	1.4	I	0.000438	PROD=(+)-delta-cadinene synthase isozyme XC14	metabolic process	magnesium ion binding /// lyase activity /// metal ion binding /// (+)-delta-cadinene synthase activity	---	---	U23205.1	gb:U23205.1	DB_XREF=gi:1045313			TID=GarAffx.37202.1
Ghi.1319.1.S1_s_at	Metallothionein-like protein	16399	DEF=Gossypium hirsutum metallothionein-like protein mRNA, complete cds.	52.3	A	0.171387	223.3	P	0.030273	1.4	I	0.000774	PROD=metallothionein-like protein	---	metal ion binding	---	16399	AF118230.1	gb:AF118230.1	DB_XREF=gi:4545261			TID=Ghi.1319.1
Ghi.1892.1.S1_at	Transcribed locus	1892	UG_TITLE=Transcribed locus	41.9	P	0.005859	132.3	P	0.000732	1.4	I	2.7e-05		---	---	---	1892	DV849532	gb:DV849532	DB_XREF=gi:82755970	DB_XREF=GH_LSL21F04.f	CLONE=GH_LSL21F04	TID=Ghi.1892.1
GhiAffx.16447.1.A1_at	---	---		80.2	P	0.008057	199.2	P	0.000732	1.4	I	0.001077		---	---	---	---	DW232295.1	gb:DW232295.1	dbest_id:34836461			TID=GhiAffx.16447.1
GhiAffx.59002.1.S1_at	Transcribed locus	14714		307.4	P	0.000244	857	P	0.000244	1.4	I	0.00013		---	---	---	14714	DW497255.1	gb:DW497255.1	dbest_id:35101683			TID=GhiAffx.59002.1
GraAffx.25175.1.S1_s_at	---	---		127.1	P	0.01416	290.9	P	0.008057	1.4	I	0.000273		---	---	---	---	CO071060	gb:CO071060	DB_XREF=gi:48740541	DB_XREF=GR__Ea28I04.r	CLONE=GR__Ea28I04	TID=GraAffx.25175.1
Ghi.10489.1.S1_x_at	Transcribed locus, weakly similar to XP_001254242.1 PREDICTED: similar to SH3 domain binding protein [Bos taurus]	10489	UG_TITLE=Transcribed locus	699	P	0.000244	1945.9	P	0.000244	1.5	I	2.3e-05		---	---	---	10489	DT544528	gb:DT544528	DB_XREF=gi:78324254	DB_XREF=EST1055168		TID=Ghi.10489.1
Ghi.1206.1.S1_at	Ribulose-1,5-bisphosphate carboxylase/oxygenase activase 2	1206	DEF=Gossypium hirsutum ribulose-1,5-bisphosphate carboxylaseoxygenase activase alpha 2 mRNA, complete cds.	55	M	0.056152	155.2	P	0.001221	1.6	I	0.001336	PROD=ribulose-1,5-bisphosphate carboxylaseoxygenaseactivase alpha 2	---	ATP binding	---	1206	DQ233255.1	gb:DQ233255.1	DB_XREF=gi:78100211			TID=Ghi.1206.1
GhiAffx.27164.1.S1_at	Transcribed locus, weakly similar to NP_849691.1 jacalin lectin family protein [Arabidopsis thaliana]	12470		30.1	A	0.398926	98.3	P	0.030273	1.6	I	0.000774		---	---	---	12470	DW513368.1	gb:DW513368.1	dbest_id:35119151			TID=GhiAffx.27164.1
GhiAffx.32086.1.S1_at	---	---		167.6	P	0.000732	572.9	P	0.000732	1.6	I	0.000114		---	---	---	---	DT049951	gb:DT049951	DB_XREF=gi:72275042	DB_XREF=COT_DT_D02		TID=GhiAffx.32086.1
GhiAffx.39795.1.S1_at	Transcribed locus	12772		51.9	A	0.19458	154	P	0.00415	1.6	I	0.000241		---	---	---	12772	DW237407.1	gb:DW237407.1	dbest_id:34841573			TID=GhiAffx.39795.1
Gra.2765.1.A1_s_at	Transcribed locus, weakly similar to NP_201067.1 DNA binding / transcription factor [Arabidopsis thaliana]	2765	UG_TITLE=Transcribed locus, weakly similar to NP_201067.1 basic helix-loop-helix (bHLH) family protein (Arabidopsis thaliana)	79.9	A	0.129639	611.9	P	0.023926	1.6	I	0.000241		---	---	---	2765	CO093025	gb:CO093025	DB_XREF=gi:48791711	DB_XREF=GR__Ea14G03.r	CLONE=GR__Ea14G03	TID=Gra.2765.1
Ghi.1278.1.S1_at	Transcribed locus	4179	UG_TITLE=Transcribed locus	137	P	0.000244	446.4	P	0.000244	1.7	I	2e-05		---	---	---	4179	DN802499	gb:DN802499	DB_XREF=gi:84153144	DB_XREF=G.hir-15-20 DAA bolls irrigated 702		TID=Ghi.1278.1
Ghi.1138.1.S1_at	Ribulose-1,5-bisphosphate carboxylase/oxygenase activase 1	1138	DEF=Gossypium hirsutum ribulose-1,5-bisphosphate carboxylaseoxygenase activase 1 mRNA, complete cds.	48.4	A	0.246094	183.2	P	0.000244	1.8	I	0.000346	PROD=ribulose-1,5-bisphosphate carboxylaseoxygenaseactivase 1	---	ATP binding	---	1138	AF329934.1	gb:AF329934.1	DB_XREF=gi:12620880			TID=Ghi.1138.1
Ghi.1635.1.S1_s_at	Transcribed locus	1635	UG_TITLE=Transcribed locus	630.3	P	0.000244	2242.1	P	0.000244	1.8	I	2e-05		---	---	---	1635	DN760285	gb:DN760285	DB_XREF=gi:84146043	DB_XREF=G.hir-stem 2792		TID=Ghi.1635.1
Ghi.1456.1.S1_at	Transcribed locus, strongly similar to NP_568049.1 fructose-bisphosphate aldolase, putative [Arabidopsis thaliana]	1456	UG_TITLE=Transcribed locus, strongly similar to NP_568049.1 fructose-bisphosphate aldolase (Arabidopsis thaliana)	39.4	P	0.037109	148.3	P	0.002441	1.9	I	0.000169		---	---	---	1456	CA993106	gb:CA993106	DB_XREF=gi:31072827	DB_XREF=pAR04G11		TID=Ghi.1456.1
Ghi.29.1.S1_at	Transcribed locus, moderately similar to NP_974373.1 MIF2 (MINI ZINC FINGER 2); DNA binding [Arabidopsis thaliana]	29	UG_TITLE=Transcribed locus, weakly similar to NP_974373.1 unknown protein (Arabidopsis thaliana)	262.8	P	0.00293	776.4	P	0.000244	1.9	I	0.000214		---	---	---	29	DR463516	gb:DR463516	DB_XREF=gi:84174868	DB_XREF=CM119C07		TID=Ghi.29.1
Ghi.341.1.S1_x_at	Transcribed locus, weakly similar to NP_196996.1 gibberellin-regulated family protein [Arabidopsis thaliana]	341	UG_TITLE=Transcribed locus	310.1	P	0.001953	1010.9	P	0.000732	1.9	I	2.7e-05		---	---	---	341	DR460630	gb:DR460630	DB_XREF=gi:84171982	DB_XREF=CM088H06		TID=Ghi.341.1
GarAffx.29310.2.S1_s_at	---	---		620.3	P	0.000244	2192.3	P	0.000244	2	I	2e-05		---	---	---	---	BE054959	gb:BE054959	DB_XREF=gi:13243907	DB_XREF=GA__Ea0002C24f	CLONE=GA__Ea0002C24f	TID=GarAffx.29310.2
Ghi.5706.1.A1_at	Transcribed locus, weakly similar to NP_001030865.1 unknown protein [Arabidopsis thaliana]	5706	UG_TITLE=Transcribed locus, weakly similar to NP_001030865.1 unknown protein (Arabidopsis thaliana)	341.9	P	0.001221	1170.4	P	0.000732	2.1	I	2.7e-05		---	---	---	5706	DT047424	gb:DT047424	DB_XREF=gi:72269976	DB_XREF=COT_CN_H04		TID=Ghi.5706.1
GhiAffx.5861.1.S1_at	Transcribed locus	15586		27.8	A	0.303711	136.3	P	0.008057	2.1	I	0.000966		---	---	---	15586	DW235671.1	gb:DW235671.1	dbest_id:34839837			TID=GhiAffx.5861.1
Ghi.760.1.A1_x_at	Transcribed locus, weakly similar to NP_192216.1 AOP1 (2-oxoglutarate?dependent dioxygenase 1.1); oxidoreductase, acting on paired donors, with incorporation or reduction of molecular oxygen, 2-oxoglutarate as one donor, and incorporation of one atom each of oxygen into both donors [Arabidopsis tha	760	UG_TITLE=Transcribed locus, weakly similar to NP_566951.1 YLS2	43.4	A	0.19458	160.3	P	0.001221	2.2	I	0.000147	strictosidine synthase (Arabidopsis thaliana)	---	---	---	760	DN827346	gb:DN827346	DB_XREF=gi:84158299	DB_XREF=G.hir-20, 30 hrs post inoculation 656		TID=Ghi.760.1
Ghi.1456.1.S1_x_at	Transcribed locus, strongly similar to NP_568049.1 fructose-bisphosphate aldolase, putative [Arabidopsis thaliana]	1456	UG_TITLE=Transcribed locus, strongly similar to NP_568049.1 fructose-bisphosphate aldolase (Arabidopsis thaliana)	35.8	P	0.00415	168.7	P	0.000732	2.3	I	4e-05		---	---	---	1456	CA993106	gb:CA993106	DB_XREF=gi:31072827	DB_XREF=pAR04G11		TID=Ghi.1456.1
Ghi.4732.1.A1_s_at	Transcribed locus	4732	UG_TITLE=Transcribed locus	48.8	A	0.111572	252.4	P	0.00293	2.3	I	0.000147		---	---	---	4732	DT051826	gb:DT051826	DB_XREF=gi:72279026	DB_XREF=COT_EQ_G12		TID=Ghi.4732.1
Ghi.1212.1.S1_at	Metallothionein-like	9980	DEF=Gossypium hirsutum metallothionein-like mRNA, complete cds.	224.7	P	0.00415	1580.9	P	0.000244	2.4	I	2e-05	PROD=metallothionein-like	---	---	---	9980	AY857933.1	gb:AY857933.1	DB_XREF=gi:57231727			TID=Ghi.1212.1
GhiAffx.39930.1.S1_at	Transcribed locus, moderately similar to NP_187124.1 IAA16 (indoleacetic acid-induced protein 16); transcription factor [Arabidopsis thaliana]	11295		35	A	0.095215	186.8	P	0.001953	2.4	I	5.2e-05		---	---	---	11295	DW514926.1	gb:DW514926.1	dbest_id:35120709			TID=GhiAffx.39930.1
Ghi.1513.1.S1_x_at	Transcribed locus, strongly similar to XP_972666.1 PREDICTED: similar to ZK652.3 [Tribolium castaneum]	1513	UG_TITLE=Transcribed locus, strongly similar to NP_198659.1 ribulose-bisphosphate carboxylase (Arabidopsis thaliana)	66.7	A	0.246094	344.3	P	0.001953	2.5	I	6e-05		---	---	---	1513	CA994331	gb:CA994331	DB_XREF=gi:31074052	DB_XREF=P05-9		TID=Ghi.1513.1
Ghi.6620.1.S1_at	Transcribed locus, weakly similar to NP_199254.1 FAD-binding domain-containing protein [Arabidopsis thaliana]	6620	UG_TITLE=Transcribed locus, weakly similar to NP_199253.1 electron carrier (Arabidopsis thaliana)	8.4	A	0.665527	56	P	0.018555	2.6	I	0.001486		---	---	---	6620	CA993642	gb:CA993642	DB_XREF=gi:31073363	DB_XREF=pAR09A08		TID=Ghi.6620.1
Ghi.1956.1.S1_s_at	Transcribed locus	1956	UG_TITLE=Transcribed locus, weakly similar to NP_566509.1 MT3 (METALLOTHIONEIN 3) (Arabidopsis thaliana)	20.7	A	0.080566	145.6	P	0.001953	2.7	I	0.00013		---	---	---	1956	DN817800	gb:DN817800	DB_XREF=gi:84156574	DB_XREF=G.hir-seedling 1000		TID=Ghi.1956.1
Ghi.5587.1.S1_at	Transcribed locus	5587	UG_TITLE=Transcribed locus	190.2	P	0.010742	986.3	P	0.000732	2.7	I	3e-05		---	---	---	5587	CA993040	gb:CA993040	DB_XREF=gi:31072761	DB_XREF=pAR0488		TID=Ghi.5587.1
GhiAffx.16056.1.S1_at	Transcribed locus, weakly similar to NP_201460.1 allergen V5/Tpx-1-related family protein [Arabidopsis thaliana]	15940		10.9	A	0.398926	109.4	P	0.005859	2.7	I	0.000114		---	---	---	15940	DW499242.1	gb:DW499242.1	dbest_id:35103670			TID=GhiAffx.16056.1
Ghi.1513.2.S1_s_at	Transcribed locus, strongly similar to XP_972666.1 PREDICTED: similar to ZK652.3 [Tribolium castaneum]	1513	UG_TITLE=Transcribed locus, strongly similar to NP_198659.1 ribulose-bisphosphate carboxylase (Arabidopsis thaliana)	142.6	P	0.023926	1537	P	0.001953	3.5	I	5.2e-05		---	---	---	1513	DN780767	gb:DN780767	DB_XREF=gi:84149467	DB_XREF=G.hir-Cotyledon 1295		TID=Ghi.1513.2
P: signal present; A: signal absent; M: signal marginal; I: increase in expression; D: decrease in expression.
