# Supplementary material for: Identification of differentially expressed genes associated with semigamy in Pima cotton (Gossypium barbadense L.) through comparative microarray analysis
Source: BMC Plant Biol. 2011 Mar 16;11:49. doi: 10.1186/1471-2229-11-49 (PMC3068091; doi:10.1186/1471-2229-11-49)
Supplement: Additional file 2 — Raw microarray data for semigametic ovules. [file 1471-2229-11-49-S2.XLS]

## Sheet: GeneChip Expression Data - Tabl
Probe Set ID	57-4 Signal	57-4 Detection	57-4 Detection p-value	Pima S-1 Signal	Pima S-1 Detection	Pima S-1 Detection p-value	57-4 vs. Pima S-1 Signal Log Ratio	57-4 vs. Pima S-1 Change	57-4 vs. Pima S-1 Change p-value	Descriptions
Ghi.3247.1.A1_x_at	33	A	0.080566	124.3	P	0.00293	1	I	0.999448	gb:DT468030 DB_XREF=gi:73865292 DB_XREF=GH_CHX21E18.r CLONE=GH_CHX21E18 TID=Ghi.3247.1 CNT=6 FEA=EST TIER=ConsEnd STK=2 UG=Ghi.3247 UG_TITLE=Transcribed locus, moderately similar to NP_849375.1 unknown protein (Arabidopsis thaliana) REP_ORG=G. hirsutum
Ghi.10296.4.A1_s_at	187.7	P	0.000244	660.2	P	0.000244	1	I	0.99994	gb:DT464238 DB_XREF=gi:73861499 DB_XREF=GH_CHX15E17.r CLONE=GH_CHX15E17 TID=Ghi.10296.4 CNT=3 FEA=EST TIER=ConsEnd STK=3 UG=Ghi.10296 UG_TITLE=Transcribed locus, weakly similar to NP_200888.2 metal ion binding (Arabidopsis thaliana) REP_ORG=G. hirsutum
GhiAffx.7453.1.S1_at	12.9	A	0.398926	54.7	P	0.01416	1	I	0.998923	gb:DW511911.1 dbest_id:35117694 TID=GhiAffx.7453.1 CNT=2 FEA=EST TIER=ConsEnd STK=1 NOTE=sequence(s) not in UniGene REP_ORG=
Ghi.2608.2.A1_at	359.7	P	0.000244	1023.5	P	0.000244	1	I	0.99998	gb:DT463212 DB_XREF=gi:73860473 DB_XREF=GH_CHX13D19.r CLONE=GH_CHX13D19 TID=Ghi.2608.2 CNT=2 FEA=EST TIER=ConsEnd STK=2 UG=Ghi.2608 UG_TITLE=Transcribed locus, weakly similar to NP_181529.1 unknown protein (Arabidopsis thaliana) REP_ORG=G. hirsutum
GhiAffx.2176.1.S1_at	46.4	A	0.219482	126.9	P	0.005859	1	I	0.99998	gb:DT459100 DB_XREF=gi:73850080 DB_XREF=GH_ON37C12.r CLONE=GH_ON37C12 TID=GhiAffx.2176.1 CNT=2 FEA=EST TIER=ConsEnd STK=1 NOTE=sequence(s) not in UniGene REP_ORG=G. hirsutum
GhiAffx.16290.1.S1_s_at	485	P	0.000244	1750.9	P	0.000244	1	I	0.999954	gb:DW229123.1 dbest_id:34833295 TID=GhiAffx.16290.1 CNT=10 FEA=EST TIER=ConsEnd STK=1 NOTE=sequence(s) not in UniGene REP_ORG=
Ghi.9843.2.S1_s_at	19.7	A	0.246094	58.2	P	0.037598	1	I	0.998923	gb:AI727291 DB_XREF=gi:5046143 DB_XREF=BNLGHi7655 TID=Ghi.9843.2 CNT=6 FEA=EST TIER=ConsEnd STK=0 UG=Ghi.9843 UG_TITLE=Transcribed locus, strongly similar to NP_199189.1 acyltransferase (Arabidopsis thaliana) REP_ORG=G. hirsutum
Ghi.390.1.S1_at	474.3	P	0.000732	1389.5	P	0.000244	1	I	0.99998	gb:DR460070 DB_XREF=gi:84171422 DB_XREF=CM082H11 TID=Ghi.390.1 CNT=1 FEA=EST TIER=ConsEnd STK=0 UG=Ghi.390 UG_TITLE=Transcribed locus, weakly similar to NP_193181.3 ATBET12 (Arabidopsis thaliana) REP_ORG=G. hirsutum
Gra.862.1.A1_at	20.9	A	0.27417	80.1	P	0.000244	1	I	0.999853	gb:CO077417 DB_XREF=gi:48746898 DB_XREF=GR__Ea39C23.r CLONE=GR__Ea39C23 TID=Gra.862.1 CNT=2 FEA=EST TIER=ConsEnd STK=0 UG=Gra.862 UG_TITLE=Transcribed locus, moderately similar to NP_567265.1 ATP synthase gamma chain 1, chloroplast (ATPC1) (Arabidopsis thaliana) REP_ORG=G. raimondii
GhiAffx.44858.1.S1_at	480.8	P	0.000244	1459.3	P	0.000244	1	I	0.99998	gb:DW242450.1 dbest_id:34846616 TID=GhiAffx.44858.1 CNT=1 FEA=EST TIER=ConsEnd STK=0 NOTE=sequence(s) not in UniGene REP_ORG=
Ghi.160.1.A1_at	16.8	A	0.366211	62.2	P	0.023926	1	I	0.999922	gb:DR462217 DB_XREF=gi:84173569 DB_XREF=CM105F05 TID=Ghi.160.1 CNT=1 FEA=EST TIER=ConsEnd STK=0 UG=Ghi.160 UG_TITLE=Transcribed locus, weakly similar to NP_195242.1 O-methyltransferase S-adenosylmethionine-dependent methyltransferase (Arabidopsis thaliana) REP_ORG=G. hirsutum
Ghi.10251.4.S1_s_at	34.8	A	0.080566	109.7	P	0.00415	1	I	0.999693	gb:DT543102 DB_XREF=gi:78322828 DB_XREF=EST1053742 TID=Ghi.10251.4 CNT=2 FEA=EST TIER=ConsEnd STK=0 UG=Ghi.10251 UG_TITLE=Transcribed locus, moderately similar to NP_914412.1 putative aspartate aminotransferase (Oryza sativa (japonica cultivar-group)) REP_ORG=G. hirsutum
Ghi.9194.3.S1_x_at	607.5	P	0.000244	2052.8	P	0.000244	1	I	0.99998	gb:CD485682 DB_XREF=gi:31406647 DB_XREF=CFUS10.4E09 CLONE=CFUS10.4E09 TID=Ghi.9194.3 CNT=6 FEA=EST TIER=ConsEnd STK=0 UG=Ghi.9194 UG_TITLE=Transcribed locus, weakly similar to NP_172940.1 unknown protein (Arabidopsis thaliana) REP_ORG=G. hirsutum
Ghi.9194.3.A1_at	25.1	A	0.080566	79.9	P	0.01416	1	I	0.999693	gb:DT467066 DB_XREF=gi:73864327 DB_XREF=GH_CHX19N07.r CLONE=GH_CHX19N07 TID=Ghi.9194.3 CNT=6 FEA=EST TIER=ConsEnd STK=0 UG=Ghi.9194 UG_TITLE=Transcribed locus, weakly similar to NP_172940.1 unknown protein (Arabidopsis thaliana) REP_ORG=G. hirsutum
Ghi.9871.1.S1_at	596.8	P	0.000732	1818.2	P	0.000732	1	I	0.999973	gb:DT046884 DB_XREF=gi:72268761 DB_XREF=COT_CE_A02 TID=Ghi.9871.1 CNT=9 FEA=EST TIER=ConsEnd STK=1 UG=Ghi.9871 UG_TITLE=Transcribed locus, weakly similar to NP_565096.1 unknown protein (Arabidopsis thaliana) REP_ORG=G. hirsutum
Ghi.9230.2.A1_at	894.2	P	0.000244	2530	P	0.000244	1	I	0.99998	gb:DT466991 DB_XREF=gi:73864252 DB_XREF=GH_CHX19L15.r CLONE=GH_CHX19L15 TID=Ghi.9230.2 CNT=4 FEA=EST TIER=ConsEnd STK=2 UG=Ghi.9230 UG_TITLE=Transcribed locus, strongly similar to NP_201422.1 CPK28; ATP binding calcium ion binding calcium- and calmodulin-dependent protein kinase protein kinase protein serinethreonine kinase protein-tyrosine kinase (Arabidopsis thaliana) REP_ORG=G. hirsutum
Ghi.4301.1.S1_s_at	247.8	P	0.000244	802.4	P	0.000244	1	I	0.99998	gb:DT455687 DB_XREF=gi:73846667 DB_XREF=GH_ON02C04.f CLONE=GH_ON02C04 TID=Ghi.4301.1 CNT=1 FEA=EST TIER=ConsEnd STK=0 UG=Ghi.4301 UG_TITLE=Transcribed locus, weakly similar to NP_194111.1 transcription factor (Arabidopsis thaliana) REP_ORG=G. hirsutum
Gra.798.1.S1_s_at	26.3	P	0.005859	84.2	P	0.001221	1	I	0.999973	gb:CO127168 DB_XREF=gi:48828778 DB_XREF=GR__Eb11J12.f CLONE=GR__Eb11J12 TID=Gra.798.1 CNT=3 FEA=EST TIER=ConsEnd STK=0 UG=Gra.798 UG_TITLE=Transcribed locus, moderately similar to XP_474988.1 OSJNBa0065B15.8 (Oryza sativa (japonica cultivar-group)) REP_ORG=G. raimondii
Ghi.6408.1.A1_s_at	539.2	P	0.000244	1786.4	P	0.000244	1	I	0.99998	gb:DT463720 DB_XREF=gi:73860981 DB_XREF=GH_CHX13P15.r CLONE=GH_CHX13P15 TID=Ghi.6408.1 CNT=9 FEA=EST TIER=ConsEnd STK=1 UG=Ghi.6408 UG_TITLE=Transcribed locus, weakly similar to NP_191199.1 WRKY70; transcription factor (Arabidopsis thaliana) REP_ORG=G. hirsutum
Gra.85.1.S1_at	36.2	P	0.010742	97.6	P	0.001953	1	I	0.999727	gb:CO097359 DB_XREF=gi:48796045 DB_XREF=GR__Ea21C23.f CLONE=GR__Ea21C23 TID=Gra.85.1 CNT=3 FEA=EST TIER=ConsEnd STK=0 UG=Gra.85 UG_TITLE=Transcribed locus, strongly similar to XP_477093.1 cellulose synthase-4 (Oryza sativa (japonica cultivar-group)) REP_ORG=G. raimondii
Ghi.6798.3.S1_s_at	31.4	P	0.046143	105.4	P	0.01416	1	I	0.999562	gb:DT466818 DB_XREF=gi:73864079 DB_XREF=GH_CHX19H12.f CLONE=GH_CHX19H12 TID=Ghi.6798.3 CNT=3 FEA=EST TIER=ConsEnd STK=0 UG=Ghi.6798 UG_TITLE=Transcribed locus, weakly similar to NP_564440.1 ANAC017; transcription factor (Arabidopsis thaliana) REP_ORG=G. hirsutum
GhiAffx.50439.1.A1_at	16.2	A	0.334473	45.4	P	0.023926	1	I	0.999034	gb:DT457764 DB_XREF=gi:73848744 DB_XREF=GH_ON35A17.f CLONE=GH_ON35A17 TID=GhiAffx.50439.1 CNT=4 FEA=EST TIER=ConsEnd STK=0 NOTE=sequence(s) not in UniGene REP_ORG=G. hirsutum
Ghi.7941.1.A1_at	36.2	A	0.111572	88.4	P	0.046143	1	I	0.999611	gb:AI055173 DB_XREF=gi:3326287 DB_XREF=coau0003D23 CLONE=coau0003D23 TID=Ghi.7941.1 CNT=1 FEA=EST TIER=ConsEnd STK=0 UG=Ghi.7941 UG_TITLE=Transcribed locus REP_ORG=G. hirsutum
GhiAffx.42683.1.S1_at	154.1	P	0.000244	530.6	P	0.000732	1	I	0.99996	gb:DW223859.1 dbest_id:34828031 TID=GhiAffx.42683.1 CNT=5 FEA=EST TIER=ConsEnd STK=0 NOTE=sequence(s) not in UniGene REP_ORG=
GhiAffx.3660.2.A1_a_at	1187.4	P	0.000244	3840.4	P	0.000244	1	I	0.999973	gb:DW513629.1 dbest_id:35119412 TID=GhiAffx.3660.2 CNT=9 FEA=EST TIER=ConsEnd STK=1 NOTE=sequence(s) not in UniGene REP_ORG=
GhiAffx.32111.1.A1_at	29	P	0.037598	113.6	P	0.018555	1	I	0.999308	gb:DT048333 DB_XREF=gi:72271786 DB_XREF=COT_CZ_C12 TID=GhiAffx.32111.1 CNT=2 FEA=EST TIER=ConsEnd STK=2 NOTE=sequence(s) not in UniGene REP_ORG=G. hirsutum
GhiAffx.3253.1.A1_at	48	P	0.00293	178.5	P	0.000244	1	I	0.99998	gb:DW516020.1 dbest_id:35121803 TID=GhiAffx.3253.1 CNT=2 FEA=EST TIER=ConsEnd STK=1 NOTE=sequence(s) not in UniGene REP_ORG=
Ghi.1739.2.S1_s_at	789.7	P	0.000732	2243.3	P	0.000244	1	I	0.99998	gb:DN759923 DB_XREF=gi:84145681 DB_XREF=G.hir-stem 2430 TID=Ghi.1739.2 CNT=5 FEA=EST TIER=ConsEnd STK=0 UG=Ghi.1739 UG_TITLE=Transcribed locus, moderately similar to NP_177396.1 iron ion binding lipoxygenase (Arabidopsis thaliana) REP_ORG=G. hirsutum
Ghi.7851.1.A1_at	15.7	A	0.19458	69.8	P	0.008057	1	I	0.999911	gb:DT455897 DB_XREF=gi:73846877 DB_XREF=GH_ON05A10.f CLONE=GH_ON05A10 TID=Ghi.7851.1 CNT=2 FEA=EST TIER=ConsEnd STK=0 UG=Ghi.7851 UG_TITLE=Transcribed locus, weakly similar to NP_910063.1 putative cytochrome P450 (Oryza sativa (japonica cultivar-group)) REP_ORG=G. hirsutum
GraAffx.15138.1.S1_at	19.5	A	0.303711	80.7	P	0.010742	1.1	I	0.999759	gb:CO125661 DB_XREF=gi:48827271 DB_XREF=GR__Eb09E14.r CLONE=GR__Eb09E14 TID=GraAffx.15138.1 CNT=4 FEA=EST TIER=ConsEnd STK=1 NOTE=sequence(s) not in UniGene REP_ORG=G. raimondii
GhiAffx.14.1.S1_at	110.5	P	0.005859	388.4	P	0.001221	1.1	I	0.99998	gb:DT049646 DB_XREF=gi:72274417 DB_XREF=COT_DP_E05 TID=GhiAffx.14.1 CNT=3 FEA=EST TIER=ConsEnd STK=1 NOTE=sequence(s) not in UniGene REP_ORG=G. hirsutum
Ghi.9194.1.S1_a_at	368.4	P	0.000244	1336.1	P	0.000244	1.1	I	0.99997	gb:DN826143 DB_XREF=gi:84157096 DB_XREF=G.hir-8,14 hrs post inoculation 86 TID=Ghi.9194.1 CNT=5 FEA=EST TIER=ConsEnd STK=0 UG=Ghi.9194 UG_TITLE=Transcribed locus, weakly similar to NP_172940.1 unknown protein (Arabidopsis thaliana) REP_ORG=G. hirsutum
GhiAffx.31527.1.S1_s_at	20	A	0.095215	103.6	P	0.010742	1.1	I	0.999786	gb:DT460398 DB_XREF=gi:73851378 DB_XREF=GH_ON39D21.r CLONE=GH_ON39D21 TID=GhiAffx.31527.1 CNT=2 FEA=EST TIER=ConsEnd STK=1 NOTE=sequence(s) not in UniGene REP_ORG=G. hirsutum
Ghi.3876.2.A1_s_at	59.3	P	0.010742	238.3	P	0.001953	1.1	I	0.999911	gb:DT460896 DB_XREF=gi:73851876 DB_XREF=GH_ON40A11.r CLONE=GH_ON40A11 TID=Ghi.3876.2 CNT=1 FEA=EST TIER=ConsEnd STK=0 UG=Ghi.3876 UG_TITLE=Transcribed locus, weakly similar to NP_563999.1 unknown protein (Arabidopsis thaliana) REP_ORG=G. hirsutum
GraAffx.33798.1.S1_s_at	21.4	A	0.080566	91.7	P	0.037598	1.1	I	0.998799	gb:CO119149 DB_XREF=gi:48817836 DB_XREF=GR__Eb021O12.f CLONE=GR__Eb021O12 TID=GraAffx.33798.1 CNT=4 FEA=EST TIER=ConsEnd STK=0 NOTE=sequence(s) not in UniGene REP_ORG=G. raimondii
GraAffx.30479.1.A1_a_at	71.1	P	0.000244	237.7	P	0.000732	1.1	I	0.999932	gb:CO110877 DB_XREF=gi:48809563 DB_XREF=GR__Eb0046J05.r CLONE=GR__Eb0046J05 TID=GraAffx.30479.1 CNT=4 FEA=EST TIER=ConsEnd STK=2 NOTE=sequence(s) not in UniGene REP_ORG=G. raimondii
Ghi.4468.1.A1_s_at	24.5	A	0.080566	121.4	P	0.010742	1.1	I	0.999811	gb:DR463750 DB_XREF=gi:84175102 DB_XREF=CM121G03 TID=Ghi.4468.1 CNT=2 FEA=EST TIER=ConsEnd STK=0 UG=Ghi.4468 UG_TITLE=Transcribed locus, strongly similar to NP_194222.1 protein translocase (Arabidopsis thaliana) REP_ORG=G. hirsutum
Ghi.1917.1.S1_s_at	93.1	P	0.008057	358.7	P	0.000244	1.1	I	0.999977	gb:DV849174 DB_XREF=gi:82755612 DB_XREF=GH_LSL07G11.f CLONE=GH_LSL07G11 TID=Ghi.1917.1 CNT=1 FEA=EST TIER=ConsEnd STK=0 UG=Ghi.1917 UG_TITLE=Transcribed locus REP_ORG=G. hirsutum
Ghi.10332.1.A1_x_at	223.5	P	0.000244	738.4	P	0.000732	1.1	I	0.999954	gb:DT465694 DB_XREF=gi:73862955 DB_XREF=GH_CHX17M14.r CLONE=GH_CHX17M14 TID=Ghi.10332.1 CNT=2 FEA=EST TIER=ConsEnd STK=1 UG=Ghi.10332 UG_TITLE=Transcribed locus, weakly similar to NP_192034.1 WRKY22; transcription factor (Arabidopsis thaliana) REP_ORG=G. hirsutum
Gra.1887.2.S1_at	14.7	A	0.432373	60.5	P	0.01416	1.1	I	0.999034	gb:CO109925 DB_XREF=gi:48808611 DB_XREF=GR__Eb0042J04.f CLONE=GR__Eb0042J04 TID=Gra.1887.2 CNT=10 FEA=EST TIER=ConsEnd STK=0 UG=Gra.1887 UG_TITLE=Transcribed locus, weakly similar to NP_174450.1 copper amine oxidase, putative (Arabidopsis thaliana) REP_ORG=G. raimondii
Ghi.2407.4.A1_a_at	48.1	P	0.001953	153.4	P	0.000732	1.1	I	0.999811	gb:DN759474 DB_XREF=gi:84145232 DB_XREF=G.hir-stem 1978 TID=Ghi.2407.4 CNT=1 FEA=EST TIER=ConsEnd STK=0 UG=Ghi.2407 UG_TITLE=Transcribed locus, moderately similar to NP_187365.1 unknown protein (Arabidopsis thaliana) REP_ORG=G. hirsutum
GhiAffx.39417.1.A1_at	62.6	P	0.010742	202.2	P	0.001953	1.1	I	0.999562	gb:DW499030.1 dbest_id:35103458 TID=GhiAffx.39417.1 CNT=2 FEA=EST TIER=ConsEnd STK=1 NOTE=sequence(s) not in UniGene REP_ORG=
Ghi.6133.1.S1_s_at	17	A	0.219482	66	P	0.000244	1.1	I	0.999382	gb:AI725455 DB_XREF=gi:5044387 DB_XREF=BNLGHi12217 TID=Ghi.6133.1 CNT=2 FEA=EST TIER=ConsEnd STK=0 UG=Ghi.6133 UG_TITLE=Transcribed locus, moderately similar to NP_179097.1 unknown protein (Arabidopsis thaliana) REP_ORG=G. hirsutum
Gra.2877.1.A1_at	33.1	P	0.046143	108.2	P	0.001221	1.1	I	0.999853	gb:CO127169 DB_XREF=gi:48828779 DB_XREF=GR__Eb11J12.r CLONE=GR__Eb11J12 TID=Gra.2877.1 CNT=2 FEA=EST TIER=ConsEnd STK=1 UG=Gra.2877 UG_TITLE=Transcribed locus, weakly similar to XP_474988.1 OSJNBa0065B15.8 (Oryza sativa (japonica cultivar-group)) REP_ORG=G. raimondii
Ghi.3164.1.A1_at	303.6	P	0.000244	953.7	P	0.000244	1.1	I	0.99998	gb:DT468888 DB_XREF=gi:73866150 DB_XREF=GH_CHX22J21.r CLONE=GH_CHX22J21 TID=Ghi.3164.1 CNT=1 FEA=EST TIER=ConsEnd STK=1 UG=Ghi.3164 UG_TITLE=Transcribed locus REP_ORG=G. hirsutum
Ghi.3192.1.A1_at	36.8	P	0.001221	129.4	P	0.000732	1.1	I	0.99994	gb:DT467396 DB_XREF=gi:73864657 DB_XREF=GH_CHX20F15.r CLONE=GH_CHX20F15 TID=Ghi.3192.1 CNT=1 FEA=EST TIER=ConsEnd STK=1 UG=Ghi.3192 UG_TITLE=Transcribed locus, weakly similar to NP_172600.1 ATP binding carbohydrate binding kinase protein kinase protein serinethreonine kinase protein-tyrosine kinase sugar binding (Arabidopsis thaliana) REP_ORG=G. hirsutum
Ghi.9593.2.S1_s_at	54.6	A	0.080566	198.2	P	0.001953	1.1	I	0.999562	gb:CO492869 DB_XREF=gi:54117360 DB_XREF=G.h.fbr-sw02259 TID=Ghi.9593.2 CNT=2 FEA=EST TIER=ConsEnd STK=0 UG=Ghi.9593 UG_TITLE=Transcribed locus, strongly similar to NP_567047.1 EIF3E (Arabidopsis thaliana) REP_ORG=G. hirsutum
Ghi.1739.4.S1_x_at	38.3	P	0.010742	121.2	P	0.030273	1.1	I	0.998514	gb:DT464580 DB_XREF=gi:73861841 DB_XREF=GH_CHX15O14.r CLONE=GH_CHX15O14 TID=Ghi.1739.4 CNT=1 FEA=EST TIER=ConsEnd STK=1 UG=Ghi.1739 UG_TITLE=Transcribed locus, moderately similar to NP_177396.1 iron ion binding lipoxygenase (Arabidopsis thaliana) REP_ORG=G. hirsutum
Ghi.3389.1.A1_s_at	53	A	0.111572	157.5	P	0.023926	1.2	I	0.999786	gb:DT466538 DB_XREF=gi:73863799 DB_XREF=GH_CHX19A08.r CLONE=GH_CHX19A08 TID=Ghi.3389.1 CNT=1 FEA=EST TIER=ConsEnd STK=1 UG=Ghi.3389 UG_TITLE=Transcribed locus, moderately similar to NP_851171.1 ATTPPA; trehalose-phosphatase (Arabidopsis thaliana) REP_ORG=G. hirsutum
Ghi.9441.2.A1_s_at	541.2	P	0.000732	1325	P	0.000732	1.2	I	0.999977	gb:DT468380 DB_XREF=gi:73865642 DB_XREF=GH_CHX21M16.r CLONE=GH_CHX21M16 TID=Ghi.9441.2 CNT=2 FEA=EST TIER=ConsEnd STK=1 UG=Ghi.9441 UG_TITLE=Transcribed locus, weakly similar to NP_565406.1 unknown protein (Arabidopsis thaliana) REP_ORG=G. hirsutum
Ghi.1121.1.A1_at	17.5	A	0.27417	75.3	P	0.008057	1.2	I	0.999654	gb:DN817305 DB_XREF=gi:84156079 DB_XREF=G.hir-seedling 505 TID=Ghi.1121.1 CNT=1 FEA=EST TIER=ConsEnd STK=0 UG=Ghi.1121 UG_TITLE=Transcribed locus REP_ORG=G. hirsutum
Gra.2703.1.A1_at	70.4	P	0.01416	213.1	P	0.01416	1.2	I	0.999833	gb:CO074223 DB_XREF=gi:48743704 DB_XREF=GR__Ea34D11.r CLONE=GR__Ea34D11 TID=Gra.2703.1 CNT=10 FEA=EST TIER=ConsEnd STK=1 UG=Gra.2703 UG_TITLE=Transcribed locus, moderately similar to NP_567759.1 expressed protein (Arabidopsis thaliana) REP_ORG=G. raimondii
GhiAffx.33946.1.S1_at	201.8	P	0.000244	830.2	P	0.000244	1.2	I	0.99998	gb:DW506962.1 dbest_id:35112745 TID=GhiAffx.33946.1 CNT=2 FEA=EST TIER=ConsEnd STK=1 NOTE=sequence(s) not in UniGene REP_ORG=
GhiAffx.22348.1.A1_s_at	96.5	P	0.001953	485	P	0.000732	1.2	I	0.99998	gb:DW500209.1 dbest_id:35104637 TID=GhiAffx.22348.1 CNT=1 FEA=EST TIER=ConsEnd STK=1 NOTE=sequence(s) not in UniGene REP_ORG=
Ghi.3000.1.A1_at	25.4	A	0.19458	85.8	P	0.018555	1.2	I	0.999693	gb:DT459171 DB_XREF=gi:73850151 DB_XREF=GH_ON37E05.r CLONE=GH_ON37E05 TID=Ghi.3000.1 CNT=4 FEA=EST TIER=ConsEnd STK=1 UG=Ghi.3000 UG_TITLE=Transcribed locus, weakly similar to NP_188128.1 unknown protein (Arabidopsis thaliana) REP_ORG=G. hirsutum
Ghi.3969.1.A1_at	15.7	A	0.19458	67.4	P	0.000732	1.2	I	0.999948	gb:DT459606 DB_XREF=gi:73850586 DB_XREF=GH_ON37O22.r CLONE=GH_ON37O22 TID=Ghi.3969.1 CNT=3 FEA=EST TIER=ConsEnd STK=1 UG=Ghi.3969 UG_TITLE=Transcribed locus REP_ORG=G. hirsutum
GbaAffx.183.1.S1_s_at	7.7	A	0.5	36.6	P	0.010742	1.2	I	0.999562	gb:AY429438.1 DB_XREF=gi:38016520 TID=GbaAffx.183.1 CNT=1 FEA=FLmRNA TIER=FL STK=1 NOTE=sequence(s) not in UniGene DEF=Gossypium barbadense fiber protein Fb34 mRNA, complete cds. PROD=fiber protein Fb34 FL=gb:AY429438.1 REP_ORG=G. barbadense
GhiAffx.15865.1.S1_a_at	203.6	P	0.000732	724.3	P	0.000732	1.2	I	0.99998	gb:DW238663.1 dbest_id:34842829 TID=GhiAffx.15865.1 CNT=4 FEA=EST TIER=ConsEnd STK=0 NOTE=sequence(s) not in UniGene REP_ORG=
Ghi.8878.1.A1_x_at	14.4	A	0.19458	67	P	0.00415	1.2	I	0.999562	gb:DT461119 DB_XREF=gi:73852099 DB_XREF=GH_ON40G04.r CLONE=GH_ON40G04 TID=Ghi.8878.1 CNT=6 FEA=EST TIER=ConsEnd STK=1 UG=Ghi.8878 UG_TITLE=Transcribed locus, weakly similar to XP_518349.1 PREDICTED: similar to HLA-B associated transcript 1; HLA-B associated transcript-1; DEAD-box protein; nuclear RNA helicase (DEAD family) (Pan troglodytes) REP_ORG=G. hirsutum
GhiAffx.4206.1.A1_at	409.8	P	0.000244	1366	P	0.000244	1.2	I	0.99998	gb:DW480118.1 dbest_id:35084546 TID=GhiAffx.4206.1 CNT=6 FEA=EST TIER=ConsEnd STK=0 NOTE=sequence(s) not in UniGene REP_ORG=
Ghi.3560.1.S1_s_at	27.8	P	0.008057	106.4	P	0.005859	1.2	I	0.999308	gb:DT464300 DB_XREF=gi:73861561 DB_XREF=GH_CHX15G11.r CLONE=GH_CHX15G11 TID=Ghi.3560.1 CNT=2 FEA=EST TIER=ConsEnd STK=0 UG=Ghi.3560 UG_TITLE=Transcribed locus, weakly similar to NP_175713.1 ATP binding kinase protein kinase protein serinethreonine kinase protein-tyrosine kinase (Arabidopsis thaliana) REP_ORG=G. hirsutum
GhiAffx.39089.2.S1_at	24	A	0.19458	64.5	P	0.037598	1.2	I	0.998514	gb:DW518150.1 dbest_id:35123933 TID=GhiAffx.39089.2 CNT=4 FEA=EST TIER=ConsEnd STK=0 NOTE=sequence(s) not in UniGene REP_ORG=
Ghi.1560.1.S1_at	480.5	P	0.000244	1808.8	P	0.000244	1.2	I	0.99998	gb:DN779773 DB_XREF=gi:84148473 DB_XREF=G.hir-Cotyledon 301 TID=Ghi.1560.1 CNT=2 FEA=EST TIER=ConsEnd STK=0 UG=Ghi.1560 UG_TITLE=Transcribed locus, weakly similar to NP_051097.1 ribosomal protein L22 (Arabidopsis thaliana) REP_ORG=G. hirsutum
Ghi.9568.1.S1_at	200	P	0.000244	833.4	P	0.000244	1.2	I	0.99998	gb:DT467159 DB_XREF=gi:73864420 DB_XREF=GH_CHX19P11.r CLONE=GH_CHX19P11 TID=Ghi.9568.1 CNT=5 FEA=EST TIER=ConsEnd STK=1 UG=Ghi.9568 UG_TITLE=Transcribed locus, weakly similar to NP_178199.1 WRKY40; transcription factor (Arabidopsis thaliana) REP_ORG=G. hirsutum
Ghi.6592.1.S1_s_at	13.6	A	0.303711	61.6	P	0.001953	1.2	I	0.999954	gb:CA993237 DB_XREF=gi:31072958 DB_XREF=pAR0656 TID=Ghi.6592.1 CNT=3 FEA=EST TIER=ConsEnd STK=0 UG=Ghi.6592 UG_TITLE=Transcribed locus, weakly similar to NP_565996.1 MSS3; calcium ion binding (Arabidopsis thaliana) REP_ORG=G. hirsutum
GhiAffx.4043.15.A1_s_at	1402.6	P	0.000244	5285.5	P	0.000244	1.3	I	0.999965	gb:DT054327 DB_XREF=gi:72284115 DB_XREF=NHF02_G10 CLONE=COT_ER_C07 TID=GhiAffx.4043.15 CNT=1 FEA=EST TIER=ConsEnd STK=1 NOTE=sequence(s) not in UniGene REP_ORG=G. hirsutum
GhiAffx.50211.1.A1_at	12.5	A	0.171387	54.7	P	0.018555	1.3	I	0.999727	gb:DT460422 DB_XREF=gi:73851402 DB_XREF=GH_ON39E11.r CLONE=GH_ON39E11 TID=GhiAffx.50211.1 CNT=2 FEA=EST TIER=ConsEnd STK=0 NOTE=sequence(s) not in UniGene REP_ORG=G. hirsutum
Ghi.549.1.S1_at	17.9	A	0.219482	71.6	P	0.023926	1.3	I	0.998923	gb:DR457954 DB_XREF=gi:84169306 DB_XREF=CM060F08 TID=Ghi.549.1 CNT=1 FEA=EST TIER=ConsEnd STK=0 UG=Ghi.549 UG_TITLE=Transcribed locus, weakly similar to NP_564265.1 unknown protein (Arabidopsis thaliana) REP_ORG=G. hirsutum
GhiAffx.4043.6.S1_at	100.6	P	0.000732	380.8	P	0.000244	1.3	I	0.999977	gb:DW492007.1 dbest_id:35096435 TID=GhiAffx.4043.6 CNT=5 FEA=EST TIER=ConsEnd STK=0 NOTE=sequence(s) not in UniGene REP_ORG=
GhiAffx.28708.1.A1_at	36.1	A	0.095215	148.2	P	0.023926	1.3	I	0.999562	gb:DT459453 DB_XREF=gi:73850433 DB_XREF=GH_ON37L07.r CLONE=GH_ON37L07 TID=GhiAffx.28708.1 CNT=4 FEA=EST TIER=ConsEnd STK=1 NOTE=sequence(s) not in UniGene REP_ORG=G. hirsutum
Ghi.9257.3.S1_s_at	18.2	M	0.056152	79.1	P	0.000732	1.3	I	0.999448	gb:DT468140 DB_XREF=gi:73865402 DB_XREF=GH_CHX21H05.f CLONE=GH_CHX21H05 TID=Ghi.9257.3 CNT=2 FEA=EST TIER=ConsEnd STK=0 UG=Ghi.9257 UG_TITLE=Transcribed locus, weakly similar to NP_195488.2 AtGRF2 (GROWTHREGULATING FACTOR 2) (Arabidopsis thaliana) REP_ORG=G. hirsutum
Ghi.9020.2.A1_at	13.9	A	0.398926	59.2	P	0.046143	1.3	I	0.998664	gb:DT460294 DB_XREF=gi:73851274 DB_XREF=GH_ON39B09.r CLONE=GH_ON39B09 TID=Ghi.9020.2 CNT=4 FEA=EST TIER=ConsEnd STK=0 UG=Ghi.9020 UG_TITLE=Transcribed locus, moderately similar to NP_195907.1 structural constituent of ribosome (Arabidopsis thaliana) REP_ORG=G. hirsutum
Ghi.10620.1.S1_at	1250.9	P	0.000244	3945.4	P	0.000244	1.3	I	0.99998	gb:DT465545 DB_XREF=gi:73862806 DB_XREF=GH_CHX17I16.r CLONE=GH_CHX17I16 TID=Ghi.10620.1 CNT=14 FEA=EST TIER=ConsEnd STK=1 UG=Ghi.10620 UG_TITLE=Transcribed locus, moderately similar to XP_463487.1 putative MYB transcription factor (Oryza sativa (japonica cultivar-group)) REP_ORG=G. hirsutum
Ghi.8275.2.S1_s_at	62	P	0.001953	232.8	P	0.000732	1.3	I	0.999886	gb:AI730902 DB_XREF=gi:5049754 DB_XREF=BNLGHi8167 TID=Ghi.8275.2 CNT=2 FEA=EST TIER=ConsEnd STK=0 UG=Ghi.8275 UG_TITLE=Transcribed locus, weakly similar to NP_197368.1 BMY3; beta-amylase (Arabidopsis thaliana) REP_ORG=G. hirsutum
Gra.2369.1.S1_s_at	16.1	A	0.466064	83.3	P	0.018555	1.3	I	0.999034	gb:CO116958 DB_XREF=gi:48815645 DB_XREF=GR__Eb019H22.r CLONE=GR__Eb019H22 TID=Gra.2369.1 CNT=6 FEA=EST TIER=ConsEnd STK=1 UG=Gra.2369 UG_TITLE=Transcribed locus, moderately similar to NP_850826.1 proteasome family protein (Arabidopsis thaliana) REP_ORG=G. raimondii
Gra.2921.2.S1_s_at	42.2	P	0.001953	140.3	P	0.000244	1.3	I	0.999448	gb:CO090773 DB_XREF=gi:48789459 DB_XREF=GR__Ea10O18.r CLONE=GR__Ea10O18 TID=Gra.2921.2 CNT=4 FEA=EST TIER=ConsEnd STK=2 UG=Gra.2921 UG_TITLE=Transcribed locus, moderately similar to XP_462851.1 B1146F03.16 (Oryza sativa (japonica cultivar-group)) REP_ORG=G. raimondii
GhiAffx.35151.1.S1_at	11.6	A	0.466064	49.1	P	0.046143	1.3	I	0.999135	gb:DT465346 DB_XREF=gi:73862607 DB_XREF=GH_CHX17D10.r CLONE=GH_CHX17D10 TID=GhiAffx.35151.1 CNT=4 FEA=EST TIER=ConsEnd STK=1 NOTE=sequence(s) not in UniGene REP_ORG=G. hirsutum
GhiAffx.36863.1.A1_at	13.1	A	0.601074	55	P	0.018555	1.3	I	0.999899	gb:AI729255 DB_XREF=gi:5048107 DB_XREF=BNLGHi13012 TID=GhiAffx.36863.1 CNT=4 FEA=EST TIER=ConsEnd STK=0 NOTE=sequence(s) not in UniGene REP_ORG=G. hirsutum
Ghi.8991.1.A1_at	10	A	0.601074	45.7	P	0.046143	1.4	I	0.999562	gb:DT458425 DB_XREF=gi:73849405 DB_XREF=GH_ON36C03.r CLONE=GH_ON36C03 TID=Ghi.8991.1 CNT=4 FEA=EST TIER=ConsEnd STK=2 UG=Ghi.8991 UG_TITLE=Transcribed locus REP_ORG=G. hirsutum
GhiAffx.25523.2.A1_s_at	23.2	A	0.095215	58.2	P	0.010742	1.4	I	0.998349	gb:DT459877 DB_XREF=gi:73850857 DB_XREF=GH_ON38G14.r CLONE=GH_ON38G14 TID=GhiAffx.25523.2 CNT=3 FEA=EST TIER=ConsEnd STK=1 NOTE=sequence(s) not in UniGene REP_ORG=G. hirsutum
GhiAffx.3083.19.A1_s_at	631	P	0.000732	1762.9	P	0.000244	1.4	I	0.99998	gb:DT456660 DB_XREF=gi:73847640 DB_XREF=GH_ON33D15.r CLONE=GH_ON33D15 TID=GhiAffx.3083.19 CNT=1 FEA=EST TIER=ConsEnd STK=1 NOTE=sequence(s) not in UniGene REP_ORG=G. hirsutum
Ghi.3458.1.A1_at	10.5	A	0.303711	67.3	P	0.01416	1.4	I	0.999727	gb:DT465599 DB_XREF=gi:73862860 DB_XREF=GH_CHX17K06.r CLONE=GH_CHX17K06 TID=Ghi.3458.1 CNT=5 FEA=EST TIER=ConsEnd STK=0 UG=Ghi.3458 UG_TITLE=Transcribed locus, moderately similar to NP_567227.1 pectinesterase (Arabidopsis thaliana) REP_ORG=G. hirsutum
Ghi.3524.3.A1_x_at	66.2	A	0.129639	217	P	0.01416	1.4	I	0.999853	gb:DT053558 DB_XREF=gi:72282597 DB_XREF=COT_FR_G10 TID=Ghi.3524.3 CNT=2 FEA=EST TIER=ConsEnd STK=2 UG=Ghi.3524 UG_TITLE=Transcribed locus, moderately similar to NP_911221.1 putative NADH dehydrogenase (Oryza sativa (japonica cultivar-group)) REP_ORG=G. hirsutum
Ghi.9120.2.A1_s_at	13.3	A	0.466064	59.2	P	0.030273	1.4	I	0.999886	gb:DT462446 DB_XREF=gi:73859707 DB_XREF=GH_CHX12B16.r CLONE=GH_CHX12B16 TID=Ghi.9120.2 CNT=2 FEA=EST TIER=ConsEnd STK=1 UG=Ghi.9120 UG_TITLE=Transcribed locus, weakly similar to NP_189701.3 ERD5 (PROLINE OXIDASE); proline dehydrogenase (Arabidopsis thaliana) REP_ORG=G. hirsutum
GraAffx.26776.3.S1_s_at	27	A	0.219482	85.9	P	0.001953	1.4	I	0.999948	gb:CO079951 DB_XREF=gi:48749432 DB_XREF=GR__Ea43B13.r CLONE=GR__Ea43B13 TID=GraAffx.26776.3 CNT=2 FEA=EST TIER=ConsEnd STK=1 NOTE=sequence(s) not in UniGene REP_ORG=G. raimondii
Gra.508.1.A1_s_at	9.1	A	0.466064	67.7	P	0.018555	1.4	I	0.999382	gb:CO099032 DB_XREF=gi:48797718 DB_XREF=GR__Ea23K24.f CLONE=GR__Ea23K24 TID=Gra.508.1 CNT=3 FEA=EST TIER=ConsEnd STK=0 UG=Gra.508 UG_TITLE=Transcribed locus, strongly similar to NP_176896.1 lactoylglutathione lyase, putative glyoxalase I, putative (Arabidopsis thaliana) REP_ORG=G. raimondii
Gra.902.1.S1_at	19.7	A	0.19458	112.2	P	0.000244	1.4	I	0.999954	gb:CO107110 DB_XREF=gi:48805796 DB_XREF=GR__Eb0038B12.f CLONE=GR__Eb0038B12 TID=Gra.902.1 CNT=4 FEA=EST TIER=ConsEnd STK=0 UG=Gra.902 UG_TITLE=Transcribed locus, weakly similar to NP_189212.1 myrceneocimene synthase, putative (Arabidopsis thaliana) REP_ORG=G. raimondii
Gra.2351.1.S1_s_at	28.9	P	0.000732	105.2	P	0.030273	1.4	I	0.998514	gb:CO101271 DB_XREF=gi:48799957 DB_XREF=GR__Eb0027H22.r CLONE=GR__Eb0027H22 TID=Gra.2351.1 CNT=13 FEA=EST TIER=ConsEnd STK=1 UG=Gra.2351 UG_TITLE=Transcribed locus, moderately similar to NP_563648.1 cathepsin B-like cysteine protease, putative (Arabidopsis thaliana) REP_ORG=G. raimondii
Ghi.1430.1.S1_s_at	26.1	P	0.01416	146	P	0.000244	1.5	I	0.99998	gb:DT051293 DB_XREF=gi:72277868 DB_XREF=COT_EK_C09 TID=Ghi.1430.1 CNT=3 FEA=EST TIER=ConsEnd STK=0 UG=Ghi.1430 UG_TITLE=Transcribed locus, moderately similar to NP_182269.1 ATPDIL2-1; electron transporter isomerase thiol-disulfide exchange intermediate (Arabidopsis thaliana) REP_ORG=G. hirsutum
Ghi.9201.1.A1_at	11.3	A	0.111572	131.9	P	0.00293	1.5	I	0.99987	gb:CA992774 DB_XREF=gi:31072495 DB_XREF=pAR01B01 TID=Ghi.9201.1 CNT=5 FEA=EST TIER=ConsEnd STK=0 UG=Ghi.9201 UG_TITLE=Transcribed locus, strongly similar to NP_051101.1 ycf2 (Arabidopsis thaliana) REP_ORG=G. hirsutum
Ghi.4703.1.A1_s_at	33.5	P	0.000244	134.9	P	0.01416	1.5	I	0.999226	gb:DN758737 DB_XREF=gi:84144495 DB_XREF=G.hir-stem 1241 TID=Ghi.4703.1 CNT=2 FEA=EST TIER=ConsEnd STK=0 UG=Ghi.4703 UG_TITLE=Transcribed locus, moderately similar to NP_199626.1 PAT1 (PHYTOCHROME A SIGNAL TRANSDUCTION 1); transcription factor (Arabidopsis thaliana) REP_ORG=G. hirsutum
Ghi.9153.1.S1_x_at	12.3	A	0.19458	91.5	P	0.01416	1.6	I	0.999135	gb:DT464094 DB_XREF=gi:73861355 DB_XREF=GH_CHX15A04.r CLONE=GH_CHX15A04 TID=Ghi.9153.1 CNT=2 FEA=EST TIER=ConsEnd STK=1 UG=Ghi.9153 UG_TITLE=Transcribed locus, weakly similar to NP_171656.1 metal ion binding (Arabidopsis thaliana) REP_ORG=G. hirsutum
GraAffx.23337.1.S1_at	10.1	A	0.366211	116.5	P	0.00415	1.6	I	0.998664	gb:CO077952 DB_XREF=gi:48747433 DB_XREF=GR__Ea39P17.r CLONE=GR__Ea39P17 TID=GraAffx.23337.1 CNT=4 FEA=EST TIER=ConsEnd STK=1 NOTE=sequence(s) not in UniGene REP_ORG=G. raimondii
Ghi.3599.2.A1_a_at	16.5	P	0.046143	113.3	P	0.000732	1.6	I	0.999611	gb:DT463858 DB_XREF=gi:73861119 DB_XREF=GH_CHX14F14.r CLONE=GH_CHX14F14 TID=Ghi.3599.2 CNT=1 FEA=EST TIER=ConsEnd STK=1 UG=Ghi.3599 UG_TITLE=Transcribed locus, weakly similar to NP_567568.1 ATP binding kinase protein kinase protein serinethreonine kinase protein-tyrosine kinase (Arabidopsis thaliana) REP_ORG=G. hirsutum
Ghi.6906.1.S1_at	11.9	A	0.567627	65.7	P	0.046143	1.6	I	0.999562	gb:CA992663 DB_XREF=gi:31072384 DB_XREF=pAR0019 TID=Ghi.6906.1 CNT=1 FEA=EST TIER=ConsEnd STK=0 UG=Ghi.6906 UG_TITLE=Transcribed locus REP_ORG=G. hirsutum
GraAffx.5683.1.A1_at	12.2	A	0.633789	77.8	P	0.037598	1.6	I	0.99997	gb:CO104759 DB_XREF=gi:48803445 DB_XREF=GR__Eb0034J09.r CLONE=GR__Eb0034J09 TID=GraAffx.5683.1 CNT=2 FEA=EST TIER=ConsEnd STK=1 NOTE=sequence(s) not in UniGene REP_ORG=G. raimondii
GhiAffx.8694.1.S1_a_at	8.4	A	0.432373	58.4	P	0.046143	1.6	I	0.998514	gb:DW499451.1 dbest_id:35103879 TID=GhiAffx.8694.1 CNT=2 FEA=EST TIER=ConsEnd STK=1 NOTE=sequence(s) not in UniGene REP_ORG=
Gra.656.2.S1_at	14.5	A	0.27417	108.4	P	0.005859	1.6	I	0.999853	gb:CO088786 DB_XREF=gi:48779420 DB_XREF=GR__Ea07O22.r CLONE=GR__Ea07O22 TID=Gra.656.2 CNT=5 FEA=EST TIER=ConsEnd STK=0 UG=Gra.656 UG_TITLE=Transcribed locus, moderately similar to NP_188634.1 porin family protein (Arabidopsis thaliana) REP_ORG=G. raimondii
GraAffx.4859.1.A1_at	7.7	A	0.303711	64.5	P	0.001221	1.7	I	0.99996	gb:CO101109 DB_XREF=gi:48799795 DB_XREF=GR__Eb0027D02.r CLONE=GR__Eb0027D02 TID=GraAffx.4859.1 CNT=2 FEA=EST TIER=ConsEnd STK=1 NOTE=sequence(s) not in UniGene REP_ORG=G. raimondii
GhiAffx.60444.1.S1_a_at	28.4	P	0.018555	147.5	P	0.001953	1.7	I	0.99997	gb:DW504411.1 dbest_id:35108839 TID=GhiAffx.60444.1 CNT=3 FEA=EST TIER=ConsEnd STK=0 NOTE=sequence(s) not in UniGene REP_ORG=
Ghi.4341.1.S1_at	14.3	A	0.366211	81.6	P	0.046143	1.7	I	0.999911	gb:DT054111 DB_XREF=gi:72283685 DB_XREF=COT_FZ_H11 TID=Ghi.4341.1 CNT=6 FEA=EST TIER=ConsEnd STK=3 UG=Ghi.4341 UG_TITLE=Transcribed locus, strongly similar to NP_174225.1 protein translocase (Arabidopsis thaliana) REP_ORG=G. hirsutum
GhiAffx.13724.1.S1_at	10.4	A	0.72583	44.8	P	0.018555	1.7	I	0.99997	gb:DT049856 DB_XREF=gi:72274837 DB_XREF=COT_DS_B02 TID=GhiAffx.13724.1 CNT=2 FEA=EST TIER=ConsEnd STK=0 NOTE=sequence(s) not in UniGene REP_ORG=G. hirsutum
Ghi.9230.2.S1_at	18.1	A	0.334473	130.8	P	0.00293	1.7	I	0.999922	gb:DT467367 DB_XREF=gi:73864628 DB_XREF=GH_CHX20E22.f CLONE=GH_CHX20E22 TID=Ghi.9230.2 CNT=4 FEA=EST TIER=ConsEnd STK=0 UG=Ghi.9230 UG_TITLE=Transcribed locus, strongly similar to NP_201422.1 CPK28; ATP binding calcium ion binding calcium- and calmodulin-dependent protein kinase protein kinase protein serinethreonine kinase protein-tyrosine kinase (Arabidopsis thaliana) REP_ORG=G. hirsutum
GraAffx.33335.1.S1_at	16	A	0.696289	52.2	P	0.037598	1.8	I	0.998799	gb:CO072241 DB_XREF=gi:48741722 DB_XREF=GR__Ea31F01.r CLONE=GR__Ea31F01 TID=GraAffx.33335.1 CNT=4 FEA=EST TIER=ConsEnd STK=1 NOTE=sequence(s) not in UniGene REP_ORG=G. raimondii
GhiAffx.7695.1.A1_at	17.1	A	0.129639	107.9	P	0.001953	1.8	I	0.999922	gb:DW514617.1 dbest_id:35120400 TID=GhiAffx.7695.1 CNT=2 FEA=EST TIER=ConsEnd STK=1 NOTE=sequence(s) not in UniGene REP_ORG=
Gra.1079.1.A1_s_at	13.2	A	0.753906	52.6	P	0.037598	1.8	I	0.999034	gb:CO077482 DB_XREF=gi:48746963 DB_XREF=GR__Ea39E14.r CLONE=GR__Ea39E14 TID=Gra.1079.1 CNT=2 FEA=EST TIER=ConsEnd STK=2 UG=Gra.1079 UG_TITLE=Transcribed locus, weakly similar to NP_197744.1 expressed protein (Arabidopsis thaliana) REP_ORG=G. raimondii
Gra.195.1.A1_a_at	5.7	A	0.366211	55	P	0.005859	1.8	I	0.999034	gb:CO123672 DB_XREF=gi:48822359 DB_XREF=GR__Eb05P09.f CLONE=GR__Eb05P09 TID=Gra.195.1 CNT=15 FEA=EST TIER=ConsEnd STK=0 UG=Gra.195 UG_TITLE=Transcribed locus, moderately similar to NP_564453.1 14-3-3 protein GF14 phi (GRF4) (Arabidopsis thaliana) REP_ORG=G. raimondii
GhiAffx.46164.1.S1_at	9.6	A	0.19458	56.3	P	0.00293	1.8	I	0.999911	gb:DW506618.1 dbest_id:35112401 TID=GhiAffx.46164.1 CNT=3 FEA=EST TIER=ConsEnd STK=0 NOTE=sequence(s) not in UniGene REP_ORG=
Gra.2763.2.S1_s_at	8.1	A	0.696289	34.8	P	0.005859	1.9	I	0.999727	gb:CO092886 DB_XREF=gi:48791572 DB_XREF=GR__Ea14C22.r CLONE=GR__Ea14C22 TID=Gra.2763.2 CNT=4 FEA=EST TIER=ConsEnd STK=1 UG=Gra.2763 UG_TITLE=Transcribed locus, weakly similar to NP_197519.1 expressed protein (Arabidopsis thaliana) REP_ORG=G. raimondii
Ghi.3524.7.S1_x_at	117.7	P	0.00293	932.3	P	0.000732	1.9	I	0.999977	gb:DV849788 DB_XREF=gi:82756226 DB_XREF=GH_LSL24E07.f CLONE=GH_LSL24E07 TID=Ghi.3524.7 CNT=1 FEA=EST TIER=ConsEnd STK=0 UG=Ghi.3524 UG_TITLE=Transcribed locus, moderately similar to NP_911221.1 putative NADH dehydrogenase (Oryza sativa (japonica cultivar-group)) REP_ORG=G. hirsutum
Ghi.3412.1.S1_s_at	78.1	P	0.008057	285.6	P	0.008057	1.9	I	0.999759	gb:DT466218 DB_XREF=gi:73863479 DB_XREF=GH_CHX18J03.f CLONE=GH_CHX18J03 TID=Ghi.3412.1 CNT=2 FEA=EST TIER=ConsEnd STK=1 UG=Ghi.3412 UG_TITLE=Transcribed locus REP_ORG=G. hirsutum
Ghi.7376.1.A1_s_at	9.8	A	0.72583	62.7	P	0.030273	1.9	I	0.999135	gb:DT459051 DB_XREF=gi:73850031 DB_XREF=GH_ON37B05.r CLONE=GH_ON37B05 TID=Ghi.7376.1 CNT=5 FEA=EST TIER=ConsEnd STK=0 UG=Ghi.7376 UG_TITLE=Transcribed locus, weakly similar to NP_179747.3 transporter (Arabidopsis thaliana) REP_ORG=G. hirsutum
Ghi.6876.3.A1_at	31	A	0.246094	186.3	P	0.000732	1.9	I	0.99998	gb:DT461954 DB_XREF=gi:73859215 DB_XREF=GH_CHX06G08.x CLONE=GH_CHX06G08 TID=Ghi.6876.3 CNT=5 FEA=EST TIER=ConsEnd STK=0 UG=Ghi.6876 UG_TITLE=Transcribed locus, moderately similar to NP_176656.1 hydrolase, hydrolyzing O-glycosyl compounds (Arabidopsis thaliana) REP_ORG=G. hirsutum
Ghi.4686.1.S1_at	17.3	A	0.246094	104.5	P	0.046143	2	I	0.998168	gb:DT464411 DB_XREF=gi:73861672 DB_XREF=GH_CHX15J19.f CLONE=GH_CHX15J19 TID=Ghi.4686.1 CNT=3 FEA=EST TIER=ConsEnd STK=0 UG=Ghi.4686 UG_TITLE=Transcribed locus, weakly similar to NP_188232.2 ATPDIL1-6; electron transporter thiol-disulfide exchange intermediate (Arabidopsis thaliana) REP_ORG=G. hirsutum
Ghi.3229.1.A1_at	19	A	0.095215	173.2	P	0.000244	2	I	0.999977	gb:DT466114 DB_XREF=gi:73863375 DB_XREF=GH_CHX18G16.r CLONE=GH_CHX18G16 TID=Ghi.3229.1 CNT=6 FEA=EST TIER=ConsEnd STK=1 UG=Ghi.3229 UG_TITLE=Transcribed locus, moderately similar to NP_565052.1 phosphoric monoester hydrolase (Arabidopsis thaliana) REP_ORG=G. hirsutum
GraAffx.20588.1.A1_s_at	5.2	A	0.696289	49.7	P	0.018555	2	I	0.999226	gb:CO079758 DB_XREF=gi:48749239 DB_XREF=GR__Ea42M07.r CLONE=GR__Ea42M07 TID=GraAffx.20588.1 CNT=2 FEA=EST TIER=ConsEnd STK=1 NOTE=sequence(s) not in UniGene REP_ORG=G. raimondii
GhiAffx.22223.1.A1_at	1.6	A	0.753906	26.1	P	0.046143	2	I	0.998514	gb:DW499500.1 dbest_id:35103928 TID=GhiAffx.22223.1 CNT=2 FEA=EST TIER=ConsEnd STK=1 NOTE=sequence(s) not in UniGene REP_ORG=
GhiAffx.8242.1.S1_s_at	35.2	P	0.00415	262.2	P	0.001953	2	I	0.999973	gb:DW234222.1 dbest_id:34838388 TID=GhiAffx.8242.1 CNT=3 FEA=EST TIER=ConsEnd STK=1 NOTE=sequence(s) not in UniGene REP_ORG=
Gra.2429.1.A1_at	6.1	A	0.533936	49.7	P	0.023926	2.1	I	0.998664	gb:CO116734 DB_XREF=gi:48815421 DB_XREF=GR__Eb019C07.r CLONE=GR__Eb019C07 TID=Gra.2429.1 CNT=4 FEA=EST TIER=ConsEnd STK=1 UG=Gra.2429 UG_TITLE=Transcribed locus, weakly similar to NP_188478.1 aspartyl protease family protein (Arabidopsis thaliana) REP_ORG=G. raimondii
Ghi.9151.2.S1_at	32.4	A	0.149658	295.8	P	0.005859	2.1	I	0.999948	gb:DT049218 DB_XREF=gi:72273565 DB_XREF=COT_DK_C01 TID=Ghi.9151.2 CNT=1 FEA=EST TIER=ConsEnd STK=1 UG=Ghi.9151 UG_TITLE=Transcribed locus, moderately similar to NP_199602.1 RBOHD (RESPIRATORY BURST OXIDASE PROTEIN D) (Arabidopsis thaliana) REP_ORG=G. hirsutum
GhiAffx.4158.1.S1_at	85.5	P	0.000244	596.9	P	0.000244	2.1	I	0.99998	gb:DW482123.1 dbest_id:35086551 TID=GhiAffx.4158.1 CNT=6 FEA=EST TIER=ConsEnd STK=0 NOTE=sequence(s) not in UniGene REP_ORG=
GhiAffx.23097.1.A1_at	21.9	A	0.219482	156.3	P	0.018555	2.2	I	0.998168	gb:DW504113.1 dbest_id:35108541 TID=GhiAffx.23097.1 CNT=2 FEA=EST TIER=ConsEnd STK=1 NOTE=sequence(s) not in UniGene REP_ORG=
GhiAffx.24915.1.A1_a_at	2.6	A	0.19458	89.2	P	0.023926	2.2	I	0.999226	gb:DW226873.1 dbest_id:34831045 TID=GhiAffx.24915.1 CNT=4 FEA=EST TIER=ConsEnd STK=1 NOTE=sequence(s) not in UniGene REP_ORG=
Gra.2819.1.A1_a_at	8.7	A	0.27417	68.2	P	0.00415	2.2	I	0.999508	gb:CO073817 DB_XREF=gi:48743298 DB_XREF=GR__Ea33J22.r CLONE=GR__Ea33J22 TID=Gra.2819.1 CNT=4 FEA=EST TIER=ConsEnd STK=3 UG=Gra.2819 UG_TITLE=Transcribed locus, weakly similar to NP_173459.1 plastocyanin (Arabidopsis thaliana) REP_ORG=G. raimondii
Gra.260.2.S1_s_at	14.7	A	0.366211	149.2	P	0.030273	2.2	I	0.999954	gb:CO073957 DB_XREF=gi:48743438 DB_XREF=GR__Ea33N02.f CLONE=GR__Ea33N02 TID=Gra.260.2 CNT=4 FEA=EST TIER=ConsEnd STK=0 UG=Gra.260 UG_TITLE=Transcribed locus, moderately similar to NP_180273.1 ethylene-insensitive3-like1 (EIL1) (Arabidopsis thaliana) REP_ORG=G. raimondii
GbaAffx.175.1.S1_at	1.6	A	0.533936	55.6	P	0.037598	2.3	I	0.999911	gb:AY375339.1 DB_XREF=gi:35187457 TID=GbaAffx.175.1 CNT=1 FEA=FLmRNA TIER=FL STK=1 NOTE=sequence(s) not in UniGene DEF=Gossypium barbadense acyl-CoA-binding protein mRNA, complete cds. PROD=acyl-CoA-binding protein FL=gb:AY375339.1 REP_ORG=G. barbadense
Gra.1273.2.S1_at	11.2	A	0.5	101.1	P	0.037598	2.4	I	0.99996	gb:CO121618 DB_XREF=gi:48820305 DB_XREF=GR__Eb02O04.f CLONE=GR__Eb02O04 TID=Gra.1273.2 CNT=4 FEA=EST TIER=ConsEnd STK=0 UG=Gra.1273 UG_TITLE=Transcribed locus, weakly similar to NP_172341.1 phosphoenolpyruvate carboxylase kinase (Arabidopsis thaliana) REP_ORG=G. raimondii
GhiAffx.47674.1.A1_at	5.6	A	0.366211	62.9	P	0.010742	2.4	I	0.999954	gb:DN802335 DB_XREF=gi:84152980 DB_XREF=G.hir-15-20 DAA bolls irrigated 538 TID=GhiAffx.47674.1 CNT=3 FEA=EST TIER=ConsEnd STK=0 NOTE=sequence(s) not in UniGene REP_ORG=G. hirsutum
Ghi.6072.1.A1_s_at	5.3	A	0.533936	54.1	P	0.023926	2.4	I	0.999135	gb:CO491007 DB_XREF=gi:54115498 DB_XREF=G.h.fbr-sw00397 TID=Ghi.6072.1 CNT=4 FEA=EST TIER=ConsEnd STK=0 UG=Ghi.6072 UG_TITLE=Transcribed locus, weakly similar to NP_565755.1 BGAL9; beta-galactosidase sugar binding (Arabidopsis thaliana) REP_ORG=G. hirsutum
Ghi.9062.1.S1_s_at	7.6	A	0.5	63.9	P	0.023926	2.4	I	0.999727	gb:DT461099 DB_XREF=gi:73852079 DB_XREF=GH_ON40F15.r CLONE=GH_ON40F15 TID=Ghi.9062.1 CNT=4 FEA=EST TIER=ConsEnd STK=1 UG=Ghi.9062 UG_TITLE=Transcribed locus, moderately similar to NP_177979.1 ATTPS1 (TREHALOSE-6-PHOSPHATE SYNTHASE); transferase, transferring glycosyl groups (Arabidopsis thaliana) REP_ORG=G. hirsutum
GraAffx.6057.1.S1_at	7.5	A	0.633789	54.7	P	0.018555	2.5	I	0.999833	gb:CO079400 DB_XREF=gi:48748881 DB_XREF=GR__Ea42C17.r CLONE=GR__Ea42C17 TID=GraAffx.6057.1 CNT=2 FEA=EST TIER=ConsEnd STK=1 NOTE=sequence(s) not in UniGene REP_ORG=G. raimondii
GraAffx.23114.1.A1_s_at	4.8	A	0.753906	49	P	0.030273	2.6	I	0.99998	gb:CO102024 DB_XREF=gi:48800710 DB_XREF=GR__Eb0029D19.r CLONE=GR__Eb0029D19 TID=GraAffx.23114.1 CNT=3 FEA=EST TIER=ConsEnd STK=1 NOTE=sequence(s) not in UniGene REP_ORG=G. raimondii
Ghi.9309.1.A1_at	7.6	A	0.601074	39.1	P	0.00293	2.7	I	0.998349	gb:DT463818 DB_XREF=gi:73861079 DB_XREF=GH_CHX14D18.r CLONE=GH_CHX14D18 TID=Ghi.9309.1 CNT=3 FEA=EST TIER=ConsEnd STK=0 UG=Ghi.9309 UG_TITLE=Transcribed locus, moderately similar to NP_563908.1 PAK; ATP binding microtubule motor (Arabidopsis thaliana) REP_ORG=G. hirsutum
Ghi.10577.1.S1_at	3.2	A	0.5	49.5	P	0.046143	2.9	I	0.999448	gb:DN760777 DB_XREF=gi:84146535 DB_XREF=G.hir-stem 3284 TID=Ghi.10577.1 CNT=4 FEA=EST TIER=ConsEnd STK=0 UG=Ghi.10577 UG_TITLE=Transcribed locus REP_ORG=G. hirsutum
Ghi.266.1.A1_s_at	4.3	A	0.466064	74.9	P	0.037598	3	I	0.999727	gb:DR461340 DB_XREF=gi:84172692 DB_XREF=CM096D03 TID=Ghi.266.1 CNT=1 FEA=EST TIER=ConsEnd STK=0 UG=Ghi.266 UG_TITLE=Transcribed locus REP_ORG=G. hirsutum
Ghi.3318.1.S1_s_at	7.5	A	0.19458	85.1	P	0.010742	3.1	I	0.999693	gb:DT462932 DB_XREF=gi:73860193 DB_XREF=GH_CHX12M24.f CLONE=GH_CHX12M24 TID=Ghi.3318.1 CNT=3 FEA=EST TIER=ConsEnd STK=0 UG=Ghi.3318 UG_TITLE=Transcribed locus, moderately similar to NP_180603.2 peptidase serine-type peptidase (Arabidopsis thaliana) REP_ORG=G. hirsutum
Ghi.6659.1.S1_at	2.5	A	0.850342	41	P	0.030273	3.2	I	0.999611	gb:CA993773 DB_XREF=gi:31073494 DB_XREF=pAR10D09 TID=Ghi.6659.1 CNT=3 FEA=EST TIER=ConsEnd STK=0 UG=Ghi.6659 UG_TITLE=Transcribed locus, weakly similar to NP_008278.1 cytochrome c oxidase subunit I (Drosophila melanogaster) REP_ORG=G. hirsutum
GraAffx.27252.1.A1_s_at	0.9	A	0.72583	54.5	P	0.046143	3.2	I	0.999508	gb:CO113854 DB_XREF=gi:48812541 DB_XREF=GR__Eb014I03.r CLONE=GR__Eb014I03 TID=GraAffx.27252.1 CNT=4 FEA=EST TIER=ConsEnd STK=0 NOTE=sequence(s) not in UniGene REP_ORG=G. raimondii
GraAffx.3187.1.S1_s_at	1.2	A	0.80542	58.3	P	0.037598	3.3	I	0.999034	gb:CO117420 DB_XREF=gi:48816107 DB_XREF=GR__Eb01D08.r CLONE=GR__Eb01D08 TID=GraAffx.3187.1 CNT=2 FEA=EST TIER=ConsEnd STK=1 NOTE=sequence(s) not in UniGene REP_ORG=G. raimondii
Ghi.10013.1.A1_s_at	3.1	A	0.601074	46.4	P	0.046143	3.3	I	0.999508	gb:DR454298 DB_XREF=gi:84165650 DB_XREF=CM022C10 TID=Ghi.10013.1 CNT=13 FEA=EST TIER=ConsEnd STK=0 UG=Ghi.10013 UG_TITLE=Transcribed locus, moderately similar to NP_850394.1 unknown protein (Arabidopsis thaliana) REP_ORG=G. hirsutum
Gra.2530.1.A1_at	1.3	A	0.601074	39.7	P	0.030273	3.7	I	0.999226	gb:CO111441 DB_XREF=gi:48810128 DB_XREF=GR__Eb0047I02.r CLONE=GR__Eb0047I02 TID=Gra.2530.1 CNT=2 FEA=EST TIER=ConsEnd STK=1 UG=Gra.2530 UG_TITLE=Transcribed locus, weakly similar to XP_464354.1 putative ankyrin repeat-containing protein (Oryza sativa (japonica cultivar-group)) REP_ORG=G. raimondii
Gra.1718.1.A1_at	1.8	A	0.80542	43.7	P	0.001953	3.8	I	0.999886	gb:CO123470 DB_XREF=gi:48822157 DB_XREF=GR__Eb05K06.r CLONE=GR__Eb05K06 TID=Gra.1718.1 CNT=1 FEA=EST TIER=ConsEnd STK=1 UG=Gra.1718 UG_TITLE=Transcribed locus REP_ORG=G. raimondii
GhiAffx.44794.1.S1_at	2.5	A	0.601074	92.6	P	0.023926	3.8	I	0.999886	gb:DT463702 DB_XREF=gi:73860963 DB_XREF=GH_CHX13P05.r CLONE=GH_CHX13P05 TID=GhiAffx.44794.1 CNT=3 FEA=EST TIER=ConsEnd STK=1 NOTE=sequence(s) not in UniGene REP_ORG=G. hirsutum
Gra.2627.1.S1_s_at	1.6	A	0.5	97.9	P	0.001953	3.9	I	0.99996	gb:CO082841 DB_XREF=gi:48752322 DB_XREF=GR__Ea47K08.f CLONE=GR__Ea47K08 TID=Gra.2627.1 CNT=5 FEA=EST TIER=ConsEnd STK=0 UG=Gra.2627 UG_TITLE=Transcribed locus, moderately similar to NP_173794.1 spermidine synthase 1 (SPDSYN1) putrescine aminopropyltransferase 1 (Arabidopsis thaliana) REP_ORG=G. raimondii
GraAffx.25057.1.A1_at	1.1	A	0.822754	62.1	P	0.008057	4	I	0.999448	gb:CO099254 DB_XREF=gi:48797940 DB_XREF=GR__Ea24A13.r CLONE=GR__Ea24A13 TID=GraAffx.25057.1 CNT=5 FEA=EST TIER=ConsEnd STK=1 NOTE=sequence(s) not in UniGene REP_ORG=G. raimondii
Ghi.3773.1.S1_at	1.9	A	0.870361	54.9	P	0.030273	4.2	I	0.998514	gb:DT461892 DB_XREF=gi:73859153 DB_XREF=GH_CHX05H10.x CLONE=GH_CHX05H10 TID=Ghi.3773.1 CNT=1 FEA=EST TIER=ConsEnd STK=0 UG=Ghi.3773 UG_TITLE=Transcribed locus REP_ORG=G. hirsutum
Ghi.7517.1.A1_s_at	1.6	A	0.919434	87.3	P	0.023926	4.3	I	0.99998	gb:DT458164 DB_XREF=gi:73849144 DB_XREF=GH_ON35L08.r CLONE=GH_ON35L08 TID=Ghi.7517.1 CNT=4 FEA=EST TIER=ConsEnd STK=0 UG=Ghi.7517 UG_TITLE=Transcribed locus, weakly similar to NP_973831.1 transporter (Arabidopsis thaliana) REP_ORG=G. hirsutum
Ghi.814.3.A1_at	0.9	A	0.870361	38.3	P	0.037598	4.5	I	0.999727	gb:DR454012 DB_XREF=gi:84165364 DB_XREF=CM019C10 TID=Ghi.814.3 CNT=1 FEA=EST TIER=ConsEnd STK=0 UG=Ghi.814 UG_TITLE=Transcribed locus, weakly similar to XP_475941.1 putative cinnamoyl CoA reductase (Oryza sativa (japonica cultivar-group)) REP_ORG=G. hirsutum
GraAffx.33896.1.S1_s_at	2.2	A	0.696289	84.4	P	0.028564	5.3	I	0.998664	gb:CO070538 DB_XREF=gi:48740019 DB_XREF=GR__Ea27J23.f CLONE=GR__Ea27J23 TID=GraAffx.33896.1 CNT=3 FEA=EST TIER=ConsEnd STK=0 NOTE=sequence(s) not in UniGene REP_ORG=G. raimondii
GraAffx.16682.1.A1_s_at	1255.8	P	0.000732	836.3	P	0.000244	-1	D	0.001651	gb:CO121202 DB_XREF=gi:48819889 DB_XREF=GR__Eb02E14.r CLONE=GR__Eb02E14 TID=GraAffx.16682.1 CNT=1 FEA=EST TIER=ConsEnd STK=1 NOTE=sequence(s) not in UniGene REP_ORG=G. raimondii
GhiAffx.41902.1.S1_at	794.8	P	0.000732	693	P	0.000244	-1	D	0.001832	gb:DW505335.1 dbest_id:35111118 TID=GhiAffx.41902.1 CNT=4 FEA=EST TIER=ConsEnd STK=1 NOTE=sequence(s) not in UniGene REP_ORG=
Gra.1734.1.A1_s_at	852	P	0.000244	672.8	P	0.000244	-1	D	0.000273	gb:CO122320 DB_XREF=gi:48821007 DB_XREF=GR__Eb03O04.r CLONE=GR__Eb03O04 TID=Gra.1734.1 CNT=4 FEA=EST TIER=ConsEnd STK=1 UG=Gra.1734 UG_TITLE=Transcribed locus, moderately similar to NP_567408.1 myb family transcription factor (Arabidopsis thaliana) REP_ORG=G. raimondii
Ghi.742.1.S1_at	234.7	P	0.000244	206.3	M	0.056152	-1	D	0.00013	gb:AI729743 DB_XREF=gi:5048595 DB_XREF=BNLGHi14088 TID=Ghi.742.1 CNT=3 FEA=EST TIER=ConsEnd STK=0 UG=Ghi.742 UG_TITLE=Transcribed locus, moderately similar to NP_175027.1 transferase, transferring glycosyl groups (Arabidopsis thaliana) REP_ORG=G. hirsutum
GraAffx.28208.1.S1_s_at	2478.2	P	0.000244	2042.6	P	0.000244	-1	D	6.8e-05	gb:CO087199 DB_XREF=gi:48777833 DB_XREF=GR__Ea05I21.f CLONE=GR__Ea05I21 TID=GraAffx.28208.1 CNT=3 FEA=EST TIER=ConsEnd STK=0 NOTE=sequence(s) not in UniGene REP_ORG=G. raimondii
Ghi.202.1.S1_s_at	623.9	P	0.000244	533	P	0.001221	-1	D	0.000492	gb:DR461816 DB_XREF=gi:84173168 DB_XREF=CM101D07 TID=Ghi.202.1 CNT=1 FEA=EST TIER=ConsEnd STK=0 UG=Ghi.202 UG_TITLE=Transcribed locus, weakly similar to XP_469521.1 hypothetical protein (Oryza sativa) REP_ORG=G. hirsutum
GhiAffx.58668.1.A1_s_at	2364.8	P	0.000244	1826	P	0.000244	-1	D	0.00013	gb:DW232957.1 dbest_id:34837123 TID=GhiAffx.58668.1 CNT=2 FEA=EST TIER=ConsEnd STK=1 NOTE=sequence(s) not in UniGene REP_ORG=
Ghi.7481.1.S1_at	322.9	P	0.001953	233.4	P	0.001953	-1	D	0.001077	gb:AI730172 DB_XREF=gi:5049024 DB_XREF=BNLGHi5867 TID=Ghi.7481.1 CNT=4 FEA=EST TIER=ConsEnd STK=0 UG=Ghi.7481 UG_TITLE=Transcribed locus, moderately similar to NP_566265.1 LACS6 (LONG-CHAIN ACYL-COA SYNTHETASE 6); catalytic (Arabidopsis thaliana) REP_ORG=G. hirsutum
Ghi.4981.1.A1_s_at	940.1	P	0.000244	779.3	P	0.000244	-1	D	0.000189	gb:DT049620 DB_XREF=gi:72274365 DB_XREF=COT_DP_B03 TID=Ghi.4981.1 CNT=3 FEA=EST TIER=ConsEnd STK=1 UG=Ghi.4981 UG_TITLE=Transcribed locus, moderately similar to NP_566824.1 CARA (CARBAMOYL PHOSPHATE SYNTHETASE A); ATP binding carbamoyl-phosphate synthase (glutamine-hydrolyzing) carbamoyl-phosphate synthase catalytic (Arabidopsis thaliana) REP_ORG=G. hirsutum
Ghi.9459.1.S1_s_at	555.9	P	0.000244	458	P	0.000244	-1	D	0.000438	gb:AI731025 DB_XREF=gi:5049877 DB_XREF=BNLGHi8435 TID=Ghi.9459.1 CNT=5 FEA=EST TIER=ConsEnd STK=0 UG=Ghi.9459 UG_TITLE=Transcribed locus, moderately similar to NP_192839.1 NDPK3 (NUCLEOSIDE DIPHOSPHATE KINASE 3); ATP binding nucleoside diphosphate kinase (Arabidopsis thaliana) REP_ORG=G. hirsutum
Gra.2168.3.S1_s_at	533.3	P	0.000244	503.9	P	0.000732	-1	D	0.001651	gb:CO123296 DB_XREF=gi:48821983 DB_XREF=GR__Eb05F22.f CLONE=GR__Eb05F22 TID=Gra.2168.3 CNT=2 FEA=EST TIER=ConsEnd STK=0 UG=Gra.2168 UG_TITLE=Transcribed locus, weakly similar to NP_920266.1 putative reverse transcriptase (Oryza sativa (japonica cultivar-group)) REP_ORG=G. raimondii
Ghi.10814.1.S1_x_at	773.2	P	0.000244	671.4	P	0.000244	-1	D	0.000307	gb:DN826435 DB_XREF=gi:84157388 DB_XREF=G.hir-8,14 hrs post inoculation 378 TID=Ghi.10814.1 CNT=10 FEA=EST TIER=ConsEnd STK=0 UG=Ghi.10814 UG_TITLE=Transcribed locus, moderately similar to NP_196982.1 FDH (FORMATE DEHYDROGENASE); oxidoreductase, acting on the CH-OH group of donors, NAD or NADP as acceptor (Arabidopsis thaliana) REP_ORG=G. hirsutum
GraAffx.27887.1.S1_s_at	325.1	P	0.000244	192.9	P	0.000244	-1	D	0.000692	gb:CO088699 DB_XREF=gi:48779333 DB_XREF=GR__Ea07M21.f CLONE=GR__Ea07M21 TID=GraAffx.27887.1 CNT=2 FEA=EST TIER=ConsEnd STK=0 NOTE=sequence(s) not in UniGene REP_ORG=G. raimondii
Gra.84.2.S1_s_at	1573.7	P	0.000244	1148.1	P	0.000244	-1	D	0.001077	gb:CO086019 DB_XREF=gi:48776653 DB_XREF=GR__Ea03K15.f CLONE=GR__Ea03K15 TID=Gra.84.2 CNT=4 FEA=EST TIER=ConsEnd STK=1 UG=Gra.84 UG_TITLE=Transcribed locus, strongly similar to NP_566884.1 ubiquitin-conjugating enzyme 13 (UBC13) (Arabidopsis thaliana) REP_ORG=G. raimondii
GraAffx.1146.1.S1_at	463	P	0.000244	352.8	P	0.000244	-1	D	0.000189	gb:CO127014 DB_XREF=gi:48828624 DB_XREF=GR__Eb11F19.f CLONE=GR__Eb11F19 TID=GraAffx.1146.1 CNT=1 FEA=EST TIER=ConsEnd STK=0 NOTE=sequence(s) not in UniGene REP_ORG=G. raimondii
Ghi.1567.1.A1_s_at	921.8	P	0.000244	821.8	P	0.000244	-1	D	0.000167	gb:DT048078 DB_XREF=gi:72271280 DB_XREF=COT_CW_B02 TID=Ghi.1567.1 CNT=5 FEA=EST TIER=ConsEnd STK=5 UG=Ghi.1567 UG_TITLE=Transcribed locus, moderately similar to NP_030522.1 ATBPM3; protein binding (Arabidopsis thaliana) REP_ORG=G. hirsutum
GhiAffx.47111.1.S1_s_at	1410.7	P	0.000244	1151.6	P	0.000244	-1	D	3e-05	gb:DR452641 DB_XREF=gi:84163993 DB_XREF=CM004G10 TID=GhiAffx.47111.1 CNT=2 FEA=EST TIER=ConsEnd STK=0 NOTE=sequence(s) not in UniGene REP_ORG=G. hirsutum
Ghi.8956.1.S1_s_at	1718.1	P	0.000244	1355	P	0.000244	-1	D	0.000438	gb:DR044134 DB_XREF=gi:66907970 DB_XREF=g023e05a TID=Ghi.8956.1 CNT=7 FEA=EST TIER=ConsEnd STK=0 UG=Ghi.8956 UG_TITLE=Transcribed locus, moderately similar to NP_191437.1 SHP1 (SHATTERPROOF 1); DNA binding transcription factor (Arabidopsis thaliana) REP_ORG=G. hirsutum
GhiAffx.61327.1.S1_at	672.1	P	0.001221	452.6	P	0.00415	-1	D	0.001201	gb:DW508828.1 dbest_id:35114611 TID=GhiAffx.61327.1 CNT=2 FEA=EST TIER=ConsEnd STK=1 NOTE=sequence(s) not in UniGene REP_ORG=
Ghi.820.1.S1_at	5532.5	P	0.000244	4444.6	P	0.001953	-1	D	0.000618	gb:DR454434 DB_XREF=gi:84165786 DB_XREF=CM023G03 TID=Ghi.820.1 CNT=1 FEA=EST TIER=ConsEnd STK=0 UG=Ghi.820 UG_TITLE=Transcribed locus REP_ORG=G. hirsutum
GhiAffx.20413.1.S1_s_at	582.2	P	0.000244	503.3	P	0.000244	-1	D	0.000241	gb:DW515077.1 dbest_id:35120860 TID=GhiAffx.20413.1 CNT=7 FEA=EST TIER=ConsEnd STK=0 NOTE=sequence(s) not in UniGene REP_ORG=
Ghi.9427.1.S1_s_at	2289	P	0.000244	1639.5	P	0.000244	-1	D	0.000147	gb:DT544357 DB_XREF=gi:78324083 DB_XREF=EST1054997 TID=Ghi.9427.1 CNT=9 FEA=EST TIER=ConsEnd STK=0 UG=Ghi.9427 UG_TITLE=Transcribed locus, moderately similar to NP_568375.2 translation elongation factor (Arabidopsis thaliana) REP_ORG=G. hirsutum
GhiAffx.16110.1.S1_at	735.1	P	0.000244	586	P	0.000244	-1	D	0.001077	gb:DW227380.1 dbest_id:34831552 TID=GhiAffx.16110.1 CNT=3 FEA=EST TIER=ConsEnd STK=0 NOTE=sequence(s) not in UniGene REP_ORG=
Ghi.3809.1.A1_at	464.7	P	0.000732	386.8	P	0.000732	-1	D	0.000189	gb:DT461559 DB_XREF=gi:73858820 DB_XREF=GH_CHX01G10.x CLONE=GH_CHX01G10 TID=Ghi.3809.1 CNT=1 FEA=EST TIER=ConsEnd STK=0 UG=Ghi.3809 UG_TITLE=Transcribed locus REP_ORG=G. hirsutum
Ghi.8353.1.S1_s_at	1080.3	P	0.005859	824.9	P	0.00293	-1	D	0.001651	gb:DT570698 DB_XREF=gi:78350424 DB_XREF=EST1081338 TID=Ghi.8353.1 CNT=5 FEA=EST TIER=ConsEnd STK=0 UG=Ghi.8353 UG_TITLE=Transcribed locus, weakly similar to NP_172161.1 DNA binding (Arabidopsis thaliana) REP_ORG=G. hirsutum
GhiAffx.16096.1.S1_s_at	958.5	P	0.000244	734.8	P	0.000244	-1	D	0.000438	gb:DW512535.1 dbest_id:35118318 TID=GhiAffx.16096.1 CNT=4 FEA=EST TIER=ConsEnd STK=0 NOTE=sequence(s) not in UniGene REP_ORG=
GhiAffx.3966.1.S1_at	740.3	P	0.001221	785.5	P	0.00293	-1	D	0.001651	gb:DW225231.1 dbest_id:34829403 TID=GhiAffx.3966.1 CNT=9 FEA=EST TIER=ConsEnd STK=1 NOTE=sequence(s) not in UniGene REP_ORG=
Ghi.8781.1.S1_s_at	3457.9	P	0.000244	2560.4	P	0.000732	-1	D	2e-05	gb:DT555495 DB_XREF=gi:78335221 DB_XREF=EST1066135 TID=Ghi.8781.1 CNT=8 FEA=EST TIER=ConsEnd STK=0 UG=Ghi.8781 UG_TITLE=Transcribed locus, strongly similar to NP_175517.1 DNA binding (Arabidopsis thaliana) REP_ORG=G. hirsutum
Ghi.4378.1.A1_s_at	3871.2	P	0.000244	2963.6	P	0.000244	-1	D	6.8e-05	gb:DT052913 DB_XREF=gi:72281316 DB_XREF=COT_FI_G02 TID=Ghi.4378.1 CNT=2 FEA=EST TIER=ConsEnd STK=2 UG=Ghi.4378 UG_TITLE=Transcribed locus REP_ORG=G. hirsutum
Ghi.3759.1.S1_s_at	1330.2	P	0.000244	1055.3	P	0.000244	-1	D	0.000241	gb:DT461978 DB_XREF=gi:73859239 DB_XREF=GH_CHX07B05.x CLONE=GH_CHX07B05 TID=Ghi.3759.1 CNT=2 FEA=EST TIER=ConsEnd STK=0 UG=Ghi.3759 UG_TITLE=Transcribed locus, strongly similar to NP_197204.1 XPO1A; protein transporter (Arabidopsis thaliana) REP_ORG=G. hirsutum
Ghi.1389.1.S1_s_at	594.9	P	0.000244	468	P	0.000244	-1	D	0.000273	gb:DR463500 DB_XREF=gi:84174852 DB_XREF=CM119B03 TID=Ghi.1389.1 CNT=2 FEA=EST TIER=ConsEnd STK=0 UG=Ghi.1389 UG_TITLE=Transcribed locus REP_ORG=G. hirsutum
Gra.391.1.S1_s_at	1657.1	P	0.000244	1338.5	P	0.000244	-1	D	0.000774	gb:CO085401 DB_XREF=gi:48776035 DB_XREF=GR__Ea02I19.r CLONE=GR__Ea02I19 TID=Gra.391.1 CNT=3 FEA=EST TIER=ConsEnd STK=1 UG=Gra.391 UG_TITLE=Transcribed locus, moderately similar to NP_564673.1 peptidoglycan-binding LysM domain-containing protein (Arabidopsis thaliana) REP_ORG=G. raimondii
GhiAffx.4666.1.S1_at	249.4	P	0.001953	173.8	P	0.001953	-1	D	0.000692	gb:DW484988.1 dbest_id:35089416 TID=GhiAffx.4666.1 CNT=3 FEA=EST TIER=ConsEnd STK=0 NOTE=sequence(s) not in UniGene REP_ORG=
Ghi.5415.4.A1_s_at	5854.6	P	0.000244	4750.6	P	0.000244	-1	D	3e-05	gb:AI731239 DB_XREF=gi:5050091 DB_XREF=BNLGHi8998 TID=Ghi.5415.4 CNT=2 FEA=EST TIER=ConsEnd STK=0 UG=Ghi.5415 UG_TITLE=Transcribed locus, strongly similar to XP_479106.1 putative 40S ribosomal protein (Oryza sativa (japonica cultivar-group)) REP_ORG=G. hirsutum
GarAffx.11010.1.S1_s_at	187.3	P	0.000244	125.2	P	0.030273	-1	D	0.001832	gb:BF275563 DB_XREF=gi:11206633 DB_XREF=GA__Eb0024G02f CLONE=GA__Eb0024G02f TID=GarAffx.11010.1 CNT=1 FEA=EST TIER=ConsEnd STK=1 NOTE=sequence(s) not in UniGene REP_ORG=G. arboreum
Ghi.5718.1.A1_s_at	346.1	P	0.005859	211.5	A	0.067627	-1	D	0.000438	gb:DT051159 DB_XREF=gi:72277481 DB_XREF=COT_EI_F04 TID=Ghi.5718.1 CNT=2 FEA=EST TIER=ConsEnd STK=1 UG=Ghi.5718 UG_TITLE=Transcribed locus, moderately similar to NP_030521.1 unknown protein (Arabidopsis thaliana) REP_ORG=G. hirsutum
Gra.2460.1.S1_s_at	417	P	0.000244	212.6	P	0.001953	-1	D	0.00013	gb:CO121912 DB_XREF=gi:48820599 DB_XREF=GR__Eb03E20.r CLONE=GR__Eb03E20 TID=Gra.2460.1 CNT=4 FEA=EST TIER=ConsEnd STK=1 UG=Gra.2460 UG_TITLE=Transcribed locus, weakly similar to NP_567042.1 UBP1 interacting protein 2a (UBA2a) (Arabidopsis thaliana) REP_ORG=G. raimondii
Ghi.4839.1.S1_at	869.7	P	0.000244	676.1	P	0.000244	-1	D	0.000214	gb:DT050254 DB_XREF=gi:72275680 DB_XREF=COT_DX_B10 TID=Ghi.4839.1 CNT=3 FEA=EST TIER=ConsEnd STK=1 UG=Ghi.4839 UG_TITLE=Transcribed locus, strongly similar to NP_175036.1 EMB1075; carboxy-lyase (Arabidopsis thaliana) REP_ORG=G. hirsutum
Gra.2426.1.A1_s_at	502.9	P	0.000244	408.5	P	0.000244	-1	D	0.001077	gb:CO085556 DB_XREF=gi:48776190 DB_XREF=GR__Ea02M17.r CLONE=GR__Ea02M17 TID=Gra.2426.1 CNT=3 FEA=EST TIER=ConsEnd STK=2 UG=Gra.2426 UG_TITLE=Transcribed locus, moderately similar to NP_192211.2 transducin family protein WD-40 repeat family protein (Arabidopsis thaliana) REP_ORG=G. raimondii
Ghi.6286.1.S1_s_at	782.3	P	0.000244	615.2	P	0.000244	-1	D	0.000114	gb:CO492821 DB_XREF=gi:54117312 DB_XREF=G.h.fbr-sw02211 TID=Ghi.6286.1 CNT=8 FEA=EST TIER=ConsEnd STK=0 UG=Ghi.6286 UG_TITLE=Transcribed locus, moderately similar to NP_195171.2 clathrin binding (Arabidopsis thaliana) REP_ORG=G. hirsutum
GhiAffx.3491.1.A1_s_at	1008.1	P	0.000244	757.5	P	0.000244	-1	D	0.000189	gb:DW516676.1 dbest_id:35122459 TID=GhiAffx.3491.1 CNT=10 FEA=EST TIER=ConsEnd STK=1 NOTE=sequence(s) not in UniGene REP_ORG=
Ghi.8404.1.S1_s_at	469.1	P	0.000732	377.8	P	0.000732	-1	D	0.000241	gb:CO492547 DB_XREF=gi:54117038 DB_XREF=G.h.fbr-sw01937 TID=Ghi.8404.1 CNT=5 FEA=EST TIER=ConsEnd STK=0 UG=Ghi.8404 UG_TITLE=Transcribed locus, moderately similar to NP_566033.1 unknown protein (Arabidopsis thaliana) REP_ORG=G. hirsutum
Ghi.4508.1.A1_s_at	211	P	0.001953	154.2	P	0.018555	-1	D	0.001651	gb:DT051980 DB_XREF=gi:72279333 DB_XREF=COT_ES_F08 TID=Ghi.4508.1 CNT=2 FEA=EST TIER=ConsEnd STK=2 UG=Ghi.4508 UG_TITLE=Transcribed locus, moderately similar to NP_194952.2 ATP binding kinase protein kinase protein serinethreonine kinase protein-tyrosine kinase (Arabidopsis thaliana) REP_ORG=G. hirsutum
Ghi.5261.1.A1_at	737.3	P	0.000244	573.7	P	0.001953	-1	D	0.000692	gb:DT048437 DB_XREF=gi:72271994 DB_XREF=COT_DA_E08 TID=Ghi.5261.1 CNT=2 FEA=EST TIER=ConsEnd STK=2 UG=Ghi.5261 UG_TITLE=Transcribed locus, weakly similar to NP_191728.2 nucleic acid binding (Arabidopsis thaliana) REP_ORG=G. hirsutum
GhiAffx.22606.1.S1_s_at	504.9	P	0.000244	370.3	P	0.000244	-1	D	0.001651	gb:DW499168.1 dbest_id:35103596 TID=GhiAffx.22606.1 CNT=4 FEA=EST TIER=ConsEnd STK=0 NOTE=sequence(s) not in UniGene REP_ORG=
GhiAffx.31797.1.S1_s_at	296.3	P	0.000244	223.6	P	0.000732	-1	D	0.001832	gb:DT456459 DB_XREF=gi:73847439 DB_XREF=GH_ON16B02.f CLONE=GH_ON16B02 TID=GhiAffx.31797.1 CNT=2 FEA=EST TIER=ConsEnd STK=0 NOTE=sequence(s) not in UniGene REP_ORG=G. hirsutum
GhiAffx.15208.1.S1_s_at	364.6	P	0.000244	329.3	P	0.000244	-1	D	0.001201	gb:DW489350.1 dbest_id:35093778 TID=GhiAffx.15208.1 CNT=5 FEA=EST TIER=ConsEnd STK=0 NOTE=sequence(s) not in UniGene REP_ORG=
Ghi.9026.1.A1_s_at	463.1	P	0.000732	313.3	P	0.000732	-1	D	0.000389	gb:DT049406 DB_XREF=gi:72273938 DB_XREF=COT_DM_D03 TID=Ghi.9026.1 CNT=4 FEA=EST TIER=ConsEnd STK=1 UG=Ghi.9026 UG_TITLE=Transcribed locus, moderately similar to XP_479082.1 putative 6-phosphogluconolactonase (Oryza sativa (japonica cultivar-group)) REP_ORG=G. hirsutum
GraAffx.30788.2.A1_s_at	5737.5	P	0.000244	4966.8	P	0.000244	-1	D	0.000273	gb:CO125029 DB_XREF=gi:48825356 DB_XREF=GR__Eb08E19.r CLONE=GR__Eb08E19 TID=GraAffx.30788.2 CNT=4 FEA=EST TIER=ConsEnd STK=1 NOTE=sequence(s) not in UniGene REP_ORG=G. raimondii
GhiAffx.39411.1.S1_at	257.1	P	0.008057	210.9	A	0.080566	-1	D	0.001201	gb:DW509319.1 dbest_id:35115102 TID=GhiAffx.39411.1 CNT=3 FEA=EST TIER=ConsEnd STK=0 NOTE=sequence(s) not in UniGene REP_ORG=
Ghi.10694.1.S1_s_at	1520.9	P	0.000244	959.7	P	0.000244	-1	D	0.001486	gb:DT463926 DB_XREF=gi:73861187 DB_XREF=GH_CHX14I20.r CLONE=GH_CHX14I20 TID=Ghi.10694.1 CNT=8 FEA=EST TIER=ConsEnd STK=1 UG=Ghi.10694 UG_TITLE=Transcribed locus, moderately similar to NP_568762.3 PBS2 (PPHB SUSCEPTIBLE 2) (Arabidopsis thaliana) REP_ORG=G. hirsutum
GhiAffx.62581.1.S1_at	2378.5	P	0.000732	1958.8	P	0.005859	-1	D	0.000307	gb:DW511612.1 dbest_id:35117395 TID=GhiAffx.62581.1 CNT=4 FEA=EST TIER=ConsEnd STK=0 NOTE=sequence(s) not in UniGene REP_ORG=
Ghi.5046.1.A1_s_at	569.2	P	0.001953	450.4	P	0.008057	-1	D	0.000692	gb:DT049304 DB_XREF=gi:72273735 DB_XREF=COT_DL_B11 TID=Ghi.5046.1 CNT=1 FEA=EST TIER=ConsEnd STK=1 UG=Ghi.5046 UG_TITLE=Transcribed locus, moderately similar to NP_188755.2 ACA9; calcium-transporting ATPase calmodulin binding (Arabidopsis thaliana) REP_ORG=G. hirsutum
GhiAffx.7784.1.A1_s_at	974.5	P	0.000244	825.7	P	0.000244	-1	D	0.000241	gb:DW515706.1 dbest_id:35121489 TID=GhiAffx.7784.1 CNT=2 FEA=EST TIER=ConsEnd STK=1 NOTE=sequence(s) not in UniGene REP_ORG=
Ghi.2809.2.S1_s_at	3468.3	P	0.000244	2925.1	P	0.000244	-1	D	0.001077	gb:DT461768 DB_XREF=gi:73859029 DB_XREF=GH_CHX04C09.x CLONE=GH_CHX04C09 TID=Ghi.2809.2 CNT=4 FEA=EST TIER=ConsEnd STK=0 UG=Ghi.2809 UG_TITLE=Transcribed locus, moderately similar to NP_179760.1 ATGRP7; RNA binding (Arabidopsis thaliana) REP_ORG=G. hirsutum
Ghi.5111.1.S1_at	402.5	P	0.000244	356.4	P	0.000244	-1	D	0.001486	gb:DT049036 DB_XREF=gi:72273203 DB_XREF=COT_DI_A05 TID=Ghi.5111.1 CNT=3 FEA=EST TIER=ConsEnd STK=1 UG=Ghi.5111 UG_TITLE=Transcribed locus, strongly similar to NP_174569.1 transferase, transferring glycosyl groups transferase, transferring hexosyl groups (Arabidopsis thaliana) REP_ORG=G. hirsutum
GhiAffx.43443.1.S1_at	453	P	0.000244	212	P	0.001953	-1	D	0.001077	gb:DW513266.1 dbest_id:35119049 TID=GhiAffx.43443.1 CNT=2 FEA=EST TIER=ConsEnd STK=1 NOTE=sequence(s) not in UniGene REP_ORG=
GraAffx.29018.1.S1_s_at	773.5	P	0.000244	689.2	P	0.000244	-1	D	0.000389	gb:CO085836 DB_XREF=gi:48776470 DB_XREF=GR__Ea03E17.f CLONE=GR__Ea03E17 TID=GraAffx.29018.1 CNT=5 FEA=EST TIER=ConsEnd STK=0 NOTE=sequence(s) not in UniGene REP_ORG=G. raimondii
GhiAffx.7214.1.S1_at	478.1	P	0.000244	368.4	P	0.000244	-1	D	0.000865	gb:DW509408.1 dbest_id:35115191 TID=GhiAffx.7214.1 CNT=5 FEA=EST TIER=ConsEnd STK=0 NOTE=sequence(s) not in UniGene REP_ORG=
GhiAffx.2966.1.S1_at	212.9	P	0.000732	172.6	P	0.023926	-1	D	0.001201	gb:DW488740.1 dbest_id:35093168 TID=GhiAffx.2966.1 CNT=4 FEA=EST TIER=ConsEnd STK=0 NOTE=sequence(s) not in UniGene REP_ORG=
Ghi.1102.1.S1_x_at	2061.2	P	0.000244	2281.9	P	0.000244	-1	D	2.7e-05	gb:DN801249 DB_XREF=gi:84151894 DB_XREF=G.hir-15-20 DAA bolls drought stressed 404 TID=Ghi.1102.1 CNT=5 FEA=EST TIER=ConsEnd STK=0 UG=Ghi.1102 UG_TITLE=Transcribed locus, moderately similar to NP_187967.1 structural constituent of ribosome transcription regulator (Arabidopsis thaliana) REP_ORG=G. hirsutum
Ghi.5415.1.A1_s_at	5757.6	P	0.000244	4740.3	P	0.000244	-1	D	3e-05	gb:AI729341 DB_XREF=gi:5048193 DB_XREF=BNLGHi13135 TID=Ghi.5415.1 CNT=65 FEA=EST TIER=ConsEnd STK=2 UG=Ghi.5415 UG_TITLE=Transcribed locus, strongly similar to XP_479106.1 putative 40S ribosomal protein (Oryza sativa (japonica cultivar-group)) REP_ORG=G. hirsutum
GhiAffx.8396.1.S1_x_at	453.5	P	0.000732	346.2	P	0.001221	-1	D	0.000966	gb:DW237187.1 dbest_id:34841353 TID=GhiAffx.8396.1 CNT=6 FEA=EST TIER=ConsEnd STK=1 NOTE=sequence(s) not in UniGene REP_ORG=
Ghi.4821.1.S1_s_at	211.6	P	0.001953	141.6	P	0.030273	-1	D	0.000774	gb:AJ458442.1 DB_XREF=gi:22531415 GEN=iaa16 TID=Ghi.4821.1 CNT=9 FEA=mRNA TIER=ConsEnd STK=0 UG=Ghi.4821 DEF=Gossypium hirsutum mRNA for IAA16 protein. PROD=IAA16 protein REP_ORG=G. hirsutum
Ghi.6843.1.A1_s_at	690	P	0.000244	525.7	P	0.000244	-1	D	0.001651	gb:CA992893 DB_XREF=gi:31072614 DB_XREF=pAR0380 TID=Ghi.6843.1 CNT=1 FEA=EST TIER=ConsEnd STK=0 UG=Ghi.6843 UG_TITLE=Transcribed locus, moderately similar to NP_172429.1 protein carrier (Arabidopsis thaliana) REP_ORG=G. hirsutum
Gra.1439.1.S1_at	338.7	P	0.000244	253.3	P	0.00415	-1	D	0.001201	gb:CO127242 DB_XREF=gi:48828852 DB_XREF=GR__Eb11L06.f CLONE=GR__Eb11L06 TID=Gra.1439.1 CNT=2 FEA=EST TIER=ConsEnd STK=0 UG=Gra.1439 UG_TITLE=Transcribed locus REP_ORG=G. raimondii
Ghi.9407.1.S1_s_at	532.9	P	0.000244	426.1	P	0.000244	-1	D	0.000618	gb:DR459808 DB_XREF=gi:84171160 DB_XREF=CM080B10 TID=Ghi.9407.1 CNT=1 FEA=EST TIER=ConsEnd STK=0 UG=Ghi.9407 UG_TITLE=Transcribed locus, moderately similar to NP_196469.1 DNA binding transcription factor (Arabidopsis thaliana) REP_ORG=G. hirsutum
Ghi.7804.1.S1_s_at	373.3	P	0.000244	260.1	P	0.001221	-1	D	0.001201	gb:AI726184 DB_XREF=gi:5045036 DB_XREF=BNLGHi5217 TID=Ghi.7804.1 CNT=3 FEA=EST TIER=ConsEnd STK=0 UG=Ghi.7804 UG_TITLE=Transcribed locus, moderately similar to NP_851190.1 structural constituent of ribosome (Arabidopsis thaliana) REP_ORG=G. hirsutum
GhiAffx.51913.1.S1_a_at	878.4	P	0.000244	517.8	P	0.000244	-1	D	0.000865	gb:DW230222.1 dbest_id:34834394 TID=GhiAffx.51913.1 CNT=4 FEA=EST TIER=ConsEnd STK=1 NOTE=sequence(s) not in UniGene REP_ORG=
GhiAffx.5926.1.S1_s_at	676.3	P	0.000244	575.3	P	0.000732	-1	D	0.001486	gb:DW237032.1 dbest_id:34841198 TID=GhiAffx.5926.1 CNT=9 FEA=EST TIER=ConsEnd STK=1 NOTE=sequence(s) not in UniGene REP_ORG=
Gra.2946.2.A1_s_at	240.6	P	0.000244	170.7	P	0.000732	-1	D	0.000552	gb:CO090341 DB_XREF=gi:48786850 DB_XREF=GR__Ea10E14.r CLONE=GR__Ea10E14 TID=Gra.2946.2 CNT=4 FEA=EST TIER=ConsEnd STK=2 UG=Gra.2946 UG_TITLE=Transcribed locus, weakly similar to NP_192249.1 auxin-responsive GH3 family protein (Arabidopsis thaliana) REP_ORG=G. raimondii
Ghi.10691.3.S1_s_at	8975.4	P	0.000244	7583.9	P	0.000244	-1	D	0.000552	gb:DN780915 DB_XREF=gi:84149615 DB_XREF=G.hir-Cotyledon 1443 TID=Ghi.10691.3 CNT=10 FEA=EST TIER=ConsEnd STK=0 UG=Ghi.10691 UG_TITLE=Transcribed locus, strongly similar to NP_564828.1 ubiquitin conjugating enzyme ubiquitin-like activating enzyme (Arabidopsis thaliana) REP_ORG=G. hirsutum
GhiAffx.20670.1.S1_at	539.3	P	0.000732	395.4	P	0.00293	-1	D	0.001651	gb:DW495050.1 dbest_id:35099478 TID=GhiAffx.20670.1 CNT=2 FEA=EST TIER=ConsEnd STK=0 NOTE=sequence(s) not in UniGene REP_ORG=
GraAffx.27995.1.S1_s_at	884.5	P	0.001953	655.8	P	0.00293	-1	D	0.001201	gb:CO087797 DB_XREF=gi:48778431 DB_XREF=GR__Ea06G20.f CLONE=GR__Ea06G20 TID=GraAffx.27995.1 CNT=1 FEA=EST TIER=ConsEnd STK=0 NOTE=sequence(s) not in UniGene REP_ORG=G. raimondii
Ghi.6733.3.A1_s_at	3123.4	P	0.000244	2435.7	P	0.000244	-1	D	2e-05	gb:CA993426 DB_XREF=gi:31073147 DB_XREF=pAR07E12 TID=Ghi.6733.3 CNT=1 FEA=EST TIER=ConsEnd STK=0 UG=Ghi.6733 UG_TITLE=Transcribed locus, moderately similar to NP_186900.3 Ran GTPase binding chromatin binding (Arabidopsis thaliana) REP_ORG=G. hirsutum
GhiAffx.46911.1.S1_s_at	860.3	P	0.000244	735.1	P	0.000732	-1	D	0.001651	gb:DR454146 DB_XREF=gi:84165498 DB_XREF=CM020G01 TID=GhiAffx.46911.1 CNT=6 FEA=EST TIER=ConsEnd STK=0 NOTE=sequence(s) not in UniGene REP_ORG=G. hirsutum
Ghi.9345.1.S1_s_at	1652.2	P	0.000244	1370.5	P	0.000244	-1	D	0.000307	gb:DT564679 DB_XREF=gi:78344405 DB_XREF=EST1075319 TID=Ghi.9345.1 CNT=30 FEA=EST TIER=ConsEnd STK=0 UG=Ghi.9345 UG_TITLE=Transcribed locus, moderately similar to NP_173107.1 SR45; RNA binding (Arabidopsis thaliana) REP_ORG=G. hirsutum
Ghi.4831.1.S1_s_at	2092.7	P	0.000244	1780.1	P	0.000244	-1	D	6e-05	gb:DT050286 DB_XREF=gi:72275744 DB_XREF=COT_DX_E09 TID=Ghi.4831.1 CNT=8 FEA=EST TIER=ConsEnd STK=1 UG=Ghi.4831 UG_TITLE=Transcribed locus, moderately similar to NP_200672.1 unknown protein (Arabidopsis thaliana) REP_ORG=G. hirsutum
Ghi.8056.1.S1_s_at	1796.2	P	0.000244	1259.6	P	0.000244	-1	D	0.000692	gb:AF159229.1 DB_XREF=gi:6856102 TID=Ghi.8056.1 CNT=26 FEA=FLmRNA TIER=FL+Stack STK=7 UG=Ghi.8056 DEF=Gossypium hirsutum glutathione S-transferase mRNA, complete cds. PROD=glutathione S-transferase FL=gb:AF159229.1 REP_ORG=G. hirsutum
GhiAffx.21722.1.S1_at	444	P	0.000244	322.3	P	0.000244	-1	D	0.000865	gb:DW496830.1 dbest_id:35101258 TID=GhiAffx.21722.1 CNT=2 FEA=EST TIER=ConsEnd STK=1 NOTE=sequence(s) not in UniGene REP_ORG=
Ghi.8738.1.S1_s_at	1482.3	P	0.000244	1288.1	P	0.000244	-1	D	0.000346	gb:DT464484 DB_XREF=gi:73861745 DB_XREF=GH_CHX15L16.r CLONE=GH_CHX15L16 TID=Ghi.8738.1 CNT=12 FEA=EST TIER=ConsEnd STK=1 UG=Ghi.8738 UG_TITLE=Transcribed locus, strongly similar to XP_472639.1 OSJNBa0058G03.7 (Oryza sativa (japonica cultivar-group)) REP_ORG=G. hirsutum
GhiAffx.61348.1.S1_at	796.8	P	0.000244	651.1	P	0.000244	-1	D	0.000492	gb:DW508905.1 dbest_id:35114688 TID=GhiAffx.61348.1 CNT=6 FEA=EST TIER=ConsEnd STK=0 NOTE=sequence(s) not in UniGene REP_ORG=
GhiAffx.48926.1.S1_s_at	1302.4	P	0.000244	1069.3	P	0.000244	-1	D	0.000241	gb:DW517274.1 dbest_id:35123057 TID=GhiAffx.48926.1 CNT=13 FEA=EST TIER=ConsEnd STK=0 NOTE=sequence(s) not in UniGene REP_ORG=
GhiAffx.16588.1.A1_s_at	3842.3	P	0.000244	2797.2	P	0.000244	-1	D	0.000346	gb:DW227332.1 dbest_id:34831504 TID=GhiAffx.16588.1 CNT=6 FEA=EST TIER=ConsEnd STK=1 NOTE=sequence(s) not in UniGene REP_ORG=
GhiAffx.27546.1.S1_at	554.7	P	0.000244	465.6	P	0.000732	-1	D	0.000865	gb:DW507763.1 dbest_id:35113546 TID=GhiAffx.27546.1 CNT=5 FEA=EST TIER=ConsEnd STK=0 NOTE=sequence(s) not in UniGene REP_ORG=
GhiAffx.9231.1.S1_at	1232.4	P	0.000244	878.4	P	0.000732	-1	D	7.8e-05	gb:DW243681.1 dbest_id:34847847 TID=GhiAffx.9231.1 CNT=4 FEA=EST TIER=ConsEnd STK=1 NOTE=sequence(s) not in UniGene REP_ORG=
GhiAffx.15003.1.S1_at	456.6	P	0.000244	361.6	P	0.000244	-1	D	0.000147	gb:DT046735 DB_XREF=gi:72268381 DB_XREF=COT_CC_A01 TID=GhiAffx.15003.1 CNT=4 FEA=EST TIER=ConsEnd STK=1 NOTE=sequence(s) not in UniGene REP_ORG=G. hirsutum
GhiAffx.29807.1.S1_s_at	234.9	P	0.000244	142.6	P	0.00293	-1	D	0.000114	gb:DW511116.1 dbest_id:35116899 TID=GhiAffx.29807.1 CNT=4 FEA=EST TIER=ConsEnd STK=2 NOTE=sequence(s) not in UniGene REP_ORG=
GraAffx.28463.1.S1_s_at	934.7	P	0.000244	711.7	P	0.000244	-1	D	0.000241	gb:CO086456 DB_XREF=gi:48777090 DB_XREF=GR__Ea04H01.f CLONE=GR__Ea04H01 TID=GraAffx.28463.1 CNT=2 FEA=EST TIER=ConsEnd STK=1 NOTE=sequence(s) not in UniGene REP_ORG=G. raimondii
GhiAffx.22250.1.S1_at	453.7	P	0.000244	400	P	0.000732	-1	D	0.000389	gb:DW230241.1 dbest_id:34834413 TID=GhiAffx.22250.1 CNT=9 FEA=EST TIER=ConsEnd STK=0 NOTE=sequence(s) not in UniGene REP_ORG=
Ghi.10544.1.S1_s_at	2003.7	P	0.000244	1387.5	P	0.000244	-1	D	7.8e-05	gb:DV849446 DB_XREF=gi:82755884 DB_XREF=GH_LSL11C05.f CLONE=GH_LSL11C05 TID=Ghi.10544.1 CNT=3 FEA=EST TIER=ConsEnd STK=0 UG=Ghi.10544 UG_TITLE=Transcribed locus, weakly similar to NP_566376.1 ANAC053; transcription factor (Arabidopsis thaliana) REP_ORG=G. hirsutum
Ghi.7549.1.S1_s_at	639.3	P	0.000244	432.8	P	0.000244	-1	D	0.000438	gb:AI729477 DB_XREF=gi:5048329 DB_XREF=BNLGHi13470 TID=Ghi.7549.1 CNT=3 FEA=EST TIER=ConsEnd STK=0 UG=Ghi.7549 UG_TITLE=Transcribed locus, moderately similar to NP_564247.1 unknown protein (Arabidopsis thaliana) REP_ORG=G. hirsutum
Ghi.334.1.S1_s_at	772.5	P	0.000732	595.8	P	0.000732	-1	D	0.00013	gb:DR460704 DB_XREF=gi:84172056 DB_XREF=CM089F08 TID=Ghi.334.1 CNT=1 FEA=EST TIER=ConsEnd STK=0 UG=Ghi.334 UG_TITLE=Transcribed locus REP_ORG=G. hirsutum
Gra.1506.1.A1_at	470.1	P	0.000244	430.5	P	0.001953	-1	D	6.8e-05	gb:CO126361 DB_XREF=gi:48827971 DB_XREF=GR__Eb10F12.r CLONE=GR__Eb10F12 TID=Gra.1506.1 CNT=2 FEA=EST TIER=ConsEnd STK=1 UG=Gra.1506 UG_TITLE=Transcribed locus REP_ORG=G. raimondii
Ghi.290.1.S1_s_at	753.4	P	0.000244	616.1	P	0.000244	-1	D	0.000189	gb:DR461884 DB_XREF=gi:84173236 DB_XREF=CM102B05 TID=Ghi.290.1 CNT=3 FEA=EST TIER=ConsEnd STK=0 UG=Ghi.290 UG_TITLE=Transcribed locus, moderately similar to NP_564239.1 unknown protein (Arabidopsis thaliana) REP_ORG=G. hirsutum
Ghi.8173.2.S1_s_at	1633.6	P	0.000244	1439.2	P	0.000244	-1	D	0.000389	gb:AI729464 DB_XREF=gi:5048316 DB_XREF=BNLGHi13456 TID=Ghi.8173.2 CNT=6 FEA=EST TIER=ConsEnd STK=0 UG=Ghi.8173 UG_TITLE=Transcribed locus, moderately similar to NP_172194.1 SIRANBP; Ran GTPase binding (Arabidopsis thaliana) REP_ORG=G. hirsutum
Ghi.715.1.S1_s_at	492.3	P	0.000244	453.9	P	0.000244	-1	D	0.000692	gb:DV849122 DB_XREF=gi:82755560 DB_XREF=GH_LSL07B05.f CLONE=GH_LSL07B05 TID=Ghi.715.1 CNT=9 FEA=EST TIER=ConsEnd STK=0 UG=Ghi.715 UG_TITLE=Transcribed locus, moderately similar to NP_850903.1 RNA binding structural constituent of ribosome (Arabidopsis thaliana) REP_ORG=G. hirsutum
Ghi.4624.1.A1_at	953.8	P	0.000244	748	P	0.000244	-1	D	0.000214	gb:DT455953 DB_XREF=gi:73846933 DB_XREF=GH_ON05G07.f CLONE=GH_ON05G07 TID=Ghi.4624.1 CNT=9 FEA=EST TIER=ConsEnd STK=0 UG=Ghi.4624 UG_TITLE=Transcribed locus, moderately similar to NP_193961.1 carboxylic ester hydrolase catalytic (Arabidopsis thaliana) REP_ORG=G. hirsutum
GhiAffx.6640.1.S1_s_at	316.1	P	0.000244	245.3	P	0.000244	-1	D	0.000389	gb:DW502820.1 dbest_id:35107248 TID=GhiAffx.6640.1 CNT=6 FEA=EST TIER=ConsEnd STK=1 NOTE=sequence(s) not in UniGene REP_ORG=
Ghi.4971.2.A1_s_at	510.7	P	0.000244	375.8	P	0.000244	-1	D	0.001651	gb:DR463504 DB_XREF=gi:84174856 DB_XREF=CM119B07 TID=Ghi.4971.2 CNT=1 FEA=EST TIER=ConsEnd STK=0 UG=Ghi.4971 UG_TITLE=Transcribed locus REP_ORG=G. hirsutum
Ghi.9528.1.S1_at	171.6	P	0.00415	176.5	P	0.023926	-1	D	0.001077	gb:DT574448 DB_XREF=gi:78354174 DB_XREF=EST1085088 TID=Ghi.9528.1 CNT=13 FEA=EST TIER=ConsEnd STK=0 UG=Ghi.9528 UG_TITLE=Transcribed locus, moderately similar to NP_001031507.1 CDKB1;2; kinase (Arabidopsis thaliana) REP_ORG=G. hirsutum
Ghi.8661.1.S1_s_at	1899.7	P	0.000244	1322.5	P	0.000244	-1	D	6.8e-05	gb:DR455637 DB_XREF=gi:84166989 DB_XREF=CM036D02 TID=Ghi.8661.1 CNT=6 FEA=EST TIER=ConsEnd STK=0 UG=Ghi.8661 UG_TITLE=Transcribed locus, moderately similar to NP_178103.1 RPS17; structural constituent of ribosome (Arabidopsis thaliana) REP_ORG=G. hirsutum
GhiAffx.15789.1.S1_s_at	1490.8	P	0.000732	879	P	0.001221	-1	D	6.8e-05	gb:DW517371.1 dbest_id:35123154 TID=GhiAffx.15789.1 CNT=8 FEA=EST TIER=ConsEnd STK=0 NOTE=sequence(s) not in UniGene REP_ORG=
GhiAffx.6891.1.A1_at	3464.1	P	0.000244	2121.8	P	0.000244	-1	D	0.000214	gb:DW233847.1 dbest_id:34838013 TID=GhiAffx.6891.1 CNT=7 FEA=EST TIER=ConsEnd STK=1 NOTE=sequence(s) not in UniGene REP_ORG=
GhiAffx.27910.1.S1_at	606.8	P	0.000244	487.4	P	0.000244	-1	D	0.001077	gb:DR457143 DB_XREF=gi:84168495 DB_XREF=CM052B07 TID=GhiAffx.27910.1 CNT=1 FEA=EST TIER=ConsEnd STK=0 NOTE=sequence(s) not in UniGene REP_ORG=G. hirsutum
Ghi.6942.1.S1_x_at	7888.9	P	0.000244	6347.6	P	0.000244	-1	D	3e-05	gb:AJ514055 DB_XREF=gi:24977538 DB_XREF=AJ514055 CLONE=suo86b04r3 TID=Ghi.6942.1 CNT=21 FEA=EST TIER=ConsEnd STK=0 UG=Ghi.6942 UG_TITLE=Transcribed locus, strongly similar to NP_915417.1 putative HSP70 (Oryza sativa (japonica cultivar-group)) REP_ORG=G. hirsutum
GhiAffx.27482.1.S1_at	521.2	P	0.000244	385.7	P	0.000244	-1	D	0.000865	gb:DT051188 DB_XREF=gi:72277558 DB_XREF=COT_EI_H11 TID=GhiAffx.27482.1 CNT=2 FEA=EST TIER=ConsEnd STK=1 NOTE=sequence(s) not in UniGene REP_ORG=G. hirsutum
GhiAffx.22582.1.S1_at	824.4	P	0.000732	482	P	0.00293	-1	D	0.001832	gb:DW479824.1 dbest_id:35084252 TID=GhiAffx.22582.1 CNT=9 FEA=EST TIER=ConsEnd STK=0 NOTE=sequence(s) not in UniGene REP_ORG=
GhiAffx.54728.1.S1_s_at	3153.7	P	0.000244	2346.5	P	0.000244	-1	D	2e-05	gb:DW479987.1 dbest_id:35084415 TID=GhiAffx.54728.1 CNT=1 FEA=EST TIER=ConsEnd STK=0 NOTE=sequence(s) not in UniGene REP_ORG=
Ghi.9103.1.A1_x_at	2467.8	P	0.000244	1914.6	P	0.000244	-1	D	0.000114	gb:DT050974 DB_XREF=gi:72277112 DB_XREF=COT_EG_C03 TID=Ghi.9103.1 CNT=5 FEA=EST TIER=ConsEnd STK=3 UG=Ghi.9103 UG_TITLE=Transcribed locus, moderately similar to XP_467454.1 DNA-binding protein-like (Oryza sativa (japonica cultivar-group)) REP_ORG=G. hirsutum
GraAffx.26691.1.S1_s_at	335.5	P	0.000244	237.8	P	0.000244	-1	D	0.000492	gb:CO117652 DB_XREF=gi:48816339 DB_XREF=GR__Eb01J07.r CLONE=GR__Eb01J07 TID=GraAffx.26691.1 CNT=7 FEA=EST TIER=ConsEnd STK=1 NOTE=sequence(s) not in UniGene REP_ORG=G. raimondii
GhiAffx.40069.1.S1_s_at	467.1	P	0.000244	330.6	P	0.000732	-1	D	0.000307	gb:DW495944.1 dbest_id:35100372 TID=GhiAffx.40069.1 CNT=2 FEA=EST TIER=ConsEnd STK=0 NOTE=sequence(s) not in UniGene REP_ORG=
GhiAffx.11721.1.S1_at	264.2	P	0.008057	158.1	P	0.046143	-1	D	0.001077	gb:DW494150.1 dbest_id:35098578 TID=GhiAffx.11721.1 CNT=5 FEA=EST TIER=ConsEnd STK=0 NOTE=sequence(s) not in UniGene REP_ORG=
Ghi.3316.1.A1_s_at	174.8	P	0.000244	137.7	P	0.01416	-1	D	0.000618	gb:DT467351 DB_XREF=gi:73864612 DB_XREF=GH_CHX20E12.r CLONE=GH_CHX20E12 TID=Ghi.3316.1 CNT=1 FEA=EST TIER=ConsEnd STK=1 UG=Ghi.3316 UG_TITLE=Transcribed locus, weakly similar to NP_912347.1 putative transformer serinearginine-rich ribonucleoprotein (Oryza sativa (japonica cultivar-group)) REP_ORG=G. hirsutum
Ghi.695.1.S1_at	1928.9	P	0.001221	1207.4	P	0.00415	-1	D	0.000774	gb:DR456037 DB_XREF=gi:84167389 DB_XREF=CM040E09 TID=Ghi.695.1 CNT=1 FEA=EST TIER=ConsEnd STK=0 UG=Ghi.695 UG_TITLE=Transcribed locus REP_ORG=G. hirsutum
Gra.228.2.S1_s_at	3372.6	P	0.000244	2354.4	P	0.000244	-1	D	0.000167	gb:CO126967 DB_XREF=gi:48828577 DB_XREF=GR__Eb11E15.r CLONE=GR__Eb11E15 TID=Gra.228.2 CNT=9 FEA=EST TIER=ConsEnd STK=3 UG=Gra.228 UG_TITLE=Transcribed locus, moderately similar to NP_195020.1 vacuolar processing enzyme gamma gamma-VPE (Arabidopsis thaliana) REP_ORG=G. raimondii
GhiAffx.744.1.S1_s_at	1139.5	P	0.000244	822.1	P	0.001221	-1	D	0.000273	gb:DW512114.1 dbest_id:35117897 TID=GhiAffx.744.1 CNT=4 FEA=EST TIER=ConsEnd STK=2 NOTE=sequence(s) not in UniGene REP_ORG=
GhiAffx.49073.1.S1_at	231	P	0.001953	193.2	P	0.001953	-1	D	0.001336	gb:DW495888.1 dbest_id:35100316 TID=GhiAffx.49073.1 CNT=3 FEA=EST TIER=ConsEnd STK=1 NOTE=sequence(s) not in UniGene REP_ORG=
Ghi.6043.2.S1_x_at	731.1	P	0.000244	496.1	P	0.000244	-1	D	0.000273	gb:DT048742 DB_XREF=gi:72272618 DB_XREF=COT_DE_C02 TID=Ghi.6043.2 CNT=2 FEA=EST TIER=ConsEnd STK=1 UG=Ghi.6043 UG_TITLE=Transcribed locus, strongly similar to XP_466922.1 alpha 2 subunit of 20S proteasome (Oryza sativa (japonica cultivar-group)) REP_ORG=G. hirsutum
Ghi.9198.2.A1_s_at	353.3	P	0.000732	273.4	P	0.00415	-1	D	0.000865	gb:DT463956 DB_XREF=gi:73861217 DB_XREF=GH_CHX14K04.r CLONE=GH_CHX14K04 TID=Ghi.9198.2 CNT=3 FEA=EST TIER=ConsEnd STK=1 UG=Ghi.9198 UG_TITLE=Transcribed locus, weakly similar to NP_174140.1 unknown protein (Arabidopsis thaliana) REP_ORG=G. hirsutum
GhiAffx.15825.1.S1_at	836.2	P	0.000244	691	P	0.000244	-1	D	0.000618	gb:DW498123.1 dbest_id:35102551 TID=GhiAffx.15825.1 CNT=5 FEA=EST TIER=ConsEnd STK=1 NOTE=sequence(s) not in UniGene REP_ORG=
GhiAffx.23551.1.S1_at	171	P	0.001221	142	P	0.030273	-1	D	0.001832	gb:DW506553.1 dbest_id:35112336 TID=GhiAffx.23551.1 CNT=2 FEA=EST TIER=ConsEnd STK=1 NOTE=sequence(s) not in UniGene REP_ORG=
Ghi.9462.1.S1_at	330.2	P	0.000244	280.2	P	0.001953	-1	D	0.000966	gb:DN780462 DB_XREF=gi:84149162 DB_XREF=G.hir-Cotyledon 990 TID=Ghi.9462.1 CNT=1 FEA=EST TIER=ConsEnd STK=0 UG=Ghi.9462 UG_TITLE=Transcribed locus REP_ORG=G. hirsutum
GhiAffx.26003.1.S1_s_at	433.2	P	0.000244	325.9	P	0.000244	-1	D	0.001201	gb:DW511248.1 dbest_id:35117031 TID=GhiAffx.26003.1 CNT=7 FEA=EST TIER=ConsEnd STK=0 NOTE=sequence(s) not in UniGene REP_ORG=
GhiAffx.2090.1.S1_s_at	352.4	P	0.001221	239.7	P	0.000732	-1	D	0.001336	gb:DW233577.1 dbest_id:34837743 TID=GhiAffx.2090.1 CNT=3 FEA=EST TIER=ConsEnd STK=0 NOTE=sequence(s) not in UniGene REP_ORG=
GhiAffx.9242.4.A1_at	249.7	P	0.000244	208	P	0.001953	-1	D	0.001486	gb:DW226461.1 dbest_id:34830633 TID=GhiAffx.9242.4 CNT=4 FEA=EST TIER=ConsEnd STK=2 NOTE=sequence(s) not in UniGene REP_ORG=
Gra.2053.1.A1_s_at	168.9	P	0.000244	131.2	P	0.001953	-1	D	0.000692	gb:CO127096 DB_XREF=gi:48828706 DB_XREF=GR__Eb11H19.r CLONE=GR__Eb11H19 TID=Gra.2053.1 CNT=3 FEA=EST TIER=ConsEnd STK=1 UG=Gra.2053 UG_TITLE=Transcribed locus, weakly similar to NP_179703.2 expressed protein (Arabidopsis thaliana) REP_ORG=G. raimondii
Ghi.7471.1.S1_s_at	1394.2	P	0.000732	1126	P	0.000244	-1	D	0.000101	gb:AI730326 DB_XREF=gi:5049178 DB_XREF=BNLGHi6632 TID=Ghi.7471.1 CNT=4 FEA=EST TIER=ConsEnd STK=0 UG=Ghi.7471 UG_TITLE=Transcribed locus, moderately similar to NP_567441.1 metal ion binding (Arabidopsis thaliana) REP_ORG=G. hirsutum
Ghi.9313.2.S1_s_at	3359	P	0.000244	2820.6	P	0.000244	-1	D	0.000273	gb:AI055099 DB_XREF=gi:3326213 DB_XREF=coau0003A15 CLONE=coau0003A15 TID=Ghi.9313.2 CNT=14 FEA=EST TIER=ConsEnd STK=0 UG=Ghi.9313 UG_TITLE=Transcribed locus, strongly similar to NP_194967.1 CESA1 (CELLULASE SYNTHASE 1); transferase, transferring glycosyl groups (Arabidopsis thaliana) REP_ORG=G. hirsutum
GhiAffx.51048.1.A1_s_at	332.9	P	0.000732	183.8	P	0.001953	-1	D	0.000189	gb:DR455003 DB_XREF=gi:84166355 DB_XREF=CM029F11 TID=GhiAffx.51048.1 CNT=4 FEA=EST TIER=ConsEnd STK=0 NOTE=sequence(s) not in UniGene REP_ORG=G. hirsutum
GhiAffx.2142.2.S1_x_at	1270.9	P	0.000244	1118.2	P	0.000244	-1	D	0.000618	gb:DW484110.1 dbest_id:35088538 TID=GhiAffx.2142.2 CNT=6 FEA=EST TIER=ConsEnd STK=0 NOTE=sequence(s) not in UniGene REP_ORG=
Ghi.2235.1.A1_s_at	951.2	P	0.000244	710.6	P	0.000244	-1	D	0.000492	gb:DT050850 DB_XREF=gi:72276866 DB_XREF=COT_EE_F05 TID=Ghi.2235.1 CNT=4 FEA=EST TIER=ConsEnd STK=3 UG=Ghi.2235 UG_TITLE=Transcribed locus, moderately similar to NP_189041.1 HSP60; ATP binding protein binding (Arabidopsis thaliana) REP_ORG=G. hirsutum
Ghi.8998.2.S1_s_at	3878.5	P	0.000244	3066	P	0.000244	-1	D	0.000389	gb:DT456373 DB_XREF=gi:73847353 DB_XREF=GH_ON15A09.f CLONE=GH_ON15A09 TID=Ghi.8998.2 CNT=3 FEA=EST TIER=ConsEnd STK=0 UG=Ghi.8998 UG_TITLE=Transcribed locus, strongly similar to NP_194668.1 structural constituent of ribosome (Arabidopsis thaliana) REP_ORG=G. hirsutum
GhiAffx.29105.1.S1_at	2301.7	P	0.000244	1535.1	P	0.000244	-1	D	0.000966	gb:AI729511 DB_XREF=gi:5048363 DB_XREF=BNLGHi13570 TID=GhiAffx.29105.1 CNT=4 FEA=EST TIER=ConsEnd STK=0 NOTE=sequence(s) not in UniGene REP_ORG=G. hirsutum
GhiAffx.5874.1.A1_at	1071.6	P	0.000244	913.3	P	0.000244	-1	D	0.001486	gb:DW236039.1 dbest_id:34840205 TID=GhiAffx.5874.1 CNT=2 FEA=EST TIER=ConsEnd STK=1 NOTE=sequence(s) not in UniGene REP_ORG=
GhiAffx.22247.2.S1_a_at	559	P	0.00293	378.7	P	0.005859	-1	D	0.000492	gb:DW505932.1 dbest_id:35111715 TID=GhiAffx.22247.2 CNT=2 FEA=EST TIER=ConsEnd STK=1 NOTE=sequence(s) not in UniGene REP_ORG=
GraAffx.15666.1.S1_s_at	598	P	0.000244	491.2	P	0.000244	-1	D	0.000438	gb:CO124120 DB_XREF=gi:48822807 DB_XREF=GR__Eb06M23.f CLONE=GR__Eb06M23 TID=GraAffx.15666.1 CNT=2 FEA=EST TIER=ConsEnd STK=0 NOTE=sequence(s) not in UniGene REP_ORG=G. raimondii
Gra.1569.1.A1_at	542.7	P	0.001953	321.6	P	0.00415	-1	D	0.001832	gb:CO122539 DB_XREF=gi:48821226 DB_XREF=GR__Eb04D14.f CLONE=GR__Eb04D14 TID=Gra.1569.1 CNT=3 FEA=EST TIER=ConsEnd STK=0 UG=Gra.1569 UG_TITLE=Transcribed locus, moderately similar to NP_915902.1 putative transcription factor HBP-1b (Oryza sativa (japonica cultivar-group)) REP_ORG=G. raimondii
Ghi.6498.1.S1_s_at	1318.6	P	0.000244	982.7	P	0.000244	-1	D	0.000774	gb:U62778.1 DB_XREF=gi:1439608 TID=Ghi.6498.1 CNT=11 FEA=FLmRNA TIER=FL STK=1 UG=Ghi.6498 DEF=Gossypium hirsutum delta-tonoplast intrinsic protein mRNA, complete cds. PROD=delta-tonoplast intrinsic protein FL=gb:U62778.1 REP_ORG=G. hirsutum
GhiAffx.63191.1.S1_s_at	549.8	P	0.000244	355.6	P	0.000244	-1	D	0.000241	gb:DW499070.1 dbest_id:35103498 TID=GhiAffx.63191.1 CNT=6 FEA=EST TIER=ConsEnd STK=0 NOTE=sequence(s) not in UniGene REP_ORG=
GhiAffx.34441.1.A1_at	774.2	P	0.000244	540.7	P	0.000244	-1	D	0.001077	gb:DW502880.1 dbest_id:35107308 TID=GhiAffx.34441.1 CNT=4 FEA=EST TIER=ConsEnd STK=1 NOTE=sequence(s) not in UniGene REP_ORG=
Ghi.8706.2.S1_a_at	417.7	P	0.000244	282.6	P	0.001953	-1	D	0.000492	gb:DT050888 DB_XREF=gi:72276942 DB_XREF=COT_EF_B06 TID=Ghi.8706.2 CNT=4 FEA=EST TIER=ConsEnd STK=2 UG=Ghi.8706 UG_TITLE=Transcribed locus, moderately similar to NP_567864.1 unknown protein (Arabidopsis thaliana) REP_ORG=G. hirsutum
Ghi.9286.1.S1_s_at	4017.3	P	0.000244	3139.7	P	0.000244	-1	D	2e-05	gb:DV849068 DB_XREF=gi:82755506 DB_XREF=GH_LSL06D11.f CLONE=GH_LSL06D11 TID=Ghi.9286.1 CNT=5 FEA=EST TIER=ConsEnd STK=0 UG=Ghi.9286 UG_TITLE=Transcribed locus, strongly similar to NP_194668.1 structural constituent of ribosome (Arabidopsis thaliana) REP_ORG=G. hirsutum
Ghi.9632.1.A1_s_at	903	P	0.000732	624.8	P	0.000732	-1	D	0.000552	gb:DT468116 DB_XREF=gi:73865378 DB_XREF=GH_CHX21G14.r CLONE=GH_CHX21G14 TID=Ghi.9632.1 CNT=3 FEA=EST TIER=ConsEnd STK=1 UG=Ghi.9632 UG_TITLE=Transcribed locus, strongly similar to NP_179711.2 unknown protein (Arabidopsis thaliana) REP_ORG=G. hirsutum
Ghi.1533.1.S1_s_at	3016.9	P	0.000244	2502.8	P	0.000244	-1	D	0.000241	gb:DR463368 DB_XREF=gi:84174720 DB_XREF=CM117F10 TID=Ghi.1533.1 CNT=2 FEA=EST TIER=ConsEnd STK=0 UG=Ghi.1533 UG_TITLE=Transcribed locus REP_ORG=G. hirsutum
Ghi.7959.3.A1_s_at	1361.9	P	0.000244	838.1	P	0.000244	-1	D	0.000214	gb:CA992790 DB_XREF=gi:31072511 DB_XREF=pAR01D05 TID=Ghi.7959.3 CNT=4 FEA=EST TIER=ConsEnd STK=0 UG=Ghi.7959 UG_TITLE=Transcribed locus, strongly similar to NP_195722.2 ATP binding kinase protein kinase protein serinethreonine kinase protein-tyrosine kinase (Arabidopsis thaliana) REP_ORG=G. hirsutum
Ghi.7322.1.S1_s_at	802.7	P	0.000244	501.8	P	0.000244	-1	D	0.00013	gb:AI731571 DB_XREF=gi:5050423 DB_XREF=BNLGHi10114 TID=Ghi.7322.1 CNT=5 FEA=EST TIER=ConsEnd STK=0 UG=Ghi.7322 UG_TITLE=Transcribed locus, strongly similar to NP_175982.1 UPL1 (UBIQUITIN-PROTEIN LIGASE 1); ubiquitin-protein ligase (Arabidopsis thaliana) REP_ORG=G. hirsutum
Ghi.1758.1.S1_s_at	600.9	P	0.000244	525.9	P	0.000244	-1	D	0.001201	gb:DN758676 DB_XREF=gi:84144434 DB_XREF=G.hir-stem 1180 TID=Ghi.1758.1 CNT=1 FEA=EST TIER=ConsEnd STK=0 UG=Ghi.1758 UG_TITLE=Transcribed locus, weakly similar to NP_177811.2 unknown protein (Arabidopsis thaliana) REP_ORG=G. hirsutum
GhiAffx.3422.1.S1_at	940.9	P	0.001953	685.8	P	0.001221	-1	D	0.000214	gb:DW226028.1 dbest_id:34830200 TID=GhiAffx.3422.1 CNT=1 FEA=EST TIER=ConsEnd STK=0 NOTE=sequence(s) not in UniGene REP_ORG=
Ghi.1319.1.S1_s_at	422.9	P	0.001953	310.9	P	0.00415	-1	D	3e-05	gb:AF118230.1 DB_XREF=gi:4545261 TID=Ghi.1319.1 CNT=14 FEA=FLmRNA TIER=FL STK=3 UG=Ghi.1319 DEF=Gossypium hirsutum metallothionein-like protein mRNA, complete cds. PROD=metallothionein-like protein FL=gb:AF118230.1 REP_ORG=G. hirsutum
Ghi.1427.1.S1_s_at	1004.2	P	0.000732	732.2	P	0.001221	-1	D	0.001832	gb:CD485628 DB_XREF=gi:31406593 DB_XREF=CFUS10.1E07 CLONE=CFUS10.1E07 TID=Ghi.1427.1 CNT=7 FEA=EST TIER=ConsEnd STK=0 UG=Ghi.1427 UG_TITLE=Transcribed locus, weakly similar to NP_176940.1 PSBY (Arabidopsis thaliana) REP_ORG=G. hirsutum
GhiAffx.25675.1.S1_x_at	1196.6	P	0.000244	847.1	P	0.000244	-1	D	0.000214	gb:DW517587.1 dbest_id:35123370 TID=GhiAffx.25675.1 CNT=3 FEA=EST TIER=ConsEnd STK=1 NOTE=sequence(s) not in UniGene REP_ORG=
GhiAffx.2198.1.S1_at	1643.6	P	0.000244	1154	P	0.000244	-1	D	3e-05	gb:DW480017.1 dbest_id:35084445 TID=GhiAffx.2198.1 CNT=10 FEA=EST TIER=ConsEnd STK=0 NOTE=sequence(s) not in UniGene REP_ORG=
GhiAffx.38478.1.S1_s_at	145.5	P	0.000244	99.9	M	0.056152	-1	D	0.000346	gb:DW491560.1 dbest_id:35095988 TID=GhiAffx.38478.1 CNT=4 FEA=EST TIER=ConsEnd STK=0 NOTE=sequence(s) not in UniGene REP_ORG=
Ghi.2645.1.S1_at	2135.8	P	0.001221	1888.7	P	0.001953	-1	D	0.000114	gb:DT053384 DB_XREF=gi:72282248 DB_XREF=COT_FO_F12 TID=Ghi.2645.1 CNT=5 FEA=EST TIER=ConsEnd STK=1 UG=Ghi.2645 UG_TITLE=Transcribed locus, weakly similar to NP_198805.1 unknown protein (Arabidopsis thaliana) REP_ORG=G. hirsutum
Ghi.1082.1.S1_s_at	868.9	P	0.000244	566.4	P	0.000244	-1	D	0.00013	gb:AI726652 DB_XREF=gi:5045504 DB_XREF=BNLGHi6308 TID=Ghi.1082.1 CNT=5 FEA=EST TIER=ConsEnd STK=0 UG=Ghi.1082 UG_TITLE=Transcribed locus, moderately similar to NP_188902.1 PBD1 (PROTEASOME SUBUNIT PRGB); peptidase threonine endopeptidase (Arabidopsis thaliana) REP_ORG=G. hirsutum
Ghi.4203.1.S1_s_at	1552.8	P	0.000244	1157.5	P	0.000244	-1	D	0.000692	gb:DT456224 DB_XREF=gi:73847204 DB_XREF=GH_ON13B09.f CLONE=GH_ON13B09 TID=Ghi.4203.1 CNT=4 FEA=EST TIER=ConsEnd STK=0 UG=Ghi.4203 UG_TITLE=Transcribed locus, moderately similar to NP_564985.1 unknown protein (Arabidopsis thaliana) REP_ORG=G. hirsutum
Ghi.5848.1.A1_at	1141.1	P	0.000732	811	P	0.000244	-1	D	4e-05	gb:CO497208 DB_XREF=gi:54121699 DB_XREF=G.h.fbr-sw06598 TID=Ghi.5848.1 CNT=6 FEA=EST TIER=ConsEnd STK=0 UG=Ghi.5848 UG_TITLE=Transcribed locus, moderately similar to NP_172655.1 aspartic-type endopeptidase pepsin A (Arabidopsis thaliana) REP_ORG=G. hirsutum
GhiAffx.7100.1.S1_at	558.4	P	0.000244	351.4	P	0.000244	-1	D	0.000692	gb:DW508136.1 dbest_id:35113919 TID=GhiAffx.7100.1 CNT=6 FEA=EST TIER=ConsEnd STK=0 NOTE=sequence(s) not in UniGene REP_ORG=
Ghi.7069.1.S1_at	256.5	P	0.010742	367.8	P	0.018555	-1	D	0.000438	gb:AW187491 DB_XREF=gi:6481353 DB_XREF=BNLGHi6322 TID=Ghi.7069.1 CNT=1 FEA=EST TIER=ConsEnd STK=0 UG=Ghi.7069 UG_TITLE=Transcribed locus REP_ORG=G. hirsutum
Ghi.10487.4.S1_s_at	2143.9	P	0.000244	1682.5	P	0.000244	-1	D	7.8e-05	gb:DT544084 DB_XREF=gi:78323810 DB_XREF=EST1054724 TID=Ghi.10487.4 CNT=14 FEA=EST TIER=ConsEnd STK=0 UG=Ghi.10487 UG_TITLE=Transcribed locus, weakly similar to NP_500418.1 M02B7.2 (Caenorhabditis elegans) REP_ORG=G. hirsutum
GhiAffx.3348.1.A1_at	335.2	P	0.000732	193.2	P	0.000732	-1	D	0.000966	gb:DW224709.1 dbest_id:34828881 TID=GhiAffx.3348.1 CNT=2 FEA=EST TIER=ConsEnd STK=1 NOTE=sequence(s) not in UniGene REP_ORG=
Ghi.3315.1.A1_s_at	2483.2	P	0.000244	1839	P	0.000244	-1	D	0.001201	gb:DT467353 DB_XREF=gi:73864614 DB_XREF=GH_CHX20E13.r CLONE=GH_CHX20E13 TID=Ghi.3315.1 CNT=2 FEA=EST TIER=ConsEnd STK=1 UG=Ghi.3315 UG_TITLE=Transcribed locus, weakly similar to NP_566302.1 unknown protein (Arabidopsis thaliana) REP_ORG=G. hirsutum
Ghi.5397.2.A1_x_at	1614.3	P	0.000244	1394	P	0.000732	-1	D	0.000189	gb:DT047906 DB_XREF=gi:72270940 DB_XREF=COT_CT_H03 TID=Ghi.5397.2 CNT=2 FEA=EST TIER=ConsEnd STK=1 UG=Ghi.5397 UG_TITLE=Transcribed locus, weakly similar to NP_564391.1 RCD1 (RADICAL-INDUCED CELL DEATH1) (Arabidopsis thaliana) REP_ORG=G. hirsutum
GhiAffx.10736.1.A1_s_at	1138	P	0.000244	778.7	P	0.000732	-1	D	8.8e-05	gb:DW232845.1 dbest_id:34837011 TID=GhiAffx.10736.1 CNT=3 FEA=EST TIER=ConsEnd STK=1 NOTE=sequence(s) not in UniGene REP_ORG=
Ghi.10783.1.S1_at	144.1	P	0.000244	95.7	P	0.01416	-1	D	6e-05	gb:DT457520 DB_XREF=gi:73848500 DB_XREF=GH_ON34K22.r CLONE=GH_ON34K22 TID=Ghi.10783.1 CNT=4 FEA=EST TIER=ConsEnd STK=0 UG=Ghi.10783 UG_TITLE=Transcribed locus, weakly similar to NP_196140.1 unknown protein (Arabidopsis thaliana) REP_ORG=G. hirsutum
GhiAffx.25218.1.S1_s_at	755.7	P	0.000244	536.8	P	0.000244	-1	D	0.000273	gb:DW511133.1 dbest_id:35116916 TID=GhiAffx.25218.1 CNT=15 FEA=EST TIER=ConsEnd STK=0 NOTE=sequence(s) not in UniGene REP_ORG=
Ghi.5584.1.S1_s_at	272	P	0.00293	160.2	P	0.023926	-1	D	0.000438	gb:DT047265 DB_XREF=gi:72269657 DB_XREF=COT_CM_A06 TID=Ghi.5584.1 CNT=2 FEA=EST TIER=ConsEnd STK=0 UG=Ghi.5584 UG_TITLE=Transcribed locus, weakly similar to NP_566507.1 unknown protein (Arabidopsis thaliana) REP_ORG=G. hirsutum
GhiAffx.59561.1.S1_at	127.2	P	0.000244	100.6	P	0.030273	-1	D	0.001651	gb:DW507426.1 dbest_id:35113209 TID=GhiAffx.59561.1 CNT=4 FEA=EST TIER=ConsEnd STK=0 NOTE=sequence(s) not in UniGene REP_ORG=
Ghi.5374.1.S1_s_at	1332.4	P	0.000244	956.1	P	0.000244	-1	D	2.3e-05	gb:DT048027 DB_XREF=gi:72271181 DB_XREF=COT_CV_D09 TID=Ghi.5374.1 CNT=2 FEA=EST TIER=ConsEnd STK=1 UG=Ghi.5374 UG_TITLE=Transcribed locus, moderately similar to NP_179395.1 PIN1AT (Arabidopsis thaliana) REP_ORG=G. hirsutum
GhiAffx.11958.1.S1_at	611.7	P	0.000244	497.5	P	0.000244	-1	D	0.000438	gb:DW501942.1 dbest_id:35106370 TID=GhiAffx.11958.1 CNT=4 FEA=EST TIER=ConsEnd STK=0 NOTE=sequence(s) not in UniGene REP_ORG=
GarAffx.19282.1.S1_s_at	1310.8	P	0.000244	1014.5	P	0.001221	-1	D	0.001651	gb:AF416652.1 DB_XREF=gi:15811628 TID=GarAffx.19282.1 CNT=3 FEA=FLmRNA TIER=FL STK=1 NOTE=sequence(s) not in UniGene DEF=Gossypium arboreum ribonuclease-like PR-10 mRNA, complete cds. PROD=ribonuclease-like PR-10 FL=gb:AF416652.1 REP_ORG=G. arboreum
Ghi.6960.1.A1_s_at	3567.6	P	0.000244	2410.3	P	0.000244	-1	D	2.3e-05	gb:AJ513645 DB_XREF=gi:24977128 DB_XREF=AJ513645 CLONE=suo45d10r3 TID=Ghi.6960.1 CNT=12 FEA=EST TIER=ConsEnd STK=0 UG=Ghi.6960 UG_TITLE=Transcribed locus, strongly similar to NP_180995.1 structural constituent of ribosome (Arabidopsis thaliana) REP_ORG=G. hirsutum
GhiAffx.42171.1.S1_at	722.5	P	0.000244	591.8	P	0.000244	-1	D	0.000774	gb:DW506780.1 dbest_id:35112563 TID=GhiAffx.42171.1 CNT=4 FEA=EST TIER=ConsEnd STK=1 NOTE=sequence(s) not in UniGene REP_ORG=
Ghi.9520.1.S1_s_at	195.9	P	0.000244	103.1	P	0.008057	-1	D	0.001486	gb:AW187177 DB_XREF=gi:6461613 DB_XREF=BNLGHi10855 TID=Ghi.9520.1 CNT=9 FEA=EST TIER=ConsEnd STK=0 UG=Ghi.9520 UG_TITLE=Transcribed locus, weakly similar to NP_201214.1 unknown protein (Arabidopsis thaliana) REP_ORG=G. hirsutum
Ghi.3791.1.A1_s_at	1414.1	P	0.000244	923.4	P	0.000244	-1	D	0.000552	gb:DT465460 DB_XREF=gi:73862721 DB_XREF=GH_CHX17G10.r CLONE=GH_CHX17G10 TID=Ghi.3791.1 CNT=4 FEA=EST TIER=ConsEnd STK=1 UG=Ghi.3791 UG_TITLE=Transcribed locus, moderately similar to NP_180618.2 protein binding (Arabidopsis thaliana) REP_ORG=G. hirsutum
GhiAffx.45309.1.S1_s_at	461.4	P	0.000244	352	P	0.000244	-1	D	0.000241	gb:DW499827.1 dbest_id:35104255 TID=GhiAffx.45309.1 CNT=9 FEA=EST TIER=ConsEnd STK=1 NOTE=sequence(s) not in UniGene REP_ORG=
Ghi.3890.3.S1_s_at	325.3	P	0.000244	257.1	P	0.00415	-1	D	0.001486	gb:DT460690 DB_XREF=gi:73851670 DB_XREF=GH_ON39L02.r CLONE=GH_ON39L02 TID=Ghi.3890.3 CNT=2 FEA=EST TIER=ConsEnd STK=0 UG=Ghi.3890 UG_TITLE=Transcribed locus, weakly similar to XP_463679.1 OSJNBa0093F16.9 (Oryza sativa (japonica cultivar-group)) REP_ORG=G. hirsutum
GhiAffx.63826.1.S1_s_at	545.5	P	0.000244	419.4	P	0.000244	-1	D	0.000618	gb:DR455377 DB_XREF=gi:84166729 DB_XREF=CM033F03 TID=GhiAffx.63826.1 CNT=7 FEA=EST TIER=ConsEnd STK=0 NOTE=sequence(s) not in UniGene REP_ORG=G. hirsutum
Ghi.7648.3.S1_s_at	524.7	P	0.000732	392.3	P	0.001953	-1	D	0.000307	gb:AI728531 DB_XREF=gi:5047383 DB_XREF=BNLGHi10989 TID=Ghi.7648.3 CNT=1 FEA=EST TIER=ConsEnd STK=0 UG=Ghi.7648 UG_TITLE=Transcribed locus, strongly similar to NP_566436.1 unknown protein (Arabidopsis thaliana) REP_ORG=G. hirsutum
GhiAffx.57775.1.S1_at	795.4	P	0.000244	618.6	P	0.000244	-1	D	0.001201	gb:DW512614.1 dbest_id:35118397 TID=GhiAffx.57775.1 CNT=5 FEA=EST TIER=ConsEnd STK=1 NOTE=sequence(s) not in UniGene REP_ORG=
Ghi.4108.1.S1_s_at	1014.3	P	0.000244	743.6	P	0.000244	-1	D	6.8e-05	gb:DT468493 DB_XREF=gi:73865755 DB_XREF=GH_CHX21P07.r CLONE=GH_CHX21P07 TID=Ghi.4108.1 CNT=14 FEA=EST TIER=ConsEnd STK=1 UG=Ghi.4108 UG_TITLE=Transcribed locus, weakly similar to NP_192835.1 unknown protein (Arabidopsis thaliana) REP_ORG=G. hirsutum
GhiAffx.20976.1.S1_a_at	925.7	P	0.000244	629	P	0.000244	-1	D	0.000774	gb:DW511738.1 dbest_id:35117521 TID=GhiAffx.20976.1 CNT=2 FEA=EST TIER=ConsEnd STK=1 NOTE=sequence(s) not in UniGene REP_ORG=
Ghi.41.1.S1_s_at	526.4	P	0.000244	382.4	P	0.000244	-1	D	0.000438	gb:AI731259 DB_XREF=gi:5050111 DB_XREF=BNLGHi9019 TID=Ghi.41.1 CNT=6 FEA=EST TIER=ConsEnd STK=0 UG=Ghi.41 UG_TITLE=Transcribed locus, weakly similar to NP_563982.1 structural constituent of ribosome (Arabidopsis thaliana) REP_ORG=G. hirsutum
Ghi.10240.1.S1_at	576.4	P	0.000732	401.8	P	0.001953	-1	D	2e-05	gb:DT465813 DB_XREF=gi:73863074 DB_XREF=GH_CHX17P16.r CLONE=GH_CHX17P16 TID=Ghi.10240.1 CNT=2 FEA=EST TIER=ConsEnd STK=1 UG=Ghi.10240 UG_TITLE=Transcribed locus, weakly similar to NP_191362.2 protein binding ubiquitin-protein ligase zinc ion binding (Arabidopsis thaliana) REP_ORG=G. hirsutum
Ghi.5411.1.A1_at	766.5	P	0.000244	583.7	P	0.000732	-1	D	2e-05	gb:DT047845 DB_XREF=gi:72270819 DB_XREF=COT_CT_A07 TID=Ghi.5411.1 CNT=1 FEA=EST TIER=ConsEnd STK=0 UG=Ghi.5411 UG_TITLE=Transcribed locus, moderately similar to NP_192182.1 nucleotide binding (Arabidopsis thaliana) REP_ORG=G. hirsutum
Ghi.10075.2.A1_s_at	522.1	P	0.001953	391.1	P	0.00415	-1	D	0.001077	gb:DR461839 DB_XREF=gi:84173191 DB_XREF=CM101F06 TID=Ghi.10075.2 CNT=1 FEA=EST TIER=ConsEnd STK=0 UG=Ghi.10075 UG_TITLE=Transcribed locus, weakly similar to NP_500418.1 M02B7.2 (Caenorhabditis elegans) REP_ORG=G. hirsutum
GhiAffx.22063.1.A1_s_at	1178.6	P	0.000244	879.2	P	0.000732	-1	D	6.8e-05	gb:DW224017.1 dbest_id:34828189 TID=GhiAffx.22063.1 CNT=5 FEA=EST TIER=ConsEnd STK=3 NOTE=sequence(s) not in UniGene REP_ORG=
Ghi.10143.1.S1_at	109.9	P	0.023926	93.6	A	0.19458	-1	D	0.001201	gb:DT554276 DB_XREF=gi:78334002 DB_XREF=EST1064916 TID=Ghi.10143.1 CNT=43 FEA=EST TIER=ConsEnd STK=0 UG=Ghi.10143 UG_TITLE=Transcribed locus, weakly similar to NP_189958.1 lipid binding (Arabidopsis thaliana) REP_ORG=G. hirsutum
GhiAffx.2174.1.S1_s_at	228	P	0.000244	171.3	P	0.000244	-1	D	0.000774	gb:DW508483.1 dbest_id:35114266 TID=GhiAffx.2174.1 CNT=6 FEA=EST TIER=ConsEnd STK=0 NOTE=sequence(s) not in UniGene REP_ORG=
GhiAffx.36078.1.A1_at	720	P	0.000244	553.8	P	0.000244	-1	D	6e-05	gb:DW479981.1 dbest_id:35084409 TID=GhiAffx.36078.1 CNT=5 FEA=EST TIER=ConsEnd STK=0 NOTE=sequence(s) not in UniGene REP_ORG=
GraAffx.33049.2.A1_s_at	1347.9	P	0.000244	1075.6	P	0.000244	-1	D	8.8e-05	gb:CO123645 DB_XREF=gi:48822332 DB_XREF=GR__Eb05O17.r CLONE=GR__Eb05O17 TID=GraAffx.33049.2 CNT=6 FEA=EST TIER=ConsEnd STK=1 NOTE=sequence(s) not in UniGene REP_ORG=G. raimondii
GhiAffx.3793.1.S1_s_at	390.4	P	0.000244	285	P	0.001221	-1	D	0.000389	gb:DW238612.1 dbest_id:34842778 TID=GhiAffx.3793.1 CNT=5 FEA=EST TIER=ConsEnd STK=2 NOTE=sequence(s) not in UniGene REP_ORG=
Ghi.10297.1.S1_s_at	3536.4	P	0.000244	2855	P	0.000244	-1	D	0.000167	gb:DR458723 DB_XREF=gi:84170075 DB_XREF=CM068G04 TID=Ghi.10297.1 CNT=27 FEA=EST TIER=ConsEnd STK=0 UG=Ghi.10297 UG_TITLE=Transcribed locus, strongly similar to NP_198206.1 ATP binding (Arabidopsis thaliana) REP_ORG=G. hirsutum
Ghi.9959.1.S1_s_at	2758.2	P	0.000244	2234.4	P	0.000244	-1	D	0.000346	gb:DN759712 DB_XREF=gi:84145470 DB_XREF=G.hir-stem 2216 TID=Ghi.9959.1 CNT=27 FEA=EST TIER=ConsEnd STK=0 UG=Ghi.9959 UG_TITLE=Transcribed locus, weakly similar to NP_199234.1 ATERF-9ATERF9ERF9; DNA binding transcription factor transcriptional repressor (Arabidopsis thaliana) REP_ORG=G. hirsutum
GhiAffx.6671.1.S1_s_at	446.6	P	0.000244	254.5	P	0.000244	-1	D	0.001651	gb:DW503045.1 dbest_id:35107473 TID=GhiAffx.6671.1 CNT=3 FEA=EST TIER=ConsEnd STK=1 NOTE=sequence(s) not in UniGene REP_ORG=
GraAffx.26811.1.S1_s_at	390.6	P	0.000244	304.7	P	0.000244	-1	D	0.000114	gb:CO091119 DB_XREF=gi:48789805 DB_XREF=GR__Ea11H05.r CLONE=GR__Ea11H05 TID=GraAffx.26811.1 CNT=2 FEA=EST TIER=ConsEnd STK=1 NOTE=sequence(s) not in UniGene REP_ORG=G. raimondii
Ghi.8659.1.A1_s_at	851.4	P	0.000977	648.5	P	0.000977	-1	D	0.000369	gb:DT543331 DB_XREF=gi:78323057 DB_XREF=EST1053971 TID=Ghi.8659.1 CNT=8 FEA=EST TIER=ConsEnd STK=0 UG=Ghi.8659 UG_TITLE=Transcribed locus, moderately similar to NP_173657.1 3-deoxy-7-phosphoheptulonate synthase (Arabidopsis thaliana) REP_ORG=G. hirsutum
Gra.2906.1.S1_s_at	684.3	P	0.000244	555.1	P	0.000244	-1	D	0.000167	gb:CO090806 DB_XREF=gi:48789492 DB_XREF=GR__Ea10P14.f CLONE=GR__Ea10P14 TID=Gra.2906.1 CNT=5 FEA=EST TIER=ConsEnd STK=0 UG=Gra.2906 UG_TITLE=Transcribed locus, weakly similar to NP_177234.1 expressed protein (Arabidopsis thaliana) REP_ORG=G. raimondii
Ghi.1709.1.S1_x_at	5087.7	P	0.000244	3805.1	P	0.000244	-1	D	7.8e-05	gb:DN759807 DB_XREF=gi:84145565 DB_XREF=G.hir-stem 2314 TID=Ghi.1709.1 CNT=3 FEA=EST TIER=ConsEnd STK=0 UG=Ghi.1709 UG_TITLE=Transcribed locus REP_ORG=G. hirsutum
GhiAffx.60801.1.S1_at	239.8	P	0.000732	186.2	P	0.00415	-1	D	0.000966	gb:DW497096.1 dbest_id:35101524 TID=GhiAffx.60801.1 CNT=3 FEA=EST TIER=ConsEnd STK=1 NOTE=sequence(s) not in UniGene REP_ORG=
Ghi.4006.1.S1_s_at	1592.5	P	0.000244	1186.4	P	0.000244	-1	D	0.000966	gb:AY208992.1 DB_XREF=gi:29122892 GEN=GAI TID=Ghi.4006.1 CNT=28 FEA=FLmRNA TIER=FL STK=1 UG=Ghi.4006 DEF=Gossypium hirsutum GIARGA-like gibberellin response modulator (GAI) mRNA, GAI-Dwarf8 allele, complete cds. PROD=GIARGA-like gibberellin response modulator FL=gb:AY208992.1 REP_ORG=G. hirsutum
GhiAffx.61382.1.S1_x_at	2698.9	P	0.000244	2067	P	0.000244	-1	D	4.6e-05	gb:DW235118.1 dbest_id:34839284 TID=GhiAffx.61382.1 CNT=6 FEA=EST TIER=ConsEnd STK=0 NOTE=sequence(s) not in UniGene REP_ORG=
Ghi.1090.1.S1_s_at	1958.3	P	0.000244	1263.3	P	0.000244	-1	D	0.000865	gb:DT527426 DB_XREF=gi:73944118 DB_XREF=GH_OCF08F08.f CLONE=GH_OCF08F08 TID=Ghi.1090.1 CNT=15 FEA=mRNA TIER=ConsEnd STK=0 UG=Ghi.1090 UG_TITLE=Gossypium hirsutum adenine nucleotide translocator 2 (CANT2) REP_ORG=G. hirsutum
Gra.2879.2.A1_s_at	6265.3	P	0.000244	5972	P	0.000244	-1	D	0.001651	gb:CO122515 DB_XREF=gi:48821202 DB_XREF=GR__Eb04C21.r CLONE=GR__Eb04C21 TID=Gra.2879.2 CNT=3 FEA=EST TIER=ConsEnd STK=2 UG=Gra.2879 UG_TITLE=Transcribed locus, moderately similar to NP_196474.1 pyruvate kinase, putative (Arabidopsis thaliana) REP_ORG=G. raimondii
Gra.2114.1.S1_s_at	3145.3	P	0.000244	2411.1	P	0.000244	-1	D	2e-05	gb:CO124906 DB_XREF=gi:48823885 DB_XREF=GR__Eb08B22.r CLONE=GR__Eb08B22 TID=Gra.2114.1 CNT=4 FEA=EST TIER=ConsEnd STK=1 UG=Gra.2114 UG_TITLE=Transcribed locus, moderately similar to NP_186900.3 regulator of chromosome condensation (RCC1) family protein (Arabidopsis thaliana) REP_ORG=G. raimondii
GhiAffx.62183.1.S1_s_at	268.7	P	0.000732	122.7	P	0.010742	-1	D	0.000552	gb:DW513495.1 dbest_id:35119278 TID=GhiAffx.62183.1 CNT=2 FEA=EST TIER=ConsEnd STK=0 NOTE=sequence(s) not in UniGene REP_ORG=
GraAffx.30924.2.A1_s_at	2519.6	P	0.000244	1771.2	P	0.000732	-1	D	5.2e-05	gb:CO089587 DB_XREF=gi:48780221 DB_XREF=GR__Ea09C07.r CLONE=GR__Ea09C07 TID=GraAffx.30924.2 CNT=2 FEA=EST TIER=ConsEnd STK=2 NOTE=sequence(s) not in UniGene REP_ORG=G. raimondii
GhiAffx.47930.1.S1_at	770.3	P	0.000732	635.3	P	0.000732	-1	D	0.000214	gb:DW502518.1 dbest_id:35106946 TID=GhiAffx.47930.1 CNT=3 FEA=EST TIER=ConsEnd STK=0 NOTE=sequence(s) not in UniGene REP_ORG=
GhiAffx.14537.1.S1_s_at	1188.3	P	0.000244	957.9	P	0.000244	-1	D	2.3e-05	gb:DW517569.1 dbest_id:35123352 TID=GhiAffx.14537.1 CNT=3 FEA=EST TIER=ConsEnd STK=1 NOTE=sequence(s) not in UniGene REP_ORG=
GhiAffx.23302.1.S1_s_at	1405.7	P	0.000244	1141.8	P	0.000244	-1	D	8.8e-05	gb:DW509520.1 dbest_id:35115303 TID=GhiAffx.23302.1 CNT=10 FEA=EST TIER=ConsEnd STK=1 NOTE=sequence(s) not in UniGene REP_ORG=
GhiAffx.8172.1.S1_s_at	1205.3	P	0.000244	966.6	P	0.000244	-1	D	0.000101	gb:DW517451.1 dbest_id:35123234 TID=GhiAffx.8172.1 CNT=2 FEA=EST TIER=ConsEnd STK=1 NOTE=sequence(s) not in UniGene REP_ORG=
GhiAffx.49735.1.S1_s_at	67.3	P	0.00293	49.9	A	0.067627	-1	D	0.001651	gb:DV848919 DB_XREF=gi:82755357 DB_XREF=GH_LSL04F08.f CLONE=GH_LSL04F08 TID=GhiAffx.49735.1 CNT=2 FEA=EST TIER=ConsEnd STK=0 NOTE=sequence(s) not in UniGene REP_ORG=G. hirsutum
Ghi.7734.1.S1_s_at	560.6	P	0.000244	469.3	P	0.000244	-1	D	6.8e-05	gb:DT047556 DB_XREF=gi:72270240 DB_XREF=COT_CP_D12 TID=Ghi.7734.1 CNT=9 FEA=EST TIER=ConsEnd STK=1 UG=Ghi.7734 UG_TITLE=Transcribed locus, moderately similar to NP_567466.1 unknown protein (Arabidopsis thaliana) REP_ORG=G. hirsutum
GhiAffx.28054.2.S1_s_at	100.9	P	0.000244	72.5	P	0.010742	-1	D	0.000865	gb:DW487656.1 dbest_id:35092084 TID=GhiAffx.28054.2 CNT=3 FEA=EST TIER=ConsEnd STK=0 NOTE=sequence(s) not in UniGene REP_ORG=
Ghi.7960.1.S1_s_at	448.4	P	0.000244	324.7	P	0.000244	-1	D	0.000966	gb:AI055055 DB_XREF=gi:3326169 DB_XREF=coau0002O14 CLONE=coau0002O14 TID=Ghi.7960.1 CNT=4 FEA=EST TIER=ConsEnd STK=0 UG=Ghi.7960 UG_TITLE=Transcribed locus, moderately similar to NP_173161.1 ATGSTU25; glutathione transferase (Arabidopsis thaliana) REP_ORG=G. hirsutum
Ghi.8836.1.S1_at	3229.8	P	0.000244	2096	P	0.000732	-1	D	4.6e-05	gb:DT456105 DB_XREF=gi:73847085 DB_XREF=GH_ON11G07.f CLONE=GH_ON11G07 TID=Ghi.8836.1 CNT=3 FEA=EST TIER=ConsEnd STK=0 UG=Ghi.8836 UG_TITLE=Transcribed locus REP_ORG=G. hirsutum
Ghi.94.1.S1_at	390.3	P	0.000244	254.4	P	0.000732	-1	D	0.000167	gb:DT562337 DB_XREF=gi:78342063 DB_XREF=EST1072977 TID=Ghi.94.1 CNT=2 FEA=EST TIER=ConsEnd STK=0 UG=Ghi.94 UG_TITLE=Transcribed locus, moderately similar to NP_564341.2 NRPA2; DNA binding DNA-directed RNA polymerase (Arabidopsis thaliana) REP_ORG=G. hirsutum
Ghi.7263.2.S1_s_at	462.7	P	0.000244	321.3	P	0.000244	-1	D	0.001201	gb:AI728754 DB_XREF=gi:5047606 DB_XREF=BNLGHi11541 TID=Ghi.7263.2 CNT=3 FEA=EST TIER=ConsEnd STK=0 UG=Ghi.7263 UG_TITLE=Transcribed locus, moderately similar to NP_850959.1 SCD1 (STOMATAL CYTOKINESIS-DEFECTIVE 1) (Arabidopsis thaliana) REP_ORG=G. hirsutum
GhiAffx.6435.1.A1_s_at	1215	P	0.000244	1051.3	P	0.000244	-1.1	D	5.2e-05	gb:DT046595 DB_XREF=gi:72268099 DB_XREF=COT_CA_A08 TID=GhiAffx.6435.1 CNT=5 FEA=EST TIER=ConsEnd STK=1 NOTE=sequence(s) not in UniGene REP_ORG=G. hirsutum
Ghi.5934.2.S1_s_at	816.2	P	0.000244	562.7	P	0.000244	-1.1	D	0.001077	gb:DN760221 DB_XREF=gi:84145979 DB_XREF=G.hir-stem 2728 TID=Ghi.5934.2 CNT=1 FEA=EST TIER=ConsEnd STK=0 UG=Ghi.5934 UG_TITLE=Transcribed locus, moderately similar to NP_001031871.1 unknown protein (Arabidopsis thaliana) REP_ORG=G. hirsutum
Gra.1894.1.S1_s_at	2435.7	P	0.000244	1762	P	0.000244	-1.1	D	2e-05	gb:CO122252 DB_XREF=gi:48820939 DB_XREF=GR__Eb03M15.r CLONE=GR__Eb03M15 TID=Gra.1894.1 CNT=2 FEA=EST TIER=ConsEnd STK=1 UG=Gra.1894 UG_TITLE=Transcribed locus, strongly similar to NP_187235.1 shaggy-related protein kinase gamma ASK-gamma (ASK3) (Arabidopsis thaliana) REP_ORG=G. raimondii
GhiAffx.6271.1.S1_s_at	695.5	P	0.000244	568	P	0.000244	-1.1	D	0.000552	gb:DR460018 DB_XREF=gi:84171370 DB_XREF=CM082D06 TID=GhiAffx.6271.1 CNT=3 FEA=EST TIER=ConsEnd STK=0 NOTE=sequence(s) not in UniGene REP_ORG=G. hirsutum
GhiAffx.23195.1.A1_s_at	889.2	P	0.000244	638	P	0.000732	-1.1	D	0.000966	gb:DW238578.1 dbest_id:34842744 TID=GhiAffx.23195.1 CNT=3 FEA=EST TIER=ConsEnd STK=1 NOTE=sequence(s) not in UniGene REP_ORG=
Ghi.5766.1.S1_s_at	1316.3	P	0.000244	1174.8	P	0.000244	-1.1	D	0.000692	gb:AI729708 DB_XREF=gi:5048560 DB_XREF=BNLGHi14001 TID=Ghi.5766.1 CNT=3 FEA=EST TIER=ConsEnd STK=0 UG=Ghi.5766 UG_TITLE=Transcribed locus, strongly similar to NP_178826.1 structural constituent of ribosome (Arabidopsis thaliana) REP_ORG=G. hirsutum
Ghi.8382.2.S1_s_at	1215	P	0.000244	860.5	P	0.000244	-1.1	D	7.8e-05	gb:CO491937 DB_XREF=gi:54116428 DB_XREF=G.h.fbr-sw01327 TID=Ghi.8382.2 CNT=2 FEA=EST TIER=ConsEnd STK=0 UG=Ghi.8382 UG_TITLE=Transcribed locus, moderately similar to NP_197460.1 unknown protein (Arabidopsis thaliana) REP_ORG=G. hirsutum
GhiAffx.23145.1.S1_s_at	535.8	P	0.000244	423.3	P	0.000244	-1.1	D	0.000273	gb:DW504309.1 dbest_id:35108737 TID=GhiAffx.23145.1 CNT=3 FEA=EST TIER=ConsEnd STK=1 NOTE=sequence(s) not in UniGene REP_ORG=
Ghi.7512.1.S1_s_at	866.6	P	0.000244	705.5	P	0.000244	-1.1	D	0.001651	gb:DT455966 DB_XREF=gi:73846946 DB_XREF=GH_ON05H12.f CLONE=GH_ON05H12 TID=Ghi.7512.1 CNT=3 FEA=EST TIER=ConsEnd STK=0 UG=Ghi.7512 UG_TITLE=Transcribed locus, moderately similar to NP_197208.1 GTP binding (Arabidopsis thaliana) REP_ORG=G. hirsutum
GhiAffx.32133.1.S1_at	178	P	0.000244	146	P	0.01416	-1.1	D	0.001336	gb:DR460367 DB_XREF=gi:84171719 DB_XREF=CM086B02 TID=GhiAffx.32133.1 CNT=2 FEA=EST TIER=ConsEnd STK=0 NOTE=sequence(s) not in UniGene REP_ORG=G. hirsutum
Ghi.4129.1.S1_at	265	P	0.001953	192.7	P	0.046143	-1.1	D	0.001077	gb:DT457581 DB_XREF=gi:73848561 DB_XREF=GH_ON34M07.r CLONE=GH_ON34M07 TID=Ghi.4129.1 CNT=2 FEA=EST TIER=ConsEnd STK=0 UG=Ghi.4129 UG_TITLE=Transcribed locus, moderately similar to NP_175103.2 aminoacylase metallopeptidase (Arabidopsis thaliana) REP_ORG=G. hirsutum
Ghi.4744.1.A1_at	415.1	P	0.000244	319	P	0.001953	-1.1	D	0.001832	gb:DT051027 DB_XREF=gi:72277218 DB_XREF=COT_EG_H11 TID=Ghi.4744.1 CNT=1 FEA=EST TIER=ConsEnd STK=1 UG=Ghi.4744 UG_TITLE=Transcribed locus, weakly similar to NP_565957.1 DNA binding transcription factor (Arabidopsis thaliana) REP_ORG=G. hirsutum
Gra.51.1.A1_x_at	189.9	P	0.008057	119.5	P	0.010742	-1.1	D	0.000167	gb:CO127250 DB_XREF=gi:48828860 DB_XREF=GR__Eb11L11.r CLONE=GR__Eb11L11 TID=Gra.51.1 CNT=3 FEA=EST TIER=ConsEnd STK=0 UG=Gra.51 UG_TITLE=Transcribed locus, weakly similar to NP_563891.1 eukaryotic translation initiation factor-related (Arabidopsis thaliana) REP_ORG=G. raimondii
GhiAffx.43878.2.S1_at	208.7	P	0.000244	155.4	P	0.005859	-1.1	D	4e-05	gb:DT565306 DB_XREF=gi:78345032 DB_XREF=EST1075946 TID=GhiAffx.43878.2 CNT=2 FEA=EST TIER=ConsEnd STK=0 NOTE=sequence(s) not in UniGene REP_ORG=G. hirsutum
GhiAffx.19882.1.A1_s_at	1151.5	P	0.000244	853.2	P	0.000244	-1.1	D	3.5e-05	gb:DW481371.1 dbest_id:35085799 TID=GhiAffx.19882.1 CNT=3 FEA=EST TIER=ConsEnd STK=0 NOTE=sequence(s) not in UniGene REP_ORG=
Gra.408.1.A1_at	908.7	P	0.000732	615.5	P	0.000732	-1.1	D	6e-05	gb:CO123937 DB_XREF=gi:48822624 DB_XREF=GR__Eb06H14.r CLONE=GR__Eb06H14 TID=Gra.408.1 CNT=2 FEA=EST TIER=ConsEnd STK=1 UG=Gra.408 UG_TITLE=Transcribed locus, moderately similar to NP_565629.1 hydroxymethylglutaryl-CoA lyase, putative 3-hydroxy-3-methylglutarate-CoA lyase, putative HMG-CoA lyase, putative (Arabidopsis thaliana) REP_ORG=G. raimondii
GhiAffx.22430.1.S1_s_at	522.5	P	0.000244	408.1	P	0.000244	-1.1	D	0.000865	gb:DW500677.1 dbest_id:35105105 TID=GhiAffx.22430.1 CNT=3 FEA=EST TIER=ConsEnd STK=1 NOTE=sequence(s) not in UniGene REP_ORG=
GhiAffx.15490.1.S1_at	395.7	P	0.000244	376.8	P	0.000244	-1.1	D	0.000189	gb:DW237402.1 dbest_id:34841568 TID=GhiAffx.15490.1 CNT=2 FEA=EST TIER=ConsEnd STK=0 NOTE=sequence(s) not in UniGene REP_ORG=
GhiAffx.61657.1.S1_at	1035.3	P	0.000244	738.4	P	0.000244	-1.1	D	0.000114	gb:DW510592.1 dbest_id:35116375 TID=GhiAffx.61657.1 CNT=3 FEA=EST TIER=ConsEnd STK=0 NOTE=sequence(s) not in UniGene REP_ORG=
Ghi.6169.1.S1_s_at	1200.4	P	0.000244	980.5	P	0.000244	-1.1	D	0.000214	gb:AI730282 DB_XREF=gi:5049134 DB_XREF=BNLGHi6549 TID=Ghi.6169.1 CNT=7 FEA=EST TIER=ConsEnd STK=0 UG=Ghi.6169 UG_TITLE=Transcribed locus, strongly similar to NP_188850.1 PAC1; endopeptidase peptidase threonine endopeptidase (Arabidopsis thaliana) REP_ORG=G. hirsutum
Gra.2021.2.S1_s_at	4594.3	P	0.000244	3337.1	P	0.000244	-1.1	D	2e-05	gb:CO084464 DB_XREF=gi:48775098 DB_XREF=GR__Ea01B18.f CLONE=GR__Ea01B18 TID=Gra.2021.2 CNT=5 FEA=EST TIER=ConsEnd STK=0 UG=Gra.2021 UG_TITLE=Transcribed locus, moderately similar to NP_187574.1 60S ribosomal protein L4L1 (RPL4A) (Arabidopsis thaliana) REP_ORG=G. raimondii
Gra.2093.1.S1_s_at	489.6	P	0.000244	312.4	P	0.000244	-1.1	D	8.8e-05	gb:CO089995 DB_XREF=gi:48783722 DB_XREF=GR__Ea09L18.f CLONE=GR__Ea09L18 TID=Gra.2093.1 CNT=3 FEA=EST TIER=ConsEnd STK=0 UG=Gra.2093 UG_TITLE=Transcribed locus, moderately similar to NP_172537.1 expressed protein (Arabidopsis thaliana) REP_ORG=G. raimondii
Ghi.3344.1.S1_s_at	166.5	P	0.000244	132.3	P	0.00415	-1.1	D	0.001336	gb:AI727861 DB_XREF=gi:5046713 DB_XREF=BNLGHi9321 TID=Ghi.3344.1 CNT=7 FEA=EST TIER=ConsEnd STK=0 UG=Ghi.3344 UG_TITLE=Transcribed locus, moderately similar to NP_174473.1 ATP binding kinase phosphomevalonate kinase (Arabidopsis thaliana) REP_ORG=G. hirsutum
GhiAffx.4640.1.S1_s_at	295.3	P	0.000244	198.8	P	0.00415	-1.1	D	0.000389	gb:DT455821 DB_XREF=gi:73846801 DB_XREF=GH_ON04A10.f CLONE=GH_ON04A10 TID=GhiAffx.4640.1 CNT=5 FEA=EST TIER=ConsEnd STK=0 NOTE=sequence(s) not in UniGene REP_ORG=G. hirsutum
GhiAffx.59585.1.S1_s_at	336.9	P	0.000244	378	P	0.000732	-1.1	D	0.000492	gb:DW500094.1 dbest_id:35104522 TID=GhiAffx.59585.1 CNT=1 FEA=EST TIER=ConsEnd STK=0 NOTE=sequence(s) not in UniGene REP_ORG=
Ghi.8780.3.S1_s_at	354.6	P	0.000244	236.8	P	0.00415	-1.1	D	0.000114	gb:AW187898 DB_XREF=gi:6462334 DB_XREF=BNLGHi8035 TID=Ghi.8780.3 CNT=4 FEA=EST TIER=ConsEnd STK=0 UG=Ghi.8780 UG_TITLE=Transcribed locus, moderately similar to NP_174849.2 ACC1 (ACETYL-COENZYME A CARBOXYLASE 1); acetyl-CoA carboxylase (Arabidopsis thaliana) REP_ORG=G. hirsutum
GhiAffx.32188.1.S1_x_at	1094.4	P	0.000244	765.6	P	0.000244	-1.1	D	5.2e-05	gb:DT047981 DB_XREF=gi:72271089 DB_XREF=COT_CU_H02 TID=GhiAffx.32188.1 CNT=2 FEA=EST TIER=ConsEnd STK=1 NOTE=sequence(s) not in UniGene REP_ORG=G. hirsutum
Ghi.815.1.S1_s_at	14075.2	P	0.000244	10321.9	P	0.000244	-1.1	D	2e-05	gb:DT469106 DB_XREF=gi:73866368 DB_XREF=GH_CHX22P16.r CLONE=GH_CHX22P16 TID=Ghi.815.1 CNT=90 FEA=EST TIER=Stack STK=6 UG=Ghi.815 UG_TITLE=Transcribed locus, strongly similar to NP_178073.1 PGK (PHOSPHOGLYCERATE KINASE) (Arabidopsis thaliana) REP_ORG=G. hirsutum
GraAffx.10907.1.S1_s_at	373.4	P	0.000732	334	P	0.000244	-1.1	D	0.001651	gb:CO122863 DB_XREF=gi:48821550 DB_XREF=GR__Eb04L06.r CLONE=GR__Eb04L06 TID=GraAffx.10907.1 CNT=2 FEA=EST TIER=ConsEnd STK=1 NOTE=sequence(s) not in UniGene REP_ORG=G. raimondii
Ghi.6710.1.A1_s_at	2828.6	P	0.000244	1693.1	P	0.000244	-1.1	D	2.3e-05	gb:DT464661 DB_XREF=gi:73861922 DB_XREF=GH_CHX16B04.f CLONE=GH_CHX16B04 TID=Ghi.6710.1 CNT=8 FEA=EST TIER=Stack STK=7 UG=Ghi.6710 UG_TITLE=Transcribed locus, moderately similar to NP_180436.1 nutrient reservoir (Arabidopsis thaliana) REP_ORG=G. hirsutum
Ghi.2788.1.S1_s_at	1709.7	P	0.000732	1120.9	P	0.001953	-1.1	D	0.001486	gb:DT572541 DB_XREF=gi:78352267 DB_XREF=EST1083181 TID=Ghi.2788.1 CNT=3 FEA=EST TIER=ConsEnd STK=0 UG=Ghi.2788 UG_TITLE=Transcribed locus, weakly similar to NP_200201.3 unknown protein (Arabidopsis thaliana) REP_ORG=G. hirsutum
GhiAffx.12893.1.A1_s_at	555	P	0.000244	436.8	P	0.000732	-1.1	D	0.000389	gb:DT463893 DB_XREF=gi:73861154 DB_XREF=GH_CHX14H07.r CLONE=GH_CHX14H07 TID=GhiAffx.12893.1 CNT=3 FEA=EST TIER=ConsEnd STK=1 NOTE=sequence(s) not in UniGene REP_ORG=G. hirsutum
Ghi.1970.1.S1_s_at	3786.6	P	0.000244	2747.5	P	0.000244	-1.1	D	0.000692	gb:M88323.1 DB_XREF=gi:167348 GEN=Lea5-D TID=Ghi.1970.1 CNT=28 FEA=FLmRNA TIER=FL STK=1 UG=Ghi.1970 DEF=Gossypium hirsutum late embryogenesis-abundant protein (Lea5-D) mRNA, complete cds. PROD=late embryogenesis-abundant protein FL=gb:M88323.1 REP_ORG=G. hirsutum
Ghi.5271.1.S1_s_at	576.4	P	0.000244	340.9	P	0.000732	-1.1	D	6e-05	gb:DT048387 DB_XREF=gi:72271895 DB_XREF=COT_CZ_H10 TID=Ghi.5271.1 CNT=2 FEA=EST TIER=ConsEnd STK=1 UG=Ghi.5271 UG_TITLE=Transcribed locus, strongly similar to NP_564289.1 unknown protein (Arabidopsis thaliana) REP_ORG=G. hirsutum
GraAffx.29146.1.S1_s_at	539.2	P	0.000244	438.4	P	0.000244	-1.1	D	0.000101	gb:CO084431 DB_XREF=gi:48775065 DB_XREF=GR__Ea01A22.r CLONE=GR__Ea01A22 TID=GraAffx.29146.1 CNT=2 FEA=EST TIER=ConsEnd STK=1 NOTE=sequence(s) not in UniGene REP_ORG=G. raimondii
GhiAffx.15396.2.S1_at	162.6	P	0.000244	225.5	P	0.001221	-1.1	D	0.001651	gb:DT456389 DB_XREF=gi:73847369 DB_XREF=GH_ON15C03.f CLONE=GH_ON15C03 TID=GhiAffx.15396.2 CNT=2 FEA=EST TIER=ConsEnd STK=0 NOTE=sequence(s) not in UniGene REP_ORG=G. hirsutum
GhiAffx.5937.1.S1_s_at	426.4	P	0.000244	311.6	P	0.000244	-1.1	D	0.001651	gb:DW237204.1 dbest_id:34841370 TID=GhiAffx.5937.1 CNT=6 FEA=EST TIER=ConsEnd STK=0 NOTE=sequence(s) not in UniGene REP_ORG=
GhiAffx.6033.1.A1_at	339.1	P	0.000244	231.9	P	0.000244	-1.1	D	0.000492	gb:DW225062.1 dbest_id:34829234 TID=GhiAffx.6033.1 CNT=4 FEA=EST TIER=ConsEnd STK=0 NOTE=sequence(s) not in UniGene REP_ORG=
Ghi.5720.1.A1_s_at	918	P	0.000244	814	P	0.000244	-1.1	D	0.000346	gb:DT046470 DB_XREF=gi:72267848 DB_XREF=COT_AB_C04 TID=Ghi.5720.1 CNT=5 FEA=EST TIER=ConsEnd STK=1 UG=Ghi.5720 UG_TITLE=Transcribed locus, weakly similar to NP_198741.1 unknown protein (Arabidopsis thaliana) REP_ORG=G. hirsutum
GhiAffx.59176.1.S1_s_at	2291.1	P	0.000244	1959.7	P	0.000244	-1.1	D	0.000865	gb:DR459512 DB_XREF=gi:84170864 DB_XREF=CM077A12 TID=GhiAffx.59176.1 CNT=5 FEA=EST TIER=ConsEnd STK=0 NOTE=sequence(s) not in UniGene REP_ORG=G. hirsutum
Ghi.5164.1.A1_a_at	813.2	P	0.000244	668.7	P	0.000732	-1.1	D	0.000618	gb:DT048790 DB_XREF=gi:72272714 DB_XREF=COT_DE_H11 TID=Ghi.5164.1 CNT=2 FEA=EST TIER=ConsEnd STK=2 UG=Ghi.5164 UG_TITLE=Transcribed locus, moderately similar to NP_200750.1 oxysterol binding (Arabidopsis thaliana) REP_ORG=G. hirsutum
Ghi.5000.1.S1_s_at	162.9	P	0.001221	134.2	P	0.018555	-1.1	D	0.001201	gb:AF165924.1 DB_XREF=gi:5731256 TID=Ghi.5000.1 CNT=7 FEA=FLmRNA TIER=FL STK=2 UG=Ghi.5000 DEF=Gossypium hirsutum auxin-induced basic helix-loop-helix transcription factor mRNA, complete cds. PROD=auxin-induced basic helix-loop-helixtranscription factor FL=gb:AF165924.1 REP_ORG=G. hirsutum
Ghi.9735.1.A1_s_at	1759.9	P	0.000244	1496	P	0.000244	-1.1	D	3e-05	gb:DV849478 DB_XREF=gi:82755916 DB_XREF=GH_LSL21A05.f CLONE=GH_LSL21A05 TID=Ghi.9735.1 CNT=3 FEA=EST TIER=ConsEnd STK=0 UG=Ghi.9735 UG_TITLE=Transcribed locus, strongly similar to NP_180367.1 CPN60A; ATP binding protein binding (Arabidopsis thaliana) REP_ORG=G. hirsutum
Ghi.909.1.S1_s_at	527.7	P	0.000244	429.3	P	0.000244	-1.1	D	4e-05	gb:DR453290 DB_XREF=gi:84164642 DB_XREF=CM011F06 TID=Ghi.909.1 CNT=5 FEA=EST TIER=ConsEnd STK=0 UG=Ghi.909 UG_TITLE=Transcribed locus REP_ORG=G. hirsutum
GhiAffx.42691.1.S1_s_at	1147.3	P	0.000244	848.4	P	0.000244	-1.1	D	0.000167	gb:DW509388.1 dbest_id:35115171 TID=GhiAffx.42691.1 CNT=3 FEA=EST TIER=ConsEnd STK=1 NOTE=sequence(s) not in UniGene REP_ORG=
GhiAffx.46685.1.S1_s_at	986.6	P	0.000244	620.3	P	0.000244	-1.1	D	0.000114	gb:DW496848.1 dbest_id:35101276 TID=GhiAffx.46685.1 CNT=3 FEA=EST TIER=ConsEnd STK=0 NOTE=sequence(s) not in UniGene REP_ORG=
GhiAffx.8542.1.A1_s_at	825.2	P	0.000244	743.9	P	0.000732	-1.1	D	0.000865	gb:DW225223.1 dbest_id:34829395 TID=GhiAffx.8542.1 CNT=4 FEA=EST TIER=ConsEnd STK=1 NOTE=sequence(s) not in UniGene REP_ORG=
Ghi.9166.1.A1_s_at	2995.7	P	0.000244	2210.7	P	0.001953	-1.1	D	4e-05	gb:DT465682 DB_XREF=gi:73862943 DB_XREF=GH_CHX17M08.r CLONE=GH_CHX17M08 TID=Ghi.9166.1 CNT=3 FEA=EST TIER=ConsEnd STK=1 UG=Ghi.9166 UG_TITLE=Transcribed locus, weakly similar to NP_920012.1 putative cytochrome P450 (Oryza sativa (japonica cultivar-group)) REP_ORG=G. hirsutum
Ghi.3299.1.A1_s_at	1061.1	P	0.000244	855.1	P	0.000244	-1.1	D	0.000101	gb:DT467517 DB_XREF=gi:73864778 DB_XREF=GH_CHX20I17.r CLONE=GH_CHX20I17 TID=Ghi.3299.1 CNT=1 FEA=EST TIER=ConsEnd STK=1 UG=Ghi.3299 UG_TITLE=Transcribed locus, weakly similar to NP_200640.2 unknown protein (Arabidopsis thaliana) REP_ORG=G. hirsutum
GhiAffx.5414.1.S1_at	511.7	P	0.000244	390.7	P	0.000732	-1.1	D	6.8e-05	gb:DW492637.1 dbest_id:35097065 TID=GhiAffx.5414.1 CNT=4 FEA=EST TIER=ConsEnd STK=0 NOTE=sequence(s) not in UniGene REP_ORG=
Ghi.8180.1.A1_s_at	242	P	0.001221	180.7	P	0.01416	-1.1	D	0.000618	gb:AI726677 DB_XREF=gi:5045529 DB_XREF=BNLGHi5798 TID=Ghi.8180.1 CNT=12 FEA=EST TIER=Stack STK=6 UG=Ghi.8180 UG_TITLE=Transcribed locus, moderately similar to NP_567484.1 ATSEB1 (Arabidopsis thaliana) REP_ORG=G. hirsutum
Ghi.7338.1.S1_s_at	93.1	P	0.023926	64.6	A	0.149658	-1.1	D	0.001651	gb:AI731457 DB_XREF=gi:5050309 DB_XREF=BNLGHi9807 TID=Ghi.7338.1 CNT=3 FEA=EST TIER=ConsEnd STK=0 UG=Ghi.7338 UG_TITLE=Transcribed locus, moderately similar to NP_680660.2 protein binding (Arabidopsis thaliana) REP_ORG=G. hirsutum
Ghi.7840.1.S1_s_at	1090.2	P	0.000244	749.1	P	0.000244	-1.1	D	0.000189	gb:DT557902 DB_XREF=gi:78337628 DB_XREF=EST1068542 TID=Ghi.7840.1 CNT=13 FEA=EST TIER=ConsEnd STK=0 UG=Ghi.7840 UG_TITLE=Transcribed locus, moderately similar to NP_189059.1 FAD binding disulfide oxidoreductase glutathione-disulfide reductase oxidoreductase (Arabidopsis thaliana) REP_ORG=G. hirsutum
Ghi.382.1.S1_at	153	P	0.001221	142	P	0.030273	-1.1	D	0.000774	gb:DT456172 DB_XREF=gi:73847152 DB_XREF=GH_ON12E06.f CLONE=GH_ON12E06 TID=Ghi.382.1 CNT=3 FEA=EST TIER=ConsEnd STK=0 UG=Ghi.382 UG_TITLE=Transcribed locus, weakly similar to NP_914949.1 serinethreonine protein kinase-like protein (Oryza sativa (japonica cultivar-group)) REP_ORG=G. hirsutum
Ghi.10403.1.S1_s_at	1438.1	P	0.000732	1026.5	P	0.001221	-1.1	D	2e-05	gb:DR462714 DB_XREF=gi:84174066 DB_XREF=CM110G12 TID=Ghi.10403.1 CNT=5 FEA=EST TIER=ConsEnd STK=0 UG=Ghi.10403 UG_TITLE=Transcribed locus, moderately similar to NP_566015.1 calcium ion binding (Arabidopsis thaliana) REP_ORG=G. hirsutum
Gra.2682.2.S1_s_at	212.8	P	0.000244	147.3	P	0.000244	-1.1	D	0.000114	gb:CO092077 DB_XREF=gi:48790763 DB_XREF=GR__Ea12O13.f CLONE=GR__Ea12O13 TID=Gra.2682.2 CNT=4 FEA=EST TIER=ConsEnd STK=0 UG=Gra.2682 UG_TITLE=Transcribed locus, moderately similar to NP_181241.1 phenylalanine ammonia-lyase 1 (PAL1) (Arabidopsis thaliana) REP_ORG=G. raimondii
Ghi.5220.1.S1_s_at	936.7	P	0.000244	627.6	P	0.000244	-1.1	D	0.000189	gb:DR458508 DB_XREF=gi:84169860 DB_XREF=CM066E04 TID=Ghi.5220.1 CNT=2 FEA=EST TIER=ConsEnd STK=0 UG=Ghi.5220 UG_TITLE=Transcribed locus, moderately similar to NP_568955.1 ALDH12A1; 1-pyrroline-5-carboxylate dehydrogenase aldehyde dehydrogenase (Arabidopsis thaliana) REP_ORG=G. hirsutum
Ghi.8303.1.S1_s_at	1192.6	P	0.000732	1140.7	P	0.001953	-1.1	D	0.000241	gb:DV849178 DB_XREF=gi:82755616 DB_XREF=GH_LSL07H04.f CLONE=GH_LSL07H04 TID=Ghi.8303.1 CNT=4 FEA=EST TIER=ConsEnd STK=0 UG=Ghi.8303 UG_TITLE=Transcribed locus, moderately similar to NP_190798.1 unknown protein (Arabidopsis thaliana) REP_ORG=G. hirsutum
Ghi.5331.1.A1_s_at	1339	P	0.000244	1156.6	P	0.000244	-1.1	D	6.8e-05	gb:DT048166 DB_XREF=gi:72271454 DB_XREF=COT_CX_C05 TID=Ghi.5331.1 CNT=2 FEA=EST TIER=ConsEnd STK=2 UG=Ghi.5331 UG_TITLE=Transcribed locus, moderately similar to NP_565315.1 N-acetyltransferase (Arabidopsis thaliana) REP_ORG=G. hirsutum
Ghi.645.1.A1_s_at	236.8	P	0.000244	125.2	P	0.008057	-1.1	D	0.000307	gb:DR453434 DB_XREF=gi:84164786 DB_XREF=CM013B07 TID=Ghi.645.1 CNT=1 FEA=EST TIER=ConsEnd STK=0 UG=Ghi.645 UG_TITLE=Transcribed locus, moderately similar to NP_172540.1 ribose phosphate diphosphokinase (Arabidopsis thaliana) REP_ORG=G. hirsutum
GhiAffx.42137.1.S1_at	398.1	P	0.000244	300.6	P	0.00415	-1.1	D	0.000147	gb:DW506588.1 dbest_id:35112371 TID=GhiAffx.42137.1 CNT=2 FEA=EST TIER=ConsEnd STK=0 NOTE=sequence(s) not in UniGene REP_ORG=
GraAffx.16495.1.S1_s_at	439.7	P	0.000244	300.1	P	0.000244	-1.1	D	0.000774	gb:CO121726 DB_XREF=gi:48820413 DB_XREF=GR__Eb03A16.r CLONE=GR__Eb03A16 TID=GraAffx.16495.1 CNT=2 FEA=EST TIER=ConsEnd STK=1 NOTE=sequence(s) not in UniGene REP_ORG=G. raimondii
Ghi.10236.1.S1_s_at	211.4	P	0.000244	132.3	P	0.000244	-1.1	D	0.000966	gb:DT566042 DB_XREF=gi:78345768 DB_XREF=EST1076682 TID=Ghi.10236.1 CNT=4 FEA=EST TIER=ConsEnd STK=0 UG=Ghi.10236 UG_TITLE=Transcribed locus, weakly similar to NP_564986.1 structural constituent of ribosome (Arabidopsis thaliana) REP_ORG=G. hirsutum
Ghi.7438.1.S1_s_at	212.1	P	0.000732	140.6	P	0.010742	-1.1	D	0.000692	gb:AI726376 DB_XREF=gi:5045228 DB_XREF=BNLGHi5681 TID=Ghi.7438.1 CNT=4 FEA=EST TIER=ConsEnd STK=0 UG=Ghi.7438 UG_TITLE=Transcribed locus, weakly similar to NP_563779.1 catalytic (Arabidopsis thaliana) REP_ORG=G. hirsutum
Ghi.10082.2.A1_s_at	1254.5	P	0.000244	1031.8	P	0.000244	-1.1	D	7.8e-05	gb:DT052024 DB_XREF=gi:72279421 DB_XREF=COT_ET_B06 TID=Ghi.10082.2 CNT=2 FEA=EST TIER=ConsEnd STK=2 UG=Ghi.10082 UG_TITLE=Transcribed locus, weakly similar to NP_563891.1 unknown protein (Arabidopsis thaliana) REP_ORG=G. hirsutum
GhiAffx.24499.1.S1_at	437.9	P	0.000244	313.3	P	0.000244	-1.1	D	0.001336	gb:DW511429.1 dbest_id:35117212 TID=GhiAffx.24499.1 CNT=4 FEA=EST TIER=ConsEnd STK=0 NOTE=sequence(s) not in UniGene REP_ORG=
GhiAffx.39472.1.S1_s_at	484.7	P	0.000244	333.9	P	0.000244	-1.1	D	0.000865	gb:DW511819.1 dbest_id:35117602 TID=GhiAffx.39472.1 CNT=5 FEA=EST TIER=ConsEnd STK=1 NOTE=sequence(s) not in UniGene REP_ORG=
GhiAffx.53294.1.A1_at	965	P	0.000244	639.6	P	0.000244	-1.1	D	0.000307	gb:DW228070.1 dbest_id:34832242 TID=GhiAffx.53294.1 CNT=3 FEA=EST TIER=ConsEnd STK=2 NOTE=sequence(s) not in UniGene REP_ORG=
Ghi.2494.1.A1_s_at	396.5	P	0.000732	215.3	P	0.00293	-1.1	D	0.001651	gb:DT048879 DB_XREF=gi:72272892 DB_XREF=COT_DG_B04 TID=Ghi.2494.1 CNT=4 FEA=EST TIER=ConsEnd STK=2 UG=Ghi.2494 UG_TITLE=Transcribed locus, moderately similar to NP_566642.1 unknown protein (Arabidopsis thaliana) REP_ORG=G. hirsutum
Ghi.9533.2.S1_s_at	1686.8	P	0.000244	1395.6	P	0.000244	-1.1	D	0.000167	gb:DT526863 DB_XREF=gi:73943555 DB_XREF=GH_OCF01G08.f CLONE=GH_OCF01G08 TID=Ghi.9533.2 CNT=3 FEA=EST TIER=ConsEnd STK=0 UG=Ghi.9533 UG_TITLE=Transcribed locus, weakly similar to NP_180167.1 nucleic acid binding (Arabidopsis thaliana) REP_ORG=G. hirsutum
Ghi.9217.1.S1_at	379.4	P	0.000244	250.7	P	0.000244	-1.1	D	0.000552	gb:DT466978 DB_XREF=gi:73864239 DB_XREF=GH_CHX19L04.r CLONE=GH_CHX19L04 TID=Ghi.9217.1 CNT=4 FEA=EST TIER=ConsEnd STK=2 UG=Ghi.9217 UG_TITLE=Transcribed locus, moderately similar to NP_565842.1 unknown protein (Arabidopsis thaliana) REP_ORG=G. hirsutum
GhiAffx.58655.1.S1_s_at	749.6	P	0.001953	523.8	P	0.00293	-1.1	D	0.000438	gb:DW514497.1 dbest_id:35120280 TID=GhiAffx.58655.1 CNT=2 FEA=EST TIER=ConsEnd STK=1 NOTE=sequence(s) not in UniGene REP_ORG=
GhiAffx.30839.1.S1_at	197.3	P	0.018555	137.2	A	0.067627	-1.1	D	0.000774	gb:DT053761 DB_XREF=gi:72283004 DB_XREF=COT_FU_D10 TID=GhiAffx.30839.1 CNT=5 FEA=EST TIER=ConsEnd STK=1 NOTE=sequence(s) not in UniGene REP_ORG=G. hirsutum
GhiAffx.4686.1.S1_s_at	127.7	P	0.000244	91.1	P	0.00415	-1.1	D	0.001201	gb:DW516180.1 dbest_id:35121963 TID=GhiAffx.4686.1 CNT=3 FEA=EST TIER=ConsEnd STK=1 NOTE=sequence(s) not in UniGene REP_ORG=
Ghi.7938.1.S1_at	295.8	P	0.005859	199.7	P	0.046143	-1.1	D	6e-05	gb:AI055212 DB_XREF=gi:3326326 DB_XREF=coau0003F19 CLONE=coau0003F19 TID=Ghi.7938.1 CNT=3 FEA=EST TIER=ConsEnd STK=0 UG=Ghi.7938 UG_TITLE=Transcribed locus REP_ORG=G. hirsutum
GhiAffx.34946.1.A1_s_at	518.4	P	0.000244	402.3	P	0.001953	-1.1	D	4e-05	gb:DW232276.1 dbest_id:34836442 TID=GhiAffx.34946.1 CNT=1 FEA=EST TIER=ConsEnd STK=1 NOTE=sequence(s) not in UniGene REP_ORG=
GhiAffx.53259.1.S1_s_at	650.2	P	0.000244	493.6	P	0.000244	-1.1	D	0.000692	gb:DW228504.1 dbest_id:34832676 TID=GhiAffx.53259.1 CNT=10 FEA=EST TIER=ConsEnd STK=0 NOTE=sequence(s) not in UniGene REP_ORG=
GhiAffx.60093.1.S1_at	496.1	P	0.000244	397.5	P	0.000244	-1.1	D	0.000865	gb:DW501730.1 dbest_id:35106158 TID=GhiAffx.60093.1 CNT=3 FEA=EST TIER=ConsEnd STK=0 NOTE=sequence(s) not in UniGene REP_ORG=
Ghi.9549.1.S1_x_at	212.5	P	0.000244	210.3	P	0.005859	-1.1	D	0.000774	gb:DR458557 DB_XREF=gi:84169909 DB_XREF=CM067A05 TID=Ghi.9549.1 CNT=11 FEA=EST TIER=ConsEnd STK=0 UG=Ghi.9549 UG_TITLE=Transcribed locus, moderately similar to NP_197329.1 ATAPY2 (APYRASE 2) (Arabidopsis thaliana) REP_ORG=G. hirsutum
Gra.3009.3.A1_s_at	1762	P	0.000244	1243.5	P	0.000244	-1.1	D	2e-05	gb:CO121792 DB_XREF=gi:48820479 DB_XREF=GR__Eb03C05.r CLONE=GR__Eb03C05 TID=Gra.3009.3 CNT=4 FEA=EST TIER=ConsEnd STK=3 UG=Gra.3009 UG_TITLE=Transcribed locus, weakly similar to NP_564305.1 dormancy-associated protein, putative (DRM1) (Arabidopsis thaliana) REP_ORG=G. raimondii
Ghi.8153.1.S1_s_at	3461	P	0.000244	2542.1	P	0.000244	-1.1	D	3e-05	gb:DQ120514.1 DB_XREF=gi:71980139 TID=Ghi.8153.1 CNT=7 FEA=FLmRNA TIER=FL STK=1 UG=Ghi.8153 DEF=Gossypium hirsutum chloroplast CuZn superoxide dismutase mRNA, complete cds; nuclear gene for chloroplast product. PROD=chloroplast CuZn superoxide dismutase FL=gb:DQ120514.1 gb:DQ088819.1 REP_ORG=G. hirsutum
GhiAffx.24349.1.S1_at	1796.4	P	0.000244	1456.2	P	0.000244	-1.1	D	0.001486	gb:DW235198.1 dbest_id:34839364 TID=GhiAffx.24349.1 CNT=6 FEA=EST TIER=ConsEnd STK=0 NOTE=sequence(s) not in UniGene REP_ORG=
Gra.1576.1.A1_s_at	590.9	P	0.000244	472.3	P	0.000244	-1.1	D	0.000552	gb:CO122008 DB_XREF=gi:48820695 DB_XREF=GR__Eb03H04.r CLONE=GR__Eb03H04 TID=Gra.1576.1 CNT=1 FEA=EST TIER=ConsEnd STK=1 UG=Gra.1576 UG_TITLE=Transcribed locus, strongly similar to NP_172647.1 glycosyl hydrolase family 17 protein (Arabidopsis thaliana) REP_ORG=G. raimondii
Ghi.8286.1.S1_s_at	800.1	P	0.000244	604.1	P	0.000244	-1.1	D	4.6e-05	gb:AI731558 DB_XREF=gi:5050410 DB_XREF=BNLGHi10059 TID=Ghi.8286.1 CNT=4 FEA=EST TIER=ConsEnd STK=0 UG=Ghi.8286 UG_TITLE=Transcribed locus, strongly similar to XP_466144.1 40S ribosomal protein S10 (Oryza sativa (japonica cultivar-group)) REP_ORG=G. hirsutum
Ghi.6365.2.A1_s_at	2121.9	P	0.000244	1593.2	P	0.000244	-1.1	D	2e-05	gb:AI730605 DB_XREF=gi:5049457 DB_XREF=BNLGHi7369 TID=Ghi.6365.2 CNT=3 FEA=EST TIER=ConsEnd STK=0 UG=Ghi.6365 UG_TITLE=Transcribed locus, strongly similar to NP_568486.1 ATSK11; protein kinase (Arabidopsis thaliana) REP_ORG=G. hirsutum
GhiAffx.596.1.A1_s_at	1988.6	P	0.000244	1403.5	P	0.000244	-1.1	D	0.000774	gb:DR455044 DB_XREF=gi:84166396 DB_XREF=CM030B05 TID=GhiAffx.596.1 CNT=3 FEA=EST TIER=ConsEnd STK=0 NOTE=sequence(s) not in UniGene REP_ORG=G. hirsutum
GhiAffx.21004.1.A1_s_at	477.4	P	0.000244	449.7	P	0.000244	-1.1	D	4.6e-05	gb:DW234622.1 dbest_id:34838788 TID=GhiAffx.21004.1 CNT=2 FEA=EST TIER=ConsEnd STK=1 NOTE=sequence(s) not in UniGene REP_ORG=
Gra.1979.1.S1_s_at	353.7	P	0.000244	254.4	P	0.000244	-1.1	D	5.2e-05	gb:CO125363 DB_XREF=gi:48826973 DB_XREF=GR__Eb08M21.r CLONE=GR__Eb08M21 TID=Gra.1979.1 CNT=5 FEA=EST TIER=ConsEnd STK=1 UG=Gra.1979 UG_TITLE=Transcribed locus REP_ORG=G. raimondii
Ghi.6558.1.S1_s_at	1050.7	P	0.000244	771	P	0.000732	-1.1	D	4.6e-05	gb:AI729510 DB_XREF=gi:5048362 DB_XREF=BNLGHi13544 TID=Ghi.6558.1 CNT=5 FEA=EST TIER=ConsEnd STK=0 UG=Ghi.6558 UG_TITLE=Transcribed locus, moderately similar to NP_194942.1 VAMP7C (VESICLE-ASSOCIATED MEMBRANE PROTEIN 7C) (Arabidopsis thaliana) REP_ORG=G. hirsutum
GhiAffx.28975.1.S1_s_at	1090.8	P	0.000244	962.5	P	0.000244	-1.1	D	0.001832	gb:DW508175.1 dbest_id:35113958 TID=GhiAffx.28975.1 CNT=4 FEA=EST TIER=ConsEnd STK=0 NOTE=sequence(s) not in UniGene REP_ORG=
Ghi.3779.1.S1_s_at	640.9	P	0.000244	441.9	P	0.000244	-1.1	D	0.000865	gb:DR453066 DB_XREF=gi:84164418 DB_XREF=CM009C07 TID=Ghi.3779.1 CNT=8 FEA=EST TIER=ConsEnd STK=0 UG=Ghi.3779 UG_TITLE=Transcribed locus, strongly similar to NP_850095.2 CIPK3 (CBL-INTERACTING PROTEIN KINASE 3); kinase (Arabidopsis thaliana) REP_ORG=G. hirsutum
Ghi.10832.1.A1_s_at	719.4	P	0.000244	485.1	P	0.000244	-1.1	D	0.000214	gb:DN827466 DB_XREF=gi:84158419 DB_XREF=G.hir-20, 30 hrs post inoculation 776 TID=Ghi.10832.1 CNT=5 FEA=EST TIER=ConsEnd STK=0 UG=Ghi.10832 UG_TITLE=Transcribed locus, weakly similar to NP_198706.1 protein disulfide oxidoreductase (Arabidopsis thaliana) REP_ORG=G. hirsutum
Ghi.7038.2.S1_s_at	2613.1	P	0.000244	1921.2	P	0.000244	-1.1	D	2e-05	gb:DV849888 DB_XREF=gi:82756326 DB_XREF=GH_LSL25F09.f CLONE=GH_LSL25F09 TID=Ghi.7038.2 CNT=11 FEA=EST TIER=ConsEnd STK=0 UG=Ghi.7038 UG_TITLE=Transcribed locus, strongly similar to NP_181938.1 ATGDI1 (Arabidopsis thaliana) REP_ORG=G. hirsutum
Ghi.8882.2.S1_s_at	327.6	P	0.000244	274.4	P	0.000244	-1.1	D	0.001832	gb:DT456471 DB_XREF=gi:73847451 DB_XREF=GH_ON16C04.f CLONE=GH_ON16C04 TID=Ghi.8882.2 CNT=9 FEA=EST TIER=ConsEnd STK=0 UG=Ghi.8882 UG_TITLE=Transcribed locus, strongly similar to NP_199088.1 glucose-6-phosphate isomerase (Arabidopsis thaliana) REP_ORG=G. hirsutum
Ghi.704.1.A1_s_at	1254.6	P	0.000732	1001.6	P	0.000244	-1.1	D	5.2e-05	gb:DR455901 DB_XREF=gi:84167253 DB_XREF=CM039B04 TID=Ghi.704.1 CNT=3 FEA=EST TIER=ConsEnd STK=0 UG=Ghi.704 UG_TITLE=Transcribed locus REP_ORG=G. hirsutum
Ghi.7730.1.S1_x_at	2942.1	P	0.01416	1333.5	A	0.080566	-1.1	D	4.6e-05	gb:AI727463 DB_XREF=gi:5046315 DB_XREF=BNLGHi8038 TID=Ghi.7730.1 CNT=5 FEA=EST TIER=ConsEnd STK=0 UG=Ghi.7730 UG_TITLE=Transcribed locus, strongly similar to NP_062613.2 ubiquitin C (Mus musculus) REP_ORG=G. hirsutum
Ghi.7963.1.S1_s_at	352.1	P	0.000244	259	P	0.01416	-1.1	D	6e-05	gb:DT571531 DB_XREF=gi:78351257 DB_XREF=EST1082171 TID=Ghi.7963.1 CNT=8 FEA=EST TIER=ConsEnd STK=0 UG=Ghi.7963 UG_TITLE=Transcribed locus, moderately similar to NP_174877.1 translation initiation factor (Arabidopsis thaliana) REP_ORG=G. hirsutum
Ghi.9615.2.S1_at	197.7	P	0.000244	189.7	P	0.005859	-1.1	D	0.001651	gb:AI725828 DB_XREF=gi:5044680 DB_XREF=BNLGHi13277 TID=Ghi.9615.2 CNT=21 FEA=EST TIER=ConsEnd STK=0 UG=Ghi.9615 UG_TITLE=Transcribed locus, moderately similar to NP_850638.1 metal ion binding (Arabidopsis thaliana) REP_ORG=G. hirsutum
Ghi.9414.1.S1_s_at	393.4	P	0.000244	234.6	P	0.000732	-1.1	D	0.000865	gb:DN780662 DB_XREF=gi:84149362 DB_XREF=G.hir-Cotyledon 1190 TID=Ghi.9414.1 CNT=5 FEA=EST TIER=ConsEnd STK=0 UG=Ghi.9414 UG_TITLE=Transcribed locus, moderately similar to NP_172669.2 catalytic fumarylacetoacetase (Arabidopsis thaliana) REP_ORG=G. hirsutum
Ghi.1920.1.S1_s_at	318.5	P	0.000732	167	P	0.001953	-1.1	D	0.000307	gb:DR463727 DB_XREF=gi:84175079 DB_XREF=CM121E04 TID=Ghi.1920.1 CNT=2 FEA=EST TIER=ConsEnd STK=0 UG=Ghi.1920 UG_TITLE=Transcribed locus, weakly similar to NP_180326.1 DNA binding zinc ion binding (Arabidopsis thaliana) REP_ORG=G. hirsutum
Ghi.6386.1.S1_x_at	3191	P	0.000244	2246.7	P	0.000244	-1.1	D	2.7e-05	gb:CO496683 DB_XREF=gi:54121174 DB_XREF=G.h.fbr-sw06073 TID=Ghi.6386.1 CNT=60 FEA=EST TIER=ConsEnd STK=0 UG=Ghi.6386 UG_TITLE=Transcribed locus, strongly similar to NP_179277.1 PIP2;8PIP3B; water channel (Arabidopsis thaliana) REP_ORG=G. hirsutum
Gra.3024.3.S1_s_at	1202	P	0.000244	684.3	P	0.000244	-1.1	D	3e-05	gb:CO084822 DB_XREF=gi:48775456 DB_XREF=GR__Ea01K08.f CLONE=GR__Ea01K08 TID=Gra.3024.3 CNT=3 FEA=EST TIER=ConsEnd STK=0 UG=Gra.3024 UG_TITLE=Transcribed locus, weakly similar to NP_564007.1 expressed protein (Arabidopsis thaliana) REP_ORG=G. raimondii
Ghi.366.1.S1_s_at	4427.9	P	0.000244	3281.4	P	0.000244	-1.1	D	0.000774	gb:DT527088 DB_XREF=gi:73943780 DB_XREF=GH_OCF04F08.f CLONE=GH_OCF04F08 TID=Ghi.366.1 CNT=11 FEA=EST TIER=ConsEnd STK=0 UG=Ghi.366 UG_TITLE=Transcribed locus, strongly similar to NP_200650.1 structural constituent of ribosome (Arabidopsis thaliana) REP_ORG=G. hirsutum
GhiAffx.23286.1.S1_at	1165.6	P	0.000244	955.8	P	0.000732	-1.1	D	0.00013	gb:DW497785.1 dbest_id:35102213 TID=GhiAffx.23286.1 CNT=6 FEA=EST TIER=ConsEnd STK=1 NOTE=sequence(s) not in UniGene REP_ORG=
Ghi.10165.1.S1_at	919.5	P	0.000244	599.7	P	0.000244	-1.1	D	0.001486	gb:DV849805 DB_XREF=gi:82756243 DB_XREF=GH_LSL24G01.f CLONE=GH_LSL24G01 TID=Ghi.10165.1 CNT=2 FEA=EST TIER=ConsEnd STK=0 UG=Ghi.10165 UG_TITLE=Transcribed locus, weakly similar to XP_476075.1 unknown protein, contains calmodulin-binding motif (Oryza sativa (japonica cultivar-group)) REP_ORG=G. hirsutum
Ghi.7365.1.S1_s_at	1213.6	P	0.000732	847.8	P	0.001953	-1.1	D	2e-05	gb:AI731275 DB_XREF=gi:5050127 DB_XREF=BNLGHi9078 TID=Ghi.7365.1 CNT=3 FEA=EST TIER=ConsEnd STK=0 UG=Ghi.7365 UG_TITLE=Transcribed locus, moderately similar to NP_850277.2 transcription factor (Arabidopsis thaliana) REP_ORG=G. hirsutum
Ghi.1367.1.S1_s_at	2124.3	P	0.000244	1696	P	0.000244	-1.1	D	0.000189	gb:DT048450 DB_XREF=gi:72272018 DB_XREF=COT_DA_F11. TID=Ghi.1367.1 CNT=6 FEA=EST TIER=ConsEnd STK=1 UG=Ghi.1367 UG_TITLE=Transcribed locus, strongly similar to NP_180811.1 hydrolase (Arabidopsis thaliana) REP_ORG=G. hirsutum
Ghi.9713.1.A1_s_at	7330.7	P	0.000244	5569.2	P	0.000244	-1.1	D	0.00013	gb:DT047683 DB_XREF=gi:72270497 DB_XREF=COT_CR_A03 TID=Ghi.9713.1 CNT=1 FEA=EST TIER=ConsEnd STK=1 UG=Ghi.9713 UG_TITLE=Transcribed locus, weakly similar to NP_174150.1 unknown protein (Arabidopsis thaliana) REP_ORG=G. hirsutum
GhiAffx.62635.2.S1_s_at	453.5	P	0.001221	319.7	P	0.001221	-1.1	D	0.000273	gb:DW508824.1 dbest_id:35114607 TID=GhiAffx.62635.2 CNT=2 FEA=EST TIER=ConsEnd STK=1 NOTE=sequence(s) not in UniGene REP_ORG=
Ghi.1644.1.S1_s_at	1675.3	P	0.000244	1226.1	P	0.000244	-1.1	D	3e-05	gb:AF513859.1 DB_XREF=gi:21326147 GEN=Ghfe1 TID=Ghi.1644.1 CNT=20 FEA=FLmRNA TIER=FL STK=1 UG=Ghi.1644 DEF=Gossypium hirsutum ovulefiber cell elongation protein Ghfe1 (Ghfe1) mRNA, complete cds. PROD=ovulefiber cell elongation protein Ghfe1 FL=gb:AF513859.1 REP_ORG=G. hirsutum
Ghi.7542.1.S1_at	2045.6	P	0.000244	1614.6	P	0.000244	-1.1	D	4.6e-05	gb:AI729532 DB_XREF=gi:5048384 DB_XREF=BNLGHi13593 TID=Ghi.7542.1 CNT=5 FEA=EST TIER=ConsEnd STK=0 UG=Ghi.7542 UG_TITLE=Transcribed locus, moderately similar to NP_851080.1 glycine hydroxymethyltransferase (Arabidopsis thaliana) REP_ORG=G. hirsutum
Ghi.6181.1.S1_s_at	2296.4	P	0.000244	1702.3	P	0.000244	-1.1	D	2e-05	gb:CO494639 DB_XREF=gi:54119130 DB_XREF=G.h.fbr-sw04029 TID=Ghi.6181.1 CNT=3 FEA=EST TIER=ConsEnd STK=0 UG=Ghi.6181 UG_TITLE=Transcribed locus, weakly similar to NP_200657.1 cinnamoyl-CoA reductase (Arabidopsis thaliana) REP_ORG=G. hirsutum
GhiAffx.49591.1.S1_s_at	373.3	P	0.000732	271.6	P	0.000732	-1.1	D	0.001077	gb:DW488664.1 dbest_id:35093092 TID=GhiAffx.49591.1 CNT=7 FEA=EST TIER=ConsEnd STK=0 NOTE=sequence(s) not in UniGene REP_ORG=
Ghi.4108.3.A1_x_at	674.6	P	0.000244	477.6	P	0.001953	-1.1	D	0.000389	gb:DT046825 DB_XREF=gi:72268632 DB_XREF=COT_CD_B10 TID=Ghi.4108.3 CNT=1 FEA=EST TIER=ConsEnd STK=1 UG=Ghi.4108 UG_TITLE=Transcribed locus, weakly similar to NP_192835.1 unknown protein (Arabidopsis thaliana) REP_ORG=G. hirsutum
Gra.202.3.S1_s_at	422.5	P	0.000244	296.9	P	0.000732	-1.1	D	4e-05	gb:CO091424 DB_XREF=gi:48790110 DB_XREF=GR__Ea11O09.f CLONE=GR__Ea11O09 TID=Gra.202.3 CNT=2 FEA=EST TIER=ConsEnd STK=0 UG=Gra.202 UG_TITLE=Transcribed locus, moderately similar to NP_849501.1 phospholipase D delta PLD delta (PLDDELTA) (Arabidopsis thaliana) REP_ORG=G. raimondii
Ghi.9219.2.A1_s_at	238.6	P	0.001221	177.9	P	0.01416	-1.1	D	0.00013	gb:DT467107 DB_XREF=gi:73864368 DB_XREF=GH_CHX19O04.r CLONE=GH_CHX19O04 TID=Ghi.9219.2 CNT=2 FEA=EST TIER=ConsEnd STK=2 UG=Ghi.9219 UG_TITLE=Transcribed locus, moderately similar to NP_921084.1 putative SCARECROW gene regulator-like (Oryza sativa (japonica cultivar-group)) REP_ORG=G. hirsutum
Ghi.5016.1.A1_at	255.1	P	0.000244	160.2	P	0.001221	-1.1	D	0.000865	gb:DT046874 DB_XREF=gi:72268739 DB_XREF=COT_CD_H02 TID=Ghi.5016.1 CNT=2 FEA=EST TIER=ConsEnd STK=2 UG=Ghi.5016 UG_TITLE=Transcribed locus REP_ORG=G. hirsutum
Ghi.7568.1.S1_at	383.5	P	0.005859	249.6	P	0.00415	-1.1	D	0.000774	gb:AI729336 DB_XREF=gi:5048188 DB_XREF=BNLGHi13127 TID=Ghi.7568.1 CNT=4 FEA=EST TIER=ConsEnd STK=0 UG=Ghi.7568 UG_TITLE=Transcribed locus, moderately similar to NP_190164.1 PHOT1; kinase (Arabidopsis thaliana) REP_ORG=G. hirsutum
Ghi.9631.1.S1_at	2282.4	P	0.000244	1616.5	P	0.000244	-1.1	D	3.5e-05	gb:CA993746 DB_XREF=gi:31073467 DB_XREF=pAR10B05 TID=Ghi.9631.1 CNT=4 FEA=EST TIER=ConsEnd STK=0 UG=Ghi.9631 UG_TITLE=Transcribed locus REP_ORG=G. hirsutum
GhiAffx.34592.1.A1_a_at	2741.9	P	0.000244	2025.8	P	0.000244	-1.1	D	0.000966	gb:DW227737.1 dbest_id:34831909 TID=GhiAffx.34592.1 CNT=3 FEA=EST TIER=ConsEnd STK=2 NOTE=sequence(s) not in UniGene REP_ORG=
Gra.2115.2.S1_s_at	3260.5	P	0.000244	2186	P	0.000244	-1.1	D	0.000101	gb:CO127235 DB_XREF=gi:48828845 DB_XREF=GR__Eb11L02.r CLONE=GR__Eb11L02 TID=Gra.2115.2 CNT=11 FEA=EST TIER=ConsEnd STK=1 UG=Gra.2115 UG_TITLE=Transcribed locus, strongly similar to NP_191551.1 Rab GDP dissociation inhibitor (GDI2) (Arabidopsis thaliana) REP_ORG=G. raimondii
Ghi.9502.1.S1_at	2511.9	P	0.000244	1770.4	P	0.000244	-1.1	D	2e-05	gb:DT050000 DB_XREF=gi:72275146 DB_XREF=COT_DT_H06 TID=Ghi.9502.1 CNT=18 FEA=EST TIER=ConsEnd STK=1 UG=Ghi.9502 UG_TITLE=Transcribed locus, strongly similar to NP_851274.1 GRF8; protein phosphorylated amino acid binding (Arabidopsis thaliana) REP_ORG=G. hirsutum
Ghi.9041.1.S1_s_at	2972.6	P	0.000244	2220.2	P	0.000244	-1.1	D	0.000167	gb:DT048470 DB_XREF=gi:72272058 DB_XREF=COT_DA_H08 TID=Ghi.9041.1 CNT=7 FEA=EST TIER=ConsEnd STK=0 UG=Ghi.9041 UG_TITLE=Transcribed locus, strongly similar to NP_564801.1 GTP binding translation elongation factor translation factor, nucleic acid binding (Arabidopsis thaliana) REP_ORG=G. hirsutum
Ghi.9586.2.S1_at	1093.5	P	0.000244	749.6	P	0.001953	-1.1	D	3e-05	gb:DT458972 DB_XREF=gi:73849952 DB_XREF=GH_ON36P03.r CLONE=GH_ON36P03 TID=Ghi.9586.2 CNT=2 FEA=EST TIER=ConsEnd STK=0 UG=Ghi.9586 UG_TITLE=Transcribed locus, moderately similar to NP_194807.1 unknown protein (Arabidopsis thaliana) REP_ORG=G. hirsutum
GhiAffx.63870.2.S1_s_at	95.5	P	0.000244	49.9	A	0.080566	-1.1	D	0.000865	gb:DW497389.1 dbest_id:35101817 TID=GhiAffx.63870.2 CNT=5 FEA=EST TIER=ConsEnd STK=0 NOTE=sequence(s) not in UniGene REP_ORG=
Ghi.8730.1.A1_at	648.5	P	0.000244	480.4	P	0.000732	-1.1	D	0.001486	gb:DT052016 DB_XREF=gi:72279405 DB_XREF=COT_ET_A10 TID=Ghi.8730.1 CNT=3 FEA=EST TIER=ConsEnd STK=0 UG=Ghi.8730 UG_TITLE=Transcribed locus, weakly similar to NP_190516.1 unknown protein (Arabidopsis thaliana) REP_ORG=G. hirsutum
GraAffx.24342.1.A1_s_at	750.4	P	0.000244	464.3	P	0.000244	-1.1	D	0.000438	gb:CO122755 DB_XREF=gi:48821442 DB_XREF=GR__Eb04I18.r CLONE=GR__Eb04I18 TID=GraAffx.24342.1 CNT=2 FEA=EST TIER=ConsEnd STK=1 NOTE=sequence(s) not in UniGene REP_ORG=G. raimondii
GhiAffx.25714.1.S1_at	882	P	0.000244	549.3	P	0.000732	-1.1	D	0.000167	gb:DW517794.1 dbest_id:35123577 TID=GhiAffx.25714.1 CNT=6 FEA=EST TIER=ConsEnd STK=0 NOTE=sequence(s) not in UniGene REP_ORG=
GhiAffx.52775.1.A1_s_at	2416.9	P	0.000244	1582.4	P	0.000244	-1.1	D	0.000114	gb:DW223883.1 dbest_id:34828055 TID=GhiAffx.52775.1 CNT=1 FEA=EST TIER=ConsEnd STK=1 NOTE=sequence(s) not in UniGene REP_ORG=
GhiAffx.21331.1.S1_at	340	P	0.000244	230.8	P	0.001221	-1.1	D	0.000966	gb:DW237259.1 dbest_id:34841425 TID=GhiAffx.21331.1 CNT=4 FEA=EST TIER=ConsEnd STK=1 NOTE=sequence(s) not in UniGene REP_ORG=
Ghi.5836.1.S1_at	109.8	P	0.000244	82.7	P	0.023926	-1.1	D	0.001832	gb:DV848807 DB_XREF=gi:82755245 DB_XREF=GH_LSL03C11.f CLONE=GH_LSL03C11 TID=Ghi.5836.1 CNT=6 FEA=EST TIER=ConsEnd STK=0 UG=Ghi.5836 UG_TITLE=Transcribed locus, moderately similar to NP_173436.1 unknown protein (Arabidopsis thaliana) REP_ORG=G. hirsutum
GhiAffx.16316.1.S1_s_at	2595.4	P	0.000244	2071.9	P	0.000244	-1.1	D	3.5e-05	gb:DW501190.1 dbest_id:35105618 TID=GhiAffx.16316.1 CNT=9 FEA=EST TIER=ConsEnd STK=0 NOTE=sequence(s) not in UniGene REP_ORG=
Ghi.4385.1.A1_s_at	292	P	0.001953	165.9	P	0.00293	-1.1	D	0.000147	gb:DT053229 DB_XREF=gi:72281938 DB_XREF=COT_FM_F07 TID=Ghi.4385.1 CNT=17 FEA=EST TIER=Stack STK=15 UG=Ghi.4385 UG_TITLE=Transcribed locus, weakly similar to NP_565024.1 unknown protein (Arabidopsis thaliana) REP_ORG=G. hirsutum
Gra.489.2.A1_at	898	P	0.000244	583.9	P	0.000244	-1.1	D	0.000692	gb:CO124998 DB_XREF=gi:48825089 DB_XREF=GR__Eb08E03.r CLONE=GR__Eb08E03 TID=Gra.489.2 CNT=3 FEA=EST TIER=ConsEnd STK=1 UG=Gra.489 UG_TITLE=Transcribed locus, weakly similar to NP_187748.1 protein phosphatase 2C, putative PP2C, putative (Arabidopsis thaliana) REP_ORG=G. raimondii
GhiAffx.39654.1.S1_s_at	405.1	P	0.000244	306.9	P	0.000244	-1.1	D	4.6e-05	gb:DW236001.1 dbest_id:34840167 TID=GhiAffx.39654.1 CNT=2 FEA=EST TIER=ConsEnd STK=1 NOTE=sequence(s) not in UniGene REP_ORG=
Ghi.4683.1.A1_s_at	310	P	0.000244	127.5	P	0.000244	-1.1	D	0.000167	gb:DT051465 DB_XREF=gi:72278275 DB_XREF=COT_EM_D08 TID=Ghi.4683.1 CNT=2 FEA=EST TIER=ConsEnd STK=2 UG=Ghi.4683 UG_TITLE=Transcribed locus, moderately similar to NP_563988.1 metal ion transporter (Arabidopsis thaliana) REP_ORG=G. hirsutum
GhiAffx.5866.1.A1_at	994.4	P	0.000244	776.4	P	0.000244	-1.1	D	0.000241	gb:DW500022.1 dbest_id:35104450 TID=GhiAffx.5866.1 CNT=4 FEA=EST TIER=ConsEnd STK=1 NOTE=sequence(s) not in UniGene REP_ORG=
Gra.2621.1.S1_s_at	577.4	P	0.000244	253.5	P	0.001221	-1.1	D	0.000966	gb:CO124509 DB_XREF=gi:48823196 DB_XREF=GR__Eb07H14.f CLONE=GR__Eb07H14 TID=Gra.2621.1 CNT=3 FEA=EST TIER=ConsEnd STK=0 UG=Gra.2621 UG_TITLE=Transcribed locus, moderately similar to NP_179711.2 XAP5 family protein (Arabidopsis thaliana) REP_ORG=G. raimondii
Ghi.10818.1.S1_s_at	1280.4	P	0.000732	902.5	P	0.001221	-1.1	D	2e-05	gb:DT565766 DB_XREF=gi:78345492 DB_XREF=EST1076406 TID=Ghi.10818.1 CNT=14 FEA=EST TIER=ConsEnd STK=0 UG=Ghi.10818 UG_TITLE=Transcribed locus, strongly similar to NP_566174.1 GRF7; protein phosphorylated amino acid binding (Arabidopsis thaliana) REP_ORG=G. hirsutum
GhiAffx.11707.1.A1_at	674.3	P	0.000244	618.1	P	0.000244	-1.1	D	0.000692	gb:DW235483.1 dbest_id:34839649 TID=GhiAffx.11707.1 CNT=5 FEA=EST TIER=ConsEnd STK=1 NOTE=sequence(s) not in UniGene REP_ORG=
GhiAffx.39498.1.S1_at	3596.4	P	0.000244	2744.6	P	0.000244	-1.1	D	0.001336	gb:DW228223.1 dbest_id:34832395 TID=GhiAffx.39498.1 CNT=3 FEA=EST TIER=ConsEnd STK=1 NOTE=sequence(s) not in UniGene REP_ORG=
Gra.525.1.S1_s_at	1493.5	P	0.000244	1080.9	P	0.000244	-1.1	D	6.8e-05	gb:CO081952 DB_XREF=gi:48751433 DB_XREF=GR__Ea46F09.r CLONE=GR__Ea46F09 TID=Gra.525.1 CNT=174 FEA=EST TIER=ConsEnd STK=0 UG=Gra.525 UG_TITLE=Transcribed locus, strongly similar to NP_918587.1 putative 33kDa oxygen evolvingprotein of photosystem II (Oryza sativa (japonica cultivar-group)) REP_ORG=G. raimondii
Gra.2217.1.S1_s_at	1397	P	0.000244	1025	P	0.000244	-1.1	D	3.5e-05	gb:CO117806 DB_XREF=gi:48816493 DB_XREF=GR__Eb01N08.f CLONE=GR__Eb01N08 TID=Gra.2217.1 CNT=4 FEA=EST TIER=ConsEnd STK=0 UG=Gra.2217 UG_TITLE=Transcribed locus, moderately similar to NP_181864.1 biotin synthase (BioB) (BIO2) (Arabidopsis thaliana) REP_ORG=G. raimondii
GhiAffx.27788.1.A1_at	615.3	P	0.000244	428.7	P	0.000244	-1.1	D	4.6e-05	gb:DW520149.1 dbest_id:35125932 TID=GhiAffx.27788.1 CNT=2 FEA=EST TIER=ConsEnd STK=1 NOTE=sequence(s) not in UniGene REP_ORG=
Gra.2908.1.S1_s_at	1021.2	P	0.000244	768.9	P	0.001221	-1.1	D	0.000552	gb:CO087749 DB_XREF=gi:48778383 DB_XREF=GR__Ea06F19.f CLONE=GR__Ea06F19 TID=Gra.2908.1 CNT=5 FEA=EST TIER=ConsEnd STK=0 UG=Gra.2908 UG_TITLE=Transcribed locus, moderately similar to NP_192040.1 ribosomal protein L5 family protein (Arabidopsis thaliana) REP_ORG=G. raimondii
Gra.696.1.S1_s_at	1822.3	P	0.001953	1261.1	P	0.001953	-1.1	D	0.000219	gb:CO086922 DB_XREF=gi:48777556 DB_XREF=GR__Ea05C07.r CLONE=GR__Ea05C07 TID=Gra.696.1 CNT=5 FEA=EST TIER=ConsEnd STK=1 UG=Gra.696 UG_TITLE=Transcribed locus, moderately similar to NP_569013.1 peptidase M3 family protein thimet oligopeptidase family protein (Arabidopsis thaliana) REP_ORG=G. raimondii
Ghi.2609.1.S1_s_at	482.1	P	0.000244	349.2	P	0.000244	-1.1	D	0.000438	gb:DV848986 DB_XREF=gi:82755424 DB_XREF=GH_LSL05E03.f CLONE=GH_LSL05E03 TID=Ghi.2609.1 CNT=7 FEA=EST TIER=ConsEnd STK=0 UG=Ghi.2609 UG_TITLE=Transcribed locus, weakly similar to NP_172403.3 RNA binding (Arabidopsis thaliana) REP_ORG=G. hirsutum
Ghi.9614.1.S1_s_at	1394.2	P	0.000732	1023	P	0.001953	-1.1	D	4.6e-05	gb:DV849866 DB_XREF=gi:82756304 DB_XREF=GH_LSL25D09.f CLONE=GH_LSL25D09 TID=Ghi.9614.1 CNT=2 FEA=EST TIER=ConsEnd STK=0 UG=Ghi.9614 UG_TITLE=Transcribed locus, strongly similar to NP_187747.1 EIF3G1; RNA binding translation initiation factor (Arabidopsis thaliana) REP_ORG=G. hirsutum
Ghi.2653.1.A1_s_at	1618.4	P	0.000732	999.5	P	0.000244	-1.1	D	0.000346	gb:DT047397 DB_XREF=gi:72269922 DB_XREF=COT_CN_E11 TID=Ghi.2653.1 CNT=3 FEA=EST TIER=ConsEnd STK=1 UG=Ghi.2653 UG_TITLE=Transcribed locus, moderately similar to NP_176675.1 CYP89A5; heme binding iron ion binding monooxygenase oxygen binding (Arabidopsis thaliana) REP_ORG=G. hirsutum
Gra.611.1.S1_s_at	300.8	P	0.000732	192.9	P	0.000244	-1.1	D	0.000865	gb:CO091664 DB_XREF=gi:48790350 DB_XREF=GR__Ea12E11.r CLONE=GR__Ea12E11 TID=Gra.611.1 CNT=3 FEA=EST TIER=ConsEnd STK=1 UG=Gra.611 UG_TITLE=Transcribed locus, strongly similar to NP_851260.1 histidinol dehydrogenase, putative HDH, putative (Arabidopsis thaliana) REP_ORG=G. raimondii
GhiAffx.24905.1.S1_s_at	11672.5	P	0.000244	6752.6	P	0.000244	-1.1	D	3e-05	gb:DW513520.1 dbest_id:35119303 TID=GhiAffx.24905.1 CNT=2 FEA=EST TIER=ConsEnd STK=1 NOTE=sequence(s) not in UniGene REP_ORG=
Ghi.10431.1.S1_at	640.9	P	0.000244	513.6	P	0.000244	-1.1	D	0.000966	gb:DV849979 DB_XREF=gi:82756417 DB_XREF=GH_LSL26G01.f CLONE=GH_LSL26G01 TID=Ghi.10431.1 CNT=4 FEA=EST TIER=ConsEnd STK=0 UG=Ghi.10431 UG_TITLE=Transcribed locus, strongly similar to NP_194789.1 GTP binding GTPase RNA binding nucleoside-triphosphatase nucleotide binding signal recognition particle binding (Arabidopsis thaliana) REP_ORG=G. hirsutum
GhiAffx.3369.1.A1_s_at	494.8	P	0.000732	312.3	P	0.00293	-1.1	D	3e-05	gb:DW225018.1 dbest_id:34829190 TID=GhiAffx.3369.1 CNT=1 FEA=EST TIER=ConsEnd STK=1 NOTE=sequence(s) not in UniGene REP_ORG=
Ghi.4692.1.S1_s_at	481.9	P	0.000488	329.2	P	0.000488	-1.1	D	4.4e-05	gb:DR453406 DB_XREF=gi:84164758 DB_XREF=CM012H03 TID=Ghi.4692.1 CNT=4 FEA=EST TIER=ConsEnd STK=0 UG=Ghi.4692 UG_TITLE=Transcribed locus, moderately similar to NP_921914.1 cap-binding protein p28 (Oryza sativa (japonica cultivar-group)) REP_ORG=G. hirsutum
GhiAffx.6997.1.S1_at	512.8	P	0.000244	386.3	P	0.000244	-1.1	D	0.000189	gb:DW507777.1 dbest_id:35113560 TID=GhiAffx.6997.1 CNT=4 FEA=EST TIER=ConsEnd STK=0 NOTE=sequence(s) not in UniGene REP_ORG=
Gra.2135.2.S1_s_at	584	P	0.000244	396.5	P	0.000732	-1.1	D	7.8e-05	gb:CO122899 DB_XREF=gi:48821586 DB_XREF=GR__Eb04M03.f CLONE=GR__Eb04M03 TID=Gra.2135.2 CNT=5 FEA=EST TIER=ConsEnd STK=0 UG=Gra.2135 UG_TITLE=Transcribed locus, moderately similar to NP_564806.1 expressed protein (Arabidopsis thaliana) REP_ORG=G. raimondii
GhiAffx.43795.1.S1_at	270	P	0.000732	212.8	P	0.00293	-1.1	D	0.000618	gb:DW518592.1 dbest_id:35124375 TID=GhiAffx.43795.1 CNT=2 FEA=EST TIER=ConsEnd STK=0 NOTE=sequence(s) not in UniGene REP_ORG=
GhiAffx.2946.1.S1_at	207.4	P	0.000732	135	P	0.010742	-1.1	D	0.000552	gb:AI731443 DB_XREF=gi:5050295 DB_XREF=BNLGHi9787 TID=GhiAffx.2946.1 CNT=2 FEA=EST TIER=ConsEnd STK=1 NOTE=sequence(s) not in UniGene REP_ORG=G. hirsutum
Ghi.3012.1.A1_s_at	245.2	P	0.000732	184.5	P	0.00415	-1.1	D	0.001201	gb:DR461407 DB_XREF=gi:84172759 DB_XREF=CM097A10 TID=Ghi.3012.1 CNT=4 FEA=EST TIER=ConsEnd STK=0 UG=Ghi.3012 UG_TITLE=Transcribed locus, moderately similar to NP_188230.1 protein binding ubiquitin-protein ligase zinc ion binding (Arabidopsis thaliana) REP_ORG=G. hirsutum
GhiAffx.23627.1.A1_s_at	953.5	P	0.000244	813.8	P	0.000732	-1.1	D	2.7e-05	gb:DW506940.1 dbest_id:35112723 TID=GhiAffx.23627.1 CNT=1 FEA=EST TIER=ConsEnd STK=1 NOTE=sequence(s) not in UniGene REP_ORG=
Ghi.7351.1.S1_at	238	P	0.000244	157.3	P	0.010742	-1.1	D	8.8e-05	gb:AI731381 DB_XREF=gi:5050233 DB_XREF=BNLGHi8889 TID=Ghi.7351.1 CNT=9 FEA=EST TIER=ConsEnd STK=0 UG=Ghi.7351 UG_TITLE=Transcribed locus, strongly similar to NP_912365.1 putative SERINETHREONINE PROTEIN PHOSPHATASE PP1 (Oryza sativa (japonica cultivar-group)) REP_ORG=G. hirsutum
Ghi.9269.2.S1_s_at	119.3	P	0.001953	46.9	A	0.219482	-1.1	D	0.001201	gb:DT468645 DB_XREF=gi:73865907 DB_XREF=GH_CHX22D10.r CLONE=GH_CHX22D10 TID=Ghi.9269.2 CNT=2 FEA=EST TIER=ConsEnd STK=0 UG=Ghi.9269 UG_TITLE=Transcribed locus, weakly similar to NP_181494.1 hydrolase, hydrolyzing O-glycosyl compounds (Arabidopsis thaliana) REP_ORG=G. hirsutum
Ghi.5934.1.S1_s_at	170.4	P	0.001221	120	P	0.008057	-1.1	D	0.000865	gb:AW186735 DB_XREF=gi:6461171 DB_XREF=BNLGHi13503 TID=Ghi.5934.1 CNT=7 FEA=EST TIER=ConsEnd STK=0 UG=Ghi.5934 UG_TITLE=Transcribed locus, moderately similar to NP_001031871.1 unknown protein (Arabidopsis thaliana) REP_ORG=G. hirsutum
Ghi.8399.3.S1_s_at	870.8	P	0.000244	631.7	P	0.001953	-1.1	D	6.8e-05	gb:DT466105 DB_XREF=gi:73863366 DB_XREF=GH_CHX18G11.r CLONE=GH_CHX18G11 TID=Ghi.8399.3 CNT=2 FEA=EST TIER=ConsEnd STK=0 UG=Ghi.8399 UG_TITLE=Transcribed locus, strongly similar to NP_191420.1 ketol-acid reductoisomerase (Arabidopsis thaliana) REP_ORG=G. hirsutum
GhiAffx.33422.1.S1_s_at	175.5	P	0.001221	88.3	P	0.030273	-1.1	D	0.000774	gb:AI729415 DB_XREF=gi:5048267 DB_XREF=BNLGHi13317 TID=GhiAffx.33422.1 CNT=2 FEA=EST TIER=ConsEnd STK=0 NOTE=sequence(s) not in UniGene REP_ORG=G. hirsutum
GraAffx.15748.1.S1_s_at	475.1	P	0.000244	354.6	P	0.000732	-1.1	D	4e-05	gb:CO123897 DB_XREF=gi:48822584 DB_XREF=GR__Eb06G15.f CLONE=GR__Eb06G15 TID=GraAffx.15748.1 CNT=2 FEA=EST TIER=ConsEnd STK=0 NOTE=sequence(s) not in UniGene REP_ORG=G. raimondii
Ghi.4971.2.A1_at	98.4	P	0.00293	65.4	A	0.067627	-1.1	D	0.000774	gb:DR463504 DB_XREF=gi:84174856 DB_XREF=CM119B07 TID=Ghi.4971.2 CNT=1 FEA=EST TIER=ConsEnd STK=0 UG=Ghi.4971 UG_TITLE=Transcribed locus REP_ORG=G. hirsutum
Ghi.8189.2.S1_s_at	505.2	P	0.000244	309.9	P	0.000732	-1.1	D	6.8e-05	gb:DR455218 DB_XREF=gi:84166570 DB_XREF=CM031H12 TID=Ghi.8189.2 CNT=11 FEA=EST TIER=ConsEnd STK=0 UG=Ghi.8189 UG_TITLE=Transcribed locus, moderately similar to NP_195950.1 ADK2 (ADENOSINE KINASE 2); kinase (Arabidopsis thaliana) REP_ORG=G. hirsutum
Ghi.10070.1.S1_s_at	157.2	P	0.000732	98.4	P	0.01416	-1.1	D	0.000692	gb:DT566281 DB_XREF=gi:78346007 DB_XREF=EST1076921 TID=Ghi.10070.1 CNT=15 FEA=EST TIER=ConsEnd STK=0 UG=Ghi.10070 UG_TITLE=Transcribed locus, moderately similar to NP_683478.1 binding (Arabidopsis thaliana) REP_ORG=G. hirsutum
Ghi.9409.1.S1_at	992	P	0.000244	839	P	0.000732	-1.1	D	0.00013	gb:DT545606 DB_XREF=gi:78325332 DB_XREF=EST1056246 TID=Ghi.9409.1 CNT=11 FEA=EST TIER=ConsEnd STK=0 UG=Ghi.9409 UG_TITLE=Transcribed locus, moderately similar to NP_171637.1 aspartic-type endopeptidase pepsin A (Arabidopsis thaliana) REP_ORG=G. hirsutum
Ghi.7925.1.S1_s_at	475.3	P	0.000244	358.9	P	0.000244	-1.1	D	0.000189	gb:DR455660 DB_XREF=gi:84167012 DB_XREF=CM036F01 TID=Ghi.7925.1 CNT=3 FEA=EST TIER=ConsEnd STK=0 UG=Ghi.7925 UG_TITLE=Transcribed locus REP_ORG=G. hirsutum
Ghi.3175.3.A1_at	398.2	P	0.001221	288.4	P	0.00415	-1.1	D	0.000307	gb:DT468408 DB_XREF=gi:73865670 DB_XREF=GH_CHX21N07.r CLONE=GH_CHX21N07 TID=Ghi.3175.3 CNT=2 FEA=EST TIER=ConsEnd STK=1 UG=Ghi.3175 UG_TITLE=Transcribed locus, moderately similar to NP_849323.1 nucleic acid binding zinc ion binding (Arabidopsis thaliana) REP_ORG=G. hirsutum
Ghi.787.2.S1_s_at	16368.4	P	0.000244	11746.1	P	0.000244	-1.1	D	0.000241	gb:DN758273 DB_XREF=gi:84144031 DB_XREF=G.hir-stem 777 TID=Ghi.787.2 CNT=11 FEA=EST TIER=ConsEnd STK=0 UG=Ghi.787 UG_TITLE=Transcribed locus, moderately similar to NP_564756.1 electron transporter (Arabidopsis thaliana) REP_ORG=G. hirsutum
Ghi.1175.3.A1_s_at	2672.5	P	0.000244	2026.6	P	0.000244	-1.1	D	2e-05	gb:DN781299 DB_XREF=gi:84149999 DB_XREF=G.hir-Cotyledon 1827 TID=Ghi.1175.3 CNT=14 FEA=EST TIER=Stack STK=6 UG=Ghi.1175 UG_TITLE=Gossypium hirsutum tubulin beta-1 (Tub1) REP_ORG=G. hirsutum
GhiAffx.39736.1.S1_at	372	P	0.000244	256.8	P	0.000244	-1.1	D	0.000389	gb:DT048297 DB_XREF=gi:72271714 DB_XREF=COT_CY_H11 TID=GhiAffx.39736.1 CNT=2 FEA=EST TIER=ConsEnd STK=1 NOTE=sequence(s) not in UniGene REP_ORG=G. hirsutum
Gra.2203.2.S1_s_at	298.5	P	0.000244	256.5	P	0.000732	-1.1	D	0.000492	gb:CO126388 DB_XREF=gi:48827998 DB_XREF=GR__Eb10G06.f CLONE=GR__Eb10G06 TID=Gra.2203.2 CNT=4 FEA=EST TIER=ConsEnd STK=0 UG=Gra.2203 UG_TITLE=Transcribed locus, moderately similar to NP_179632.1 succinyl-CoA ligase (GDP-forming) beta-chain, mitochondrial, putative succinyl-CoA synthetase, beta chain, putative SCS-beta, putative (Arabidopsis thaliana) REP_ORG=G. raimondii
GraAffx.9035.1.S1_s_at	4240	P	0.000244	2855.5	P	0.000244	-1.1	D	2e-05	gb:CO087579 DB_XREF=gi:48778213 DB_XREF=GR__Ea06B18.r CLONE=GR__Ea06B18 TID=GraAffx.9035.1 CNT=2 FEA=EST TIER=ConsEnd STK=1 NOTE=sequence(s) not in UniGene REP_ORG=G. raimondii
GhiAffx.13089.1.S1_s_at	819.4	P	0.000244	624.3	P	0.000244	-1.1	D	8.8e-05	gb:DW513763.1 dbest_id:35119546 TID=GhiAffx.13089.1 CNT=2 FEA=EST TIER=ConsEnd STK=1 NOTE=sequence(s) not in UniGene REP_ORG=
Ghi.5264.1.A1_x_at	2193.3	P	0.000732	1856.1	P	0.000732	-1.1	D	6e-05	gb:DT048410 DB_XREF=gi:72271940 DB_XREF=COT_DA_C01 TID=Ghi.5264.1 CNT=1 FEA=EST TIER=ConsEnd STK=0 UG=Ghi.5264 UG_TITLE=Transcribed locus, weakly similar to NP_172633.1 CYP51G1 (CYTOCHROME P450 51); heme binding iron ion binding monooxygenase oxygen binding (Arabidopsis thaliana) REP_ORG=G. hirsutum
GhiAffx.46262.1.S1_at	3343	P	0.000244	2189.3	P	0.000732	-1.1	D	5.2e-05	gb:DW518641.1 dbest_id:35124424 TID=GhiAffx.46262.1 CNT=3 FEA=EST TIER=ConsEnd STK=0 NOTE=sequence(s) not in UniGene REP_ORG=
Ghi.5290.1.S1_s_at	630.4	P	0.000244	404.4	P	0.000732	-1.1	D	2e-05	gb:DT048300 DB_XREF=gi:72271720 DB_XREF=COT_CZ_A02 TID=Ghi.5290.1 CNT=4 FEA=EST TIER=ConsEnd STK=2 UG=Ghi.5290 UG_TITLE=Transcribed locus, strongly similar to NP_566739.1 unknown protein (Arabidopsis thaliana) REP_ORG=G. hirsutum
GhiAffx.39326.1.A1_at	874.2	P	0.001953	518.3	P	0.00293	-1.1	D	0.000114	gb:DW233298.1 dbest_id:34837464 TID=GhiAffx.39326.1 CNT=2 FEA=EST TIER=ConsEnd STK=1 NOTE=sequence(s) not in UniGene REP_ORG=
Ghi.6325.1.A1_s_at	647.1	P	0.000244	412.2	P	0.001953	-1.1	D	0.000101	gb:AI727755 DB_XREF=gi:5046607 DB_XREF=BNLGHi8979 TID=Ghi.6325.1 CNT=3 FEA=EST TIER=ConsEnd STK=0 UG=Ghi.6325 UG_TITLE=Transcribed locus, moderately similar to NP_187203.1 actin binding (Arabidopsis thaliana) REP_ORG=G. hirsutum
Ghi.5365.1.A1_at	300.6	P	0.000244	241.4	P	0.000732	-1.1	D	3.5e-05	gb:DT048061 DB_XREF=gi:72271246 DB_XREF=COT_CV_H05 TID=Ghi.5365.1 CNT=5 FEA=EST TIER=ConsEnd STK=0 UG=Ghi.5365 UG_TITLE=Transcribed locus, weakly similar to NP_565536.1 ATHB6; transcription factor (Arabidopsis thaliana) REP_ORG=G. hirsutum
Ghi.7378.1.S1_at	232.7	P	0.000732	173.4	P	0.008057	-1.1	D	0.000774	gb:AI731207 DB_XREF=gi:5050059 DB_XREF=BNLGHi8887 TID=Ghi.7378.1 CNT=4 FEA=EST TIER=ConsEnd STK=0 UG=Ghi.7378 UG_TITLE=Transcribed locus, weakly similar to NP_175710.1 ubiquitin conjugating enzyme (Arabidopsis thaliana) REP_ORG=G. hirsutum
Ghi.7990.2.S1_at	1582.3	P	0.000244	1110.6	P	0.000244	-1.1	D	2.3e-05	gb:DT048933 DB_XREF=gi:72272998 DB_XREF=COT_DG_G04 TID=Ghi.7990.2 CNT=12 FEA=EST TIER=ConsEnd STK=1 UG=Ghi.7990 UG_TITLE=Transcribed locus, moderately similar to NP_197683.1 ubiquitin-protein ligase zinc ion binding (Arabidopsis thaliana) REP_ORG=G. hirsutum
Ghi.5756.1.S1_s_at	1303.9	P	0.000244	1011.1	P	0.001221	-1.1	D	2.3e-05	gb:DR457758 DB_XREF=gi:84169110 DB_XREF=CM058F04 TID=Ghi.5756.1 CNT=6 FEA=EST TIER=ConsEnd STK=0 UG=Ghi.5756 UG_TITLE=Transcribed locus, moderately similar to NP_564284.1 APT1 (ADENINE PHOSPHORIBOSYLTRANSFERASE 1); adenine phosphoribosyltransferase (Arabidopsis thaliana) REP_ORG=G. hirsutum
Ghi.8085.1.S1_at	222.6	P	0.001221	90.6	P	0.023926	-1.1	D	0.000966	gb:AF329368.1 DB_XREF=gi:15824735 GEN=GLB1 TID=Ghi.8085.1 CNT=5 FEA=FLmRNA TIER=FL STK=1 UG=Ghi.8085 DEF=Gossypium hirsutum non-symbiotic hemoglobin class 1 (GLB1) mRNA, complete cds. PROD=non-symbiotic hemoglobin class 1 FL=gb:AY899302.1 gb:AF329368.1 REP_ORG=G. hirsutum
Ghi.9803.1.S1_s_at	421.5	P	0.000244	293.6	P	0.001221	-1.1	D	0.000618	gb:AI728424 DB_XREF=gi:5047276 DB_XREF=BNLGHi10749 TID=Ghi.9803.1 CNT=6 FEA=EST TIER=ConsEnd STK=0 UG=Ghi.9803 UG_TITLE=Transcribed locus, moderately similar to NP_566019.1 prenyltransferase protoheme IX farnesyltransferase (Arabidopsis thaliana) REP_ORG=G. hirsutum
Ghi.7485.1.S1_s_at	1036.1	P	0.000244	737.1	P	0.000244	-1.1	D	4e-05	gb:AI730120 DB_XREF=gi:5048972 DB_XREF=BNLGHi6208 TID=Ghi.7485.1 CNT=4 FEA=EST TIER=ConsEnd STK=0 UG=Ghi.7485 UG_TITLE=Transcribed locus, moderately similar to NP_850936.1 RNA binding nucleic acid binding (Arabidopsis thaliana) REP_ORG=G. hirsutum
GhiAffx.22914.1.S1_at	528.7	P	0.000732	377.7	P	0.000732	-1.1	D	0.000492	gb:DW503205.1 dbest_id:35107633 TID=GhiAffx.22914.1 CNT=3 FEA=EST TIER=ConsEnd STK=1 NOTE=sequence(s) not in UniGene REP_ORG=
Ghi.9405.1.A1_at	460.7	P	0.000732	379.3	P	0.000244	-1.1	D	0.001201	gb:DT463935 DB_XREF=gi:73861196 DB_XREF=GH_CHX14J06.r CLONE=GH_CHX14J06 TID=Ghi.9405.1 CNT=1 FEA=EST TIER=ConsEnd STK=1 UG=Ghi.9405 UG_TITLE=Transcribed locus, weakly similar to NP_177422.1 unknown protein (Arabidopsis thaliana) REP_ORG=G. hirsutum
GhiAffx.43532.1.S1_at	401.4	P	0.000244	279.1	P	0.005859	-1.1	D	0.000147	gb:DW502720.1 dbest_id:35107148 TID=GhiAffx.43532.1 CNT=3 FEA=EST TIER=ConsEnd STK=1 NOTE=sequence(s) not in UniGene REP_ORG=
Ghi.8606.1.S1_s_at	1971.1	P	0.000244	1534.3	P	0.000244	-1.1	D	2e-05	gb:DN759590 DB_XREF=gi:84145348 DB_XREF=G.hir-stem 2094 TID=Ghi.8606.1 CNT=30 FEA=EST TIER=ConsEnd STK=0 UG=Ghi.8606 UG_TITLE=Transcribed locus, moderately similar to NP_568921.1 AALP; cysteine-type endopeptidase cysteine-type peptidase (Arabidopsis thaliana) REP_ORG=G. hirsutum
GraAffx.25459.2.S1_s_at	898.2	P	0.000244	658	P	0.000244	-1.1	D	3.5e-05	gb:CO127245 DB_XREF=gi:48828855 DB_XREF=GR__Eb11L08.r CLONE=GR__Eb11L08 TID=GraAffx.25459.2 CNT=3 FEA=EST TIER=ConsEnd STK=1 NOTE=sequence(s) not in UniGene REP_ORG=G. raimondii
GraAffx.27146.1.S1_s_at	1384.3	P	0.000244	919.6	P	0.000244	-1.1	D	3e-05	gb:CO090197 DB_XREF=gi:48785640 DB_XREF=GR__Ea10A18.f CLONE=GR__Ea10A18 TID=GraAffx.27146.1 CNT=1 FEA=EST TIER=ConsEnd STK=0 NOTE=sequence(s) not in UniGene REP_ORG=G. raimondii
Ghi.4010.2.S1_at	527.2	P	0.000244	391.8	P	0.000244	-1.1	D	0.000618	gb:DR457107 DB_XREF=gi:84168459 DB_XREF=CM051G07 TID=Ghi.4010.2 CNT=1 FEA=EST TIER=ConsEnd STK=0 UG=Ghi.4010 UG_TITLE=Transcribed locus, moderately similar to NP_172558.1 unknown protein (Arabidopsis thaliana) REP_ORG=G. hirsutum
GhiAffx.45165.1.S1_at	717	P	0.000244	464.3	P	0.000244	-1.1	D	2e-05	gb:DW240874.1 dbest_id:34845040 TID=GhiAffx.45165.1 CNT=1 FEA=EST TIER=ConsEnd STK=0 NOTE=sequence(s) not in UniGene REP_ORG=
Ghi.9164.2.S1_at	144.3	P	0.000732	131.3	P	0.010742	-1.1	D	0.001486	gb:DT463183 DB_XREF=gi:73860444 DB_XREF=GH_CHX13D02.f CLONE=GH_CHX13D02 TID=Ghi.9164.2 CNT=3 FEA=EST TIER=ConsEnd STK=0 UG=Ghi.9164 UG_TITLE=Transcribed locus, moderately similar to NP_567949.1 ABF3 (ABSCISIC ACID RESPONSIVE ELEMENTS-BINDING FACTOR 3); DNA binding transcription factor transcriptional activator (Arabidopsis thaliana) REP_ORG=G. hirsutum
GhiAffx.23036.1.S1_at	322.5	P	0.000732	228.8	P	0.00415	-1.1	D	0.001486	gb:DW503829.1 dbest_id:35108257 TID=GhiAffx.23036.1 CNT=2 FEA=EST TIER=ConsEnd STK=0 NOTE=sequence(s) not in UniGene REP_ORG=
Ghi.10182.3.S1_s_at	377.4	P	0.00293	280.9	P	0.018555	-1.1	D	6e-05	gb:AI726446 DB_XREF=gi:5045298 DB_XREF=BNLGHi5852 TID=Ghi.10182.3 CNT=15 FEA=EST TIER=ConsEnd STK=0 UG=Ghi.10182 UG_TITLE=Transcribed locus, strongly similar to XP_464146.1 putative translational initiation factor eIF-4A (Oryza sativa (japonica cultivar-group)) REP_ORG=G. hirsutum
Ghi.8823.1.S1_at	336.7	P	0.000244	197.7	P	0.000732	-1.1	D	0.000189	gb:CA993647 DB_XREF=gi:31073368 DB_XREF=pAR09B01 TID=Ghi.8823.1 CNT=3 FEA=EST TIER=ConsEnd STK=0 UG=Ghi.8823 UG_TITLE=Transcribed locus, weakly similar to NP_192218.2 unknown protein (Arabidopsis thaliana) REP_ORG=G. hirsutum
Ghi.7133.2.S1_s_at	9640.7	P	0.000244	6919.8	P	0.000244	-1.1	D	2e-05	gb:AW187790 DB_XREF=gi:6462226 DB_XREF=BNLGHi10716 TID=Ghi.7133.2 CNT=17 FEA=EST TIER=ConsEnd STK=0 UG=Ghi.7133 UG_TITLE=Transcribed locus, moderately similar to NP_564305.1 DRM1 (DORMANCY-ASSOCIATED PROTEIN 1) (Arabidopsis thaliana) REP_ORG=G. hirsutum
GhiAffx.2081.1.S1_s_at	426.2	P	0.000244	283.7	P	0.000244	-1.1	D	0.000214	gb:DW233879.1 dbest_id:34838045 TID=GhiAffx.2081.1 CNT=4 FEA=EST TIER=ConsEnd STK=0 NOTE=sequence(s) not in UniGene REP_ORG=
Gra.3095.1.A1_s_at	594	P	0.000244	401.5	P	0.000244	-1.1	D	6.8e-05	gb:CO085248 DB_XREF=gi:48775882 DB_XREF=GR__Ea02E19.r CLONE=GR__Ea02E19 TID=Gra.3095.1 CNT=3 FEA=EST TIER=ConsEnd STK=1 UG=Gra.3095 UG_TITLE=Transcribed locus, weakly similar to NP_850496.1 expressed protein (Arabidopsis thaliana) REP_ORG=G. raimondii
Ghi.8256.1.S1_s_at	385.1	P	0.000732	290.6	P	0.001953	-1.1	D	2e-05	gb:DV848815 DB_XREF=gi:82755253 DB_XREF=GH_LSL03D08.f CLONE=GH_LSL03D08 TID=Ghi.8256.1 CNT=18 FEA=EST TIER=ConsEnd STK=0 UG=Ghi.8256 UG_TITLE=Transcribed locus, moderately similar to NP_564453.1 GRF4; protein phosphorylated amino acid binding (Arabidopsis thaliana) REP_ORG=G. hirsutum
Ghi.10402.1.S1_at	108.8	P	0.000244	41.7	A	0.149658	-1.1	D	0.000346	gb:DV848879 DB_XREF=gi:82755317 DB_XREF=GH_LSL04B09.f CLONE=GH_LSL04B09 TID=Ghi.10402.1 CNT=4 FEA=EST TIER=ConsEnd STK=0 UG=Ghi.10402 UG_TITLE=Transcribed locus, moderately similar to NP_181299.1 AS1 (ASYMMETRIC LEAVES 1); DNA binding transcription factor (Arabidopsis thaliana) REP_ORG=G. hirsutum
Ghi.3271.1.A1_at	237.3	P	0.001221	151.5	P	0.000732	-1.1	D	0.001486	gb:DT467810 DB_XREF=gi:73865071 DB_XREF=GH_CHX20P12.r CLONE=GH_CHX20P12 TID=Ghi.3271.1 CNT=1 FEA=EST TIER=ConsEnd STK=1 UG=Ghi.3271 UG_TITLE=Transcribed locus, moderately similar to NP_565864.1 SLT1 (SODIUM- AND LITHIUM-TOLERANT 1) (Arabidopsis thaliana) REP_ORG=G. hirsutum
GhiAffx.29448.2.S1_at	884.1	P	0.000244	613.7	P	0.000244	-1.1	D	0.000167	gb:DR462514 DB_XREF=gi:84173866 DB_XREF=CM108G04 TID=GhiAffx.29448.2 CNT=1 FEA=EST TIER=ConsEnd STK=0 NOTE=sequence(s) not in UniGene REP_ORG=G. hirsutum
Ghi.7681.1.S1_s_at	1132.5	P	0.001221	766.7	P	0.000244	-1.1	D	0.000552	gb:CO498503 DB_XREF=gi:54122994 DB_XREF=G.h.fbr-sw07893 TID=Ghi.7681.1 CNT=5 FEA=EST TIER=ConsEnd STK=0 UG=Ghi.7681 UG_TITLE=Transcribed locus, moderately similar to NP_180930.1 CUTA (Arabidopsis thaliana) REP_ORG=G. hirsutum
Ghi.7608.1.S1_s_at	366.4	P	0.000244	281.9	P	0.000244	-1.1	D	8.8e-05	gb:DT554778 DB_XREF=gi:78334504 DB_XREF=EST1065418 TID=Ghi.7608.1 CNT=13 FEA=EST TIER=ConsEnd STK=0 UG=Ghi.7608 UG_TITLE=Transcribed locus, moderately similar to NP_568534.1 translation initiation factor (Arabidopsis thaliana) REP_ORG=G. hirsutum
GhiAffx.20408.1.S1_at	381.4	P	0.000244	251.3	P	0.000244	-1.1	D	4.6e-05	gb:DW493817.1 dbest_id:35098245 TID=GhiAffx.20408.1 CNT=3 FEA=EST TIER=ConsEnd STK=0 NOTE=sequence(s) not in UniGene REP_ORG=
Ghi.3955.2.S1_at	324.6	P	0.000244	232	P	0.000244	-1.1	D	0.000147	gb:DT459782 DB_XREF=gi:73850762 DB_XREF=GH_ON38D23.r CLONE=GH_ON38D23 TID=Ghi.3955.2 CNT=3 FEA=EST TIER=ConsEnd STK=0 UG=Ghi.3955 UG_TITLE=Transcribed locus, weakly similar to NP_194133.1 transcription factor (Arabidopsis thaliana) REP_ORG=G. hirsutum
Ghi.7474.2.S1_a_at	132	P	0.000732	102	P	0.010742	-1.1	D	0.000618	gb:DR458147 DB_XREF=gi:84169499 DB_XREF=CM062F11 TID=Ghi.7474.2 CNT=1 FEA=EST TIER=ConsEnd STK=0 UG=Ghi.7474 UG_TITLE=Transcribed locus, strongly similar to NP_189208.1 PDF1; protein phosphatase type 2A regulator (Arabidopsis thaliana) REP_ORG=G. hirsutum
Ghi.2018.2.S1_s_at	1378.9	P	0.000244	867.8	P	0.000244	-1.1	D	2e-05	gb:AI730659 DB_XREF=gi:5049511 DB_XREF=BNLGHi7609 TID=Ghi.2018.2 CNT=18 FEA=EST TIER=ConsEnd STK=0 UG=Ghi.2018 UG_TITLE=Transcribed locus, strongly similar to NP_191174.1 EIF3C (EUKARYOTIC TRANSLATION INITIATION FACTOR 3) (Arabidopsis thaliana) REP_ORG=G. hirsutum
Ghi.7689.1.S1_at	357.8	P	0.000244	296	P	0.000244	-1.1	D	0.000273	gb:DT466294 DB_XREF=gi:73863555 DB_XREF=GH_CHX18K19.r CLONE=GH_CHX18K19 TID=Ghi.7689.1 CNT=4 FEA=EST TIER=ConsEnd STK=1 UG=Ghi.7689 UG_TITLE=Transcribed locus, weakly similar to NP_565446.1 unknown protein (Arabidopsis thaliana) REP_ORG=G. hirsutum
Ghi.9772.1.S1_s_at	1019.2	P	0.000244	766.4	P	0.000244	-1.1	D	6e-05	gb:CA993439 DB_XREF=gi:31073160 DB_XREF=pAR07G02 TID=Ghi.9772.1 CNT=13 FEA=EST TIER=ConsEnd STK=0 UG=Ghi.9772 UG_TITLE=Transcribed locus, weakly similar to NP_180567.1 Ran GTPase binding (Arabidopsis thaliana) REP_ORG=G. hirsutum
GhiAffx.49549.1.S1_s_at	528.8	P	0.000244	453.6	P	0.001221	-1.1	D	0.000241	gb:DW498590.1 dbest_id:35103018 TID=GhiAffx.49549.1 CNT=6 FEA=EST TIER=ConsEnd STK=1 NOTE=sequence(s) not in UniGene REP_ORG=
Ghi.9592.2.A1_at	800.7	P	0.008057	552.4	P	0.030273	-1.1	D	0.000189	gb:DT049679 DB_XREF=gi:72274483 DB_XREF=COT_DQ_A02 TID=Ghi.9592.2 CNT=3 FEA=EST TIER=ConsEnd STK=1 UG=Ghi.9592 UG_TITLE=Transcribed locus, strongly similar to NP_192019.1 binding transporter (Arabidopsis thaliana) REP_ORG=G. hirsutum
GhiAffx.16571.1.S1_at	268.8	P	0.000244	210.8	P	0.000244	-1.1	D	0.000346	gb:DR453425 DB_XREF=gi:84164777 DB_XREF=CM013A10 TID=GhiAffx.16571.1 CNT=4 FEA=EST TIER=ConsEnd STK=0 NOTE=sequence(s) not in UniGene REP_ORG=G. hirsutum
Ghi.8310.1.S1_s_at	2128.1	P	0.000244	1327.1	P	0.000244	-1.1	D	2e-05	gb:DT569707 DB_XREF=gi:78349433 DB_XREF=EST1080347 TID=Ghi.8310.1 CNT=7 FEA=EST TIER=ConsEnd STK=0 UG=Ghi.8310 UG_TITLE=Transcribed locus, weakly similar to XP_469506.1 unknown protein (Oryza sativa) REP_ORG=G. hirsutum
GraAffx.28059.1.S1_s_at	533.9	P	0.000244	380.9	P	0.000244	-1.1	D	0.000966	gb:CO117915 DB_XREF=gi:48816602 DB_XREF=GR__Eb01P24.r CLONE=GR__Eb01P24 TID=GraAffx.28059.1 CNT=8 FEA=EST TIER=ConsEnd STK=2 NOTE=sequence(s) not in UniGene REP_ORG=G. raimondii
GhiAffx.23459.1.S1_at	476.4	P	0.000244	289.6	P	0.000244	-1.1	D	0.000692	gb:DW506030.1 dbest_id:35111813 TID=GhiAffx.23459.1 CNT=3 FEA=EST TIER=ConsEnd STK=1 NOTE=sequence(s) not in UniGene REP_ORG=
GhiAffx.21800.1.S1_at	504.7	P	0.000244	350.2	P	0.000244	-1.1	D	0.000552	gb:DW497242.1 dbest_id:35101670 TID=GhiAffx.21800.1 CNT=2 FEA=EST TIER=ConsEnd STK=0 NOTE=sequence(s) not in UniGene REP_ORG=
Ghi.3456.1.A1_at	448.7	P	0.000244	325.2	P	0.000244	-1.1	D	0.001201	gb:DT465614 DB_XREF=gi:73862875 DB_XREF=GH_CHX17K14.r CLONE=GH_CHX17K14 TID=Ghi.3456.1 CNT=1 FEA=EST TIER=ConsEnd STK=1 UG=Ghi.3456 UG_TITLE=Transcribed locus, moderately similar to NP_566993.1 PAS1 (PASTICCINO 1); FK506 binding peptidyl-prolyl cis-trans isomerase (Arabidopsis thaliana) REP_ORG=G. hirsutum
Ghi.7963.3.A1_s_at	2366.2	P	0.000244	1616.1	P	0.000244	-1.1	D	4e-05	gb:AI055045 DB_XREF=gi:3326159 DB_XREF=coau0002O03 CLONE=coau0002O03 TID=Ghi.7963.3 CNT=2 FEA=EST TIER=ConsEnd STK=0 UG=Ghi.7963 UG_TITLE=Transcribed locus, moderately similar to NP_174877.1 translation initiation factor (Arabidopsis thaliana) REP_ORG=G. hirsutum
GhiAffx.1535.1.A1_s_at	188	P	0.000244	116.7	P	0.030273	-1.1	D	0.000552	gb:DN802838 DB_XREF=gi:84153483 DB_XREF=G.hir-15-20 DAA bolls irrigated 1041 TID=GhiAffx.1535.1 CNT=4 FEA=EST TIER=ConsEnd STK=0 NOTE=sequence(s) not in UniGene REP_ORG=G. hirsutum
GhiAffx.8673.1.S1_s_at	1742.8	P	0.000244	1089.7	P	0.000244	-1.1	D	0.000307	gb:DW226196.1 dbest_id:34830368 TID=GhiAffx.8673.1 CNT=8 FEA=EST TIER=ConsEnd STK=1 NOTE=sequence(s) not in UniGene REP_ORG=
Ghi.8632.1.A1_s_at	1213.7	P	0.000244	906.7	P	0.000244	-1.1	D	3e-05	gb:DT047338 DB_XREF=gi:72269804 DB_XREF=COT_CM_H10 TID=Ghi.8632.1 CNT=4 FEA=EST TIER=ConsEnd STK=3 UG=Ghi.8632 UG_TITLE=Transcribed locus, moderately similar to NP_565693.1 ATUBA1; ubiquitin activating enzyme (Arabidopsis thaliana) REP_ORG=G. hirsutum
Ghi.2567.2.S1_s_at	181.8	P	0.000244	146.6	P	0.008057	-1.1	D	0.000618	gb:DN817407 DB_XREF=gi:84156181 DB_XREF=G.hir-seedling 607 TID=Ghi.2567.2 CNT=9 FEA=EST TIER=ConsEnd STK=0 UG=Ghi.2567 UG_TITLE=Transcribed locus, moderately similar to NP_187286.1 EMB3004; 3-dehydroquinate dehydratase shikimate 5-dehydrogenase (Arabidopsis thaliana) REP_ORG=G. hirsutum
Gra.1497.2.A1_s_at	1904.8	P	0.000244	1513.9	P	0.000244	-1.1	D	2e-05	gb:CO086988 DB_XREF=gi:48777622 DB_XREF=GR__Ea05D21.r CLONE=GR__Ea05D21 TID=Gra.1497.2 CNT=20 FEA=EST TIER=Stack STK=8 UG=Gra.1497 UG_TITLE=Transcribed locus, moderately similar to NP_566880.1 cysteine proteinase, putative (Arabidopsis thaliana) REP_ORG=G. raimondii
Ghi.6485.1.S1_s_at	1376.1	P	0.001953	1009.8	P	0.001953	-1.1	D	0.001486	gb:CD485617 DB_XREF=gi:31406582 DB_XREF=CFUS1.4H06 CLONE=CFUS1.4H06 TID=Ghi.6485.1 CNT=5 FEA=EST TIER=ConsEnd STK=0 UG=Ghi.6485 UG_TITLE=Transcribed locus REP_ORG=G. hirsutum
Ghi.8373.1.S1_s_at	347.1	P	0.000244	256	P	0.001221	-1.1	D	0.000307	gb:CA993213 DB_XREF=gi:31072934 DB_XREF=pAR05H04 TID=Ghi.8373.1 CNT=2 FEA=EST TIER=ConsEnd STK=0 UG=Ghi.8373 UG_TITLE=Transcribed locus REP_ORG=G. hirsutum
Ghi.6062.1.A1_s_at	753.8	P	0.000732	484.4	P	0.000732	-1.1	D	4e-05	gb:CO496571 DB_XREF=gi:54121062 DB_XREF=G.h.fbr-sw05961 TID=Ghi.6062.1 CNT=6 FEA=EST TIER=ConsEnd STK=0 UG=Ghi.6062 UG_TITLE=Transcribed locus, moderately similar to XP_468593.1 Putataive InsB from Escherichia coli (Oryza sativa (japonica cultivar-group)) REP_ORG=G. hirsutum
GraAffx.1671.1.S1_s_at	538	P	0.000244	315.6	P	0.000244	-1.1	D	0.000189	gb:CO124561 DB_XREF=gi:48823248 DB_XREF=GR__Eb07I19.r CLONE=GR__Eb07I19 TID=GraAffx.1671.1 CNT=2 FEA=EST TIER=ConsEnd STK=1 NOTE=sequence(s) not in UniGene REP_ORG=G. raimondii
Gra.1703.1.S1_at	492.2	P	0.001221	346.9	P	0.010742	-1.1	D	0.000189	gb:CO126614 DB_XREF=gi:48828224 DB_XREF=GR__Eb10L18.f CLONE=GR__Eb10L18 TID=Gra.1703.1 CNT=5 FEA=EST TIER=ConsEnd STK=0 UG=Gra.1703 UG_TITLE=Transcribed locus, strongly similar to NP_191842.1 NAD-dependent epimerasedehydratase family protein (Arabidopsis thaliana) REP_ORG=G. raimondii
Gra.1493.1.A1_s_at	504.4	P	0.000732	285.8	P	0.001953	-1.1	D	4e-05	gb:CO127216 DB_XREF=gi:48828826 DB_XREF=GR__Eb11K16.r CLONE=GR__Eb11K16 TID=Gra.1493.1 CNT=1 FEA=EST TIER=ConsEnd STK=1 UG=Gra.1493 UG_TITLE=Transcribed locus, weakly similar to NP_173257.2 expressed protein (Arabidopsis thaliana) REP_ORG=G. raimondii
Ghi.8223.1.S1_s_at	5728.6	P	0.000244	3913.3	P	0.000244	-1.1	D	2e-05	gb:AI730611 DB_XREF=gi:5049463 DB_XREF=BNLGHi7375 TID=Ghi.8223.1 CNT=4 FEA=EST TIER=ConsEnd STK=0 UG=Ghi.8223 UG_TITLE=Transcribed locus, strongly similar to NP_193405.1 structural constituent of ribosome (Arabidopsis thaliana) REP_ORG=G. hirsutum
GhiAffx.1837.1.S1_s_at	833.8	P	0.000244	512.7	P	0.000244	-1.1	D	0.000189	gb:DT469092 DB_XREF=gi:73866354 DB_XREF=GH_CHX22P05.r CLONE=GH_CHX22P05 TID=GhiAffx.1837.1 CNT=3 FEA=EST TIER=ConsEnd STK=1 NOTE=sequence(s) not in UniGene REP_ORG=G. hirsutum
Ghi.4207.1.S1_s_at	417.8	P	0.000244	332.9	P	0.000732	-1.1	D	0.000346	gb:DT456216 DB_XREF=gi:73847196 DB_XREF=GH_ON13B01.f CLONE=GH_ON13B01 TID=Ghi.4207.1 CNT=4 FEA=EST TIER=ConsEnd STK=0 UG=Ghi.4207 UG_TITLE=Transcribed locus, strongly similar to NP_174010.1 structural constituent of ribosome (Arabidopsis thaliana) REP_ORG=G. hirsutum
Ghi.8251.1.S1_x_at	767.8	P	0.000244	484.8	P	0.000244	-1.1	D	4.6e-05	gb:DR456155 DB_XREF=gi:84167507 DB_XREF=CM041G08 TID=Ghi.8251.1 CNT=4 FEA=EST TIER=ConsEnd STK=0 UG=Ghi.8251 UG_TITLE=Transcribed locus, strongly similar to XP_464199.1 putative ribosomal protein S14 (Oryza sativa (japonica cultivar-group)) REP_ORG=G. hirsutum
Ghi.5797.1.A1_at	336.2	P	0.000732	198.1	P	0.000244	-1.1	D	0.001077	gb:DT052420 DB_XREF=gi:72280207 DB_XREF=COT_FC_C01 TID=Ghi.5797.1 CNT=7 FEA=EST TIER=ConsEnd STK=3 UG=Ghi.5797 UG_TITLE=Transcribed locus, weakly similar to NP_566431.1 unknown protein (Arabidopsis thaliana) REP_ORG=G. hirsutum
GraAffx.15837.1.A1_s_at	278.4	P	0.000244	280.8	P	0.008057	-1.1	D	0.00013	gb:CO123649 DB_XREF=gi:48822336 DB_XREF=GR__Eb05O19.r CLONE=GR__Eb05O19 TID=GraAffx.15837.1 CNT=1 FEA=EST TIER=ConsEnd STK=1 NOTE=sequence(s) not in UniGene REP_ORG=G. raimondii
GhiAffx.46794.1.S1_at	806.5	P	0.000244	554.8	P	0.000244	-1.1	D	3.5e-05	gb:DW511353.1 dbest_id:35117136 TID=GhiAffx.46794.1 CNT=10 FEA=EST TIER=ConsEnd STK=0 NOTE=sequence(s) not in UniGene REP_ORG=
Ghi.1549.1.S1_at	603.5	P	0.000244	483.1	P	0.000244	-1.1	D	0.000966	gb:DN779909 DB_XREF=gi:84148609 DB_XREF=G.hir-Cotyledon 437 TID=Ghi.1549.1 CNT=2 FEA=EST TIER=ConsEnd STK=0 UG=Ghi.1549 UG_TITLE=Transcribed locus, weakly similar to NP_201026.1 unknown protein (Arabidopsis thaliana) REP_ORG=G. hirsutum
GraAffx.9442.1.S1_s_at	1394.1	P	0.000244	1046.7	P	0.000244	-1.1	D	6e-05	gb:CO085648 DB_XREF=gi:48776282 DB_XREF=GR__Ea02P04.r CLONE=GR__Ea02P04 TID=GraAffx.9442.1 CNT=2 FEA=EST TIER=ConsEnd STK=1 NOTE=sequence(s) not in UniGene REP_ORG=G. raimondii
GhiAffx.53179.1.S1_s_at	943.7	P	0.000244	620.7	P	0.000732	-1.1	D	3.5e-05	gb:DW236400.1 dbest_id:34840566 TID=GhiAffx.53179.1 CNT=3 FEA=EST TIER=ConsEnd STK=1 NOTE=sequence(s) not in UniGene REP_ORG=
Ghi.3371.1.S1_s_at	121.8	P	0.001221	67.9	P	0.010742	-1.1	D	0.001651	gb:DT465884 DB_XREF=gi:73863145 DB_XREF=GH_CHX18B12.f CLONE=GH_CHX18B12 TID=Ghi.3371.1 CNT=2 FEA=EST TIER=ConsEnd STK=0 UG=Ghi.3371 UG_TITLE=Transcribed locus, moderately similar to NP_564311.1 unknown protein (Arabidopsis thaliana) REP_ORG=G. hirsutum
Ghi.4188.3.S1_at	239.7	P	0.001953	150.4	M	0.056152	-1.1	D	0.000167	gb:DT456364 DB_XREF=gi:73847344 DB_XREF=GH_ON14H11.f CLONE=GH_ON14H11 TID=Ghi.4188.3 CNT=2 FEA=EST TIER=ConsEnd STK=0 UG=Ghi.4188 UG_TITLE=Transcribed locus, moderately similar to NP_564372.3 nucleotidyltransferase (Arabidopsis thaliana) REP_ORG=G. hirsutum
Ghi.10575.1.S1_at	178.8	P	0.000244	128.3	P	0.005859	-1.1	D	0.000492	gb:DN758165 DB_XREF=gi:84143923 DB_XREF=G.hir-stem 669 TID=Ghi.10575.1 CNT=3 FEA=EST TIER=ConsEnd STK=0 UG=Ghi.10575 UG_TITLE=Transcribed locus, moderately similar to NP_680130.1 orotate phosphoribosyltransferase orotidine-5-phosphate decarboxylase transferase (Arabidopsis thaliana) REP_ORG=G. hirsutum
GhiAffx.3802.1.A1_s_at	1476.5	P	0.000244	1080.2	P	0.000244	-1.1	D	6e-05	gb:DW239883.1 dbest_id:34844049 TID=GhiAffx.3802.1 CNT=4 FEA=EST TIER=ConsEnd STK=2 NOTE=sequence(s) not in UniGene REP_ORG=
Ghi.4212.1.S1_s_at	550.2	P	0.001221	380.7	P	0.000732	-1.1	D	0.00013	gb:DT456174 DB_XREF=gi:73847154 DB_XREF=GH_ON12E08.f CLONE=GH_ON12E08 TID=Ghi.4212.1 CNT=4 FEA=EST TIER=ConsEnd STK=0 UG=Ghi.4212 UG_TITLE=Transcribed locus, weakly similar to NP_567893.1 unknown protein (Arabidopsis thaliana) REP_ORG=G. hirsutum
GhiAffx.21732.1.S1_at	2215.1	P	0.000244	1511.5	P	0.000244	-1.1	D	4e-05	gb:DW497354.1 dbest_id:35101782 TID=GhiAffx.21732.1 CNT=7 FEA=EST TIER=ConsEnd STK=0 NOTE=sequence(s) not in UniGene REP_ORG=
Ghi.4583.1.A1_at	391.3	P	0.001953	302.3	P	0.001953	-1.1	D	0.001486	gb:DT052123 DB_XREF=gi:72279618 DB_XREF=COT_EU_C03 TID=Ghi.4583.1 CNT=5 FEA=EST TIER=ConsEnd STK=2 UG=Ghi.4583 UG_TITLE=Transcribed locus REP_ORG=G. hirsutum
GraAffx.21312.2.S1_s_at	488.8	P	0.000732	348.3	P	0.001953	-1.1	D	0.000389	gb:CO090424 DB_XREF=gi:48787527 DB_XREF=GR__Ea10G15.r CLONE=GR__Ea10G15 TID=GraAffx.21312.2 CNT=3 FEA=EST TIER=ConsEnd STK=1 NOTE=sequence(s) not in UniGene REP_ORG=G. raimondii
GhiAffx.34718.1.S1_at	423	P	0.000244	279.6	P	0.000244	-1.1	D	0.000147	gb:DW228791.1 dbest_id:34832963 TID=GhiAffx.34718.1 CNT=4 FEA=EST TIER=ConsEnd STK=1 NOTE=sequence(s) not in UniGene REP_ORG=
Ghi.8194.1.S1_at	9435.7	P	0.000244	5797.5	P	0.000244	-1.1	D	0.000438	gb:DN758088 DB_XREF=gi:84143846 DB_XREF=G.hir-stem 592 TID=Ghi.8194.1 CNT=76 FEA=EST TIER=ConsEnd STK=0 UG=Ghi.8194 UG_TITLE=Transcribed locus, strongly similar to NP_189997.1 ATJ3 (Arabidopsis thaliana) REP_ORG=G. hirsutum
GhiAffx.59513.1.S1_at	581.3	P	0.008057	416	P	0.023926	-1.1	D	8.8e-05	gb:DW498271.1 dbest_id:35102699 TID=GhiAffx.59513.1 CNT=2 FEA=EST TIER=ConsEnd STK=0 NOTE=sequence(s) not in UniGene REP_ORG=
Ghi.4609.1.A1_x_at	462.5	P	0.000244	331.9	P	0.000244	-1.1	D	8.8e-05	gb:DT052128 DB_XREF=gi:72279628 DB_XREF=COT_EU_C10 TID=Ghi.4609.1 CNT=3 FEA=EST TIER=ConsEnd STK=2 UG=Ghi.4609 UG_TITLE=Transcribed locus, moderately similar to NP_187938.2 VCS (VARICOSE); nucleotide binding (Arabidopsis thaliana) REP_ORG=G. hirsutum
GhiAffx.62335.1.S1_at	158.4	P	0.010742	91.3	A	0.080566	-1.1	D	8.8e-05	gb:DW514234.1 dbest_id:35120017 TID=GhiAffx.62335.1 CNT=2 FEA=EST TIER=ConsEnd STK=0 NOTE=sequence(s) not in UniGene REP_ORG=
GhiAffx.5917.1.S1_s_at	629	P	0.000732	418.6	P	0.001221	-1.1	D	2e-05	gb:DW515888.1 dbest_id:35121671 TID=GhiAffx.5917.1 CNT=4 FEA=EST TIER=ConsEnd STK=0 NOTE=sequence(s) not in UniGene REP_ORG=
Ghi.8229.1.S1_s_at	758	P	0.000732	549.5	P	0.001221	-1.1	D	0.001651	gb:DT555102 DB_XREF=gi:78334828 DB_XREF=EST1065742 TID=Ghi.8229.1 CNT=12 FEA=EST TIER=ConsEnd STK=0 UG=Ghi.8229 UG_TITLE=Transcribed locus, strongly similar to NP_563657.1 CLPP5 (NUCLEAR ENCODED CLP PROTEASE 1); endopeptidase Clp (Arabidopsis thaliana) REP_ORG=G. hirsutum
Ghi.585.1.S1_s_at	1512.9	P	0.000244	1030.3	P	0.000244	-1.1	D	6e-05	gb:DT465816 DB_XREF=gi:73863077 DB_XREF=GH_CHX17P18.r CLONE=GH_CHX17P18 TID=Ghi.585.1 CNT=2 FEA=EST TIER=ConsEnd STK=1 UG=Ghi.585 UG_TITLE=Transcribed locus REP_ORG=G. hirsutum
Ghi.6751.1.A1_s_at	266.8	P	0.000244	178.2	P	0.000732	-1.1	D	0.001201	gb:CA993334 DB_XREF=gi:31073055 DB_XREF=pAR0701 TID=Ghi.6751.1 CNT=1 FEA=EST TIER=ConsEnd STK=0 UG=Ghi.6751 UG_TITLE=Transcribed locus, moderately similar to NP_175032.1 fructose-bisphosphatase phosphoric ester hydrolase (Arabidopsis thaliana) REP_ORG=G. hirsutum
Ghi.9992.2.S1_s_at	520.4	P	0.000244	327.4	P	0.000732	-1.1	D	0.000492	gb:DR457342 DB_XREF=gi:84168694 DB_XREF=CM054C05 TID=Ghi.9992.2 CNT=1 FEA=EST TIER=ConsEnd STK=0 UG=Ghi.9992 UG_TITLE=Transcribed locus, moderately similar to NP_190882.1 O-methyltransferase (Arabidopsis thaliana) REP_ORG=G. hirsutum
Ghi.9296.1.S1_s_at	775.4	P	0.000244	426	P	0.000244	-1.1	D	3.5e-05	gb:DT527044 DB_XREF=gi:73943736 DB_XREF=GH_OCF04B03.f CLONE=GH_OCF04B03 TID=Ghi.9296.1 CNT=4 FEA=EST TIER=ConsEnd STK=0 UG=Ghi.9296 UG_TITLE=Transcribed locus, weakly similar to NP_849777.1 ABF2 (ABSCISIC ACID RESPONSIVE ELEMENTS-BINDING FACTOR 2) (Arabidopsis thaliana) REP_ORG=G. hirsutum
Ghi.7919.1.S1_s_at	962.3	P	0.000732	781.7	P	0.000732	-1.1	D	0.000214	gb:DT053872 DB_XREF=gi:72283212 DB_XREF=COT_FV_H10 TID=Ghi.7919.1 CNT=17 FEA=EST TIER=ConsEnd STK=1 UG=Ghi.7919 UG_TITLE=Transcribed locus, moderately similar to NP_200931.1 protein binding (Arabidopsis thaliana) REP_ORG=G. hirsutum
Ghi.321.1.S1_s_at	2509.9	P	0.000732	1670.3	P	0.001221	-1.1	D	7.8e-05	gb:DN758476 DB_XREF=gi:84144234 DB_XREF=G.hir-stem 980 TID=Ghi.321.1 CNT=29 FEA=EST TIER=ConsEnd STK=0 UG=Ghi.321 UG_TITLE=Transcribed locus, moderately similar to NP_201045.1 calmodulin binding (Arabidopsis thaliana) REP_ORG=G. hirsutum
GraAffx.28377.1.S1_s_at	361	P	0.000244	221.4	P	0.000732	-1.1	D	0.000774	gb:CO086715 DB_XREF=gi:48777349 DB_XREF=GR__Ea04N08.r CLONE=GR__Ea04N08 TID=GraAffx.28377.1 CNT=2 FEA=EST TIER=ConsEnd STK=1 NOTE=sequence(s) not in UniGene REP_ORG=G. raimondii
Ghi.9308.1.S1_at	11172	P	0.000244	6892.2	P	0.000244	-1.1	D	2e-05	gb:DT527234 DB_XREF=gi:73943926 DB_XREF=GH_OCF06C11.f CLONE=GH_OCF06C11 TID=Ghi.9308.1 CNT=8 FEA=EST TIER=ConsEnd STK=0 UG=Ghi.9308 UG_TITLE=Transcribed locus, moderately similar to NP_180511.1 unknown protein (Arabidopsis thaliana) REP_ORG=G. hirsutum
GhiAffx.48558.1.S1_x_at	339.8	P	0.000732	314.2	P	0.000732	-1.1	D	0.000389	gb:DW242983.1 dbest_id:34847149 TID=GhiAffx.48558.1 CNT=3 FEA=EST TIER=ConsEnd STK=0 NOTE=sequence(s) not in UniGene REP_ORG=
Ghi.1163.1.S1_s_at	347	P	0.000244	244.9	P	0.000244	-1.1	D	0.000346	gb:AI725702 DB_XREF=gi:5044554 DB_XREF=BNLGHi12667 TID=Ghi.1163.1 CNT=4 FEA=mRNA TIER=ConsEnd STK=0 UG=Ghi.1163 UG_TITLE=Gossypium hirsutum vacuolar H+-ATPase subunit B REP_ORG=G. hirsutum
Ghi.7408.1.S1_at	216.2	P	0.000244	172	P	0.023926	-1.1	D	0.000389	gb:AI730991 DB_XREF=gi:5049843 DB_XREF=BNLGHi8360 TID=Ghi.7408.1 CNT=4 FEA=EST TIER=ConsEnd STK=0 UG=Ghi.7408 UG_TITLE=Transcribed locus, moderately similar to NP_186840.1 SOX (SULFITE OXIDASE); oxidoreductase sulfite oxidase (Arabidopsis thaliana) REP_ORG=G. hirsutum
GhiAffx.41587.1.S1_at	702.1	P	0.000244	510.9	P	0.000244	-1.1	D	6.8e-05	gb:DW508810.1 dbest_id:35114593 TID=GhiAffx.41587.1 CNT=5 FEA=EST TIER=ConsEnd STK=0 NOTE=sequence(s) not in UniGene REP_ORG=
GhiAffx.63585.1.S1_at	113.3	P	0.00415	72.9	A	0.095215	-1.1	D	0.001486	gb:DV849840 DB_XREF=gi:82756278 DB_XREF=GH_LSL25B05.f CLONE=GH_LSL25B05 TID=GhiAffx.63585.1 CNT=8 FEA=EST TIER=ConsEnd STK=0 NOTE=sequence(s) not in UniGene REP_ORG=G. hirsutum
Ghi.2104.1.S1_at	116.4	P	0.01416	156.9	P	0.046143	-1.2	D	0.000966	gb:CA993188 DB_XREF=gi:31072909 DB_XREF=pAR05D05 TID=Ghi.2104.1 CNT=5 FEA=EST TIER=ConsEnd STK=0 UG=Ghi.2104 UG_TITLE=Transcribed locus, weakly similar to NP_188319.1 calmodulin binding transcription regulator (Arabidopsis thaliana) REP_ORG=G. hirsutum
Gra.2054.1.S1_at	1357.3	P	0.000244	1077.2	P	0.001221	-1.2	D	6.8e-05	gb:CO127827 DB_XREF=gi:48829437 DB_XREF=GR__Eb12J17.r CLONE=GR__Eb12J17 TID=Gra.2054.1 CNT=3 FEA=EST TIER=ConsEnd STK=1 UG=Gra.2054 UG_TITLE=Transcribed locus, moderately similar to NP_189147.1 acyl-(acyl carrier protein) thioesterase acyl-ACP thioesterase oleoyl-(acyl-carrier protein) hydrolase S-acyl fatty acid synthase thioesterase (Arabidopsis thaliana) REP_ORG=G. raimondii
Ghi.266.1.S1_x_at	680.7	P	0.000244	504.3	P	0.000244	-1.2	D	2.3e-05	gb:DR461340 DB_XREF=gi:84172692 DB_XREF=CM096D03 TID=Ghi.266.1 CNT=1 FEA=EST TIER=ConsEnd STK=0 UG=Ghi.266 UG_TITLE=Transcribed locus REP_ORG=G. hirsutum
GraAffx.6067.1.S1_s_at	287.5	P	0.000732	183.8	P	0.00293	-1.2	D	0.000189	gb:CO124199 DB_XREF=gi:48822886 DB_XREF=GR__Eb06P09.f CLONE=GR__Eb06P09 TID=GraAffx.6067.1 CNT=2 FEA=EST TIER=ConsEnd STK=0 NOTE=sequence(s) not in UniGene REP_ORG=G. raimondii
Ghi.5542.1.A1_at	375.3	P	0.000244	248	P	0.00293	-1.2	D	7.8e-05	gb:DT047372 DB_XREF=gi:72269872 DB_XREF=COT_CN_C09 TID=Ghi.5542.1 CNT=3 FEA=EST TIER=ConsEnd STK=2 UG=Ghi.5542 UG_TITLE=Transcribed locus REP_ORG=G. hirsutum
Ghi.9318.1.S1_s_at	658.2	P	0.000732	411.4	P	0.00415	-1.2	D	0.000147	gb:DR462636 DB_XREF=gi:84173988 DB_XREF=CM110A06 TID=Ghi.9318.1 CNT=3 FEA=EST TIER=ConsEnd STK=0 UG=Ghi.9318 UG_TITLE=Transcribed locus, moderately similar to XP_463561.1 P0408G07.16 (Oryza sativa (japonica cultivar-group)) REP_ORG=G. hirsutum
Ghi.4660.1.A1_at	317.1	P	0.000244	241.6	P	0.008057	-1.2	D	0.000865	gb:DT051604 DB_XREF=gi:72278582 DB_XREF=COT_EO_A06 TID=Ghi.4660.1 CNT=10 FEA=EST TIER=Stack STK=6 UG=Ghi.4660 UG_TITLE=Transcribed locus, moderately similar to NP_196947.2 unknown protein (Arabidopsis thaliana) REP_ORG=G. hirsutum
Gra.1018.1.S1_s_at	495.5	P	0.000244	320.3	P	0.000244	-1.2	D	0.000114	gb:CO117598 DB_XREF=gi:48816285 DB_XREF=GR__Eb01H20.f CLONE=GR__Eb01H20 TID=Gra.1018.1 CNT=3 FEA=EST TIER=ConsEnd STK=0 UG=Gra.1018 UG_TITLE=Transcribed locus, strongly similar to NP_199757.1 ATP-citrate synthase, putative ATP-citrate (pro-S-)-lyase, putative citrate cleavage enzyme, putative (Arabidopsis thaliana) REP_ORG=G. raimondii
GhiAffx.58172.1.S1_at	898	P	0.000244	561.2	P	0.000244	-1.2	D	0.000438	gb:DR461607 DB_XREF=gi:84172959 DB_XREF=CM099B12 TID=GhiAffx.58172.1 CNT=4 FEA=EST TIER=ConsEnd STK=0 NOTE=sequence(s) not in UniGene REP_ORG=G. hirsutum
Ghi.6899.1.A1_at	20078.8	P	0.000244	13554.8	P	0.000244	-1.2	D	2.3e-05	gb:CA992712 DB_XREF=gi:31072433 DB_XREF=pAR01-24 TID=Ghi.6899.1 CNT=1 FEA=EST TIER=ConsEnd STK=0 UG=Ghi.6899 UG_TITLE=Transcribed locus, strongly similar to NP_200076.1 HSP81-1 (HEAT SHOCK PROTEIN 81-1); ATP binding unfolded protein binding (Arabidopsis thaliana) REP_ORG=G. hirsutum
Gra.1397.1.S1_s_at	393.2	P	0.000244	308.4	P	0.000244	-1.2	D	0.000865	gb:CO123631 DB_XREF=gi:48822318 DB_XREF=GR__Eb05O09.f CLONE=GR__Eb05O09 TID=Gra.1397.1 CNT=3 FEA=EST TIER=ConsEnd STK=0 UG=Gra.1397 UG_TITLE=Transcribed locus, moderately similar to NP_181337.2 ceramidase family protein (Arabidopsis thaliana) REP_ORG=G. raimondii
Ghi.2875.1.S1_s_at	554.7	P	0.000244	387	P	0.000732	-1.2	D	0.000189	gb:DT466808 DB_XREF=gi:73864069 DB_XREF=GH_CHX19H05.f CLONE=GH_CHX19H05 TID=Ghi.2875.1 CNT=7 FEA=EST TIER=ConsEnd STK=0 UG=Ghi.2875 UG_TITLE=Transcribed locus, weakly similar to NP_178331.2 ATPP2-B1 (Arabidopsis thaliana) REP_ORG=G. hirsutum
Ghi.9579.1.S1_s_at	3456.2	P	0.000244	2051.7	P	0.000244	-1.2	D	2e-05	gb:DT052034 DB_XREF=gi:72279441 DB_XREF=COT_ET_C04 TID=Ghi.9579.1 CNT=7 FEA=EST TIER=ConsEnd STK=1 UG=Ghi.9579 UG_TITLE=Transcribed locus, moderately similar to NP_172360.1 CSD1; copper, zinc superoxide dismutase (Arabidopsis thaliana) REP_ORG=G. hirsutum
Ghi.7115.1.S1_s_at	343.9	P	0.000732	252.5	P	0.000244	-1.2	D	0.001336	gb:DR460629 DB_XREF=gi:84171981 DB_XREF=CM088H05 TID=Ghi.7115.1 CNT=4 FEA=EST TIER=ConsEnd STK=0 UG=Ghi.7115 UG_TITLE=Transcribed locus, moderately similar to NP_188713.1 EIN3 (ETHYLENE-INSENSITIVE3); transcription factor (Arabidopsis thaliana) REP_ORG=G. hirsutum
Ghi.8952.2.S1_s_at	1379.7	P	0.000244	848	P	0.000732	-1.2	D	2e-05	gb:AI731329 DB_XREF=gi:5050181 DB_XREF=BNLGHi9229 TID=Ghi.8952.2 CNT=3 FEA=EST TIER=ConsEnd STK=0 UG=Ghi.8952 UG_TITLE=Transcribed locus, moderately similar to NP_172706.1 DNA binding zinc ion binding (Arabidopsis thaliana) REP_ORG=G. hirsutum
Ghi.45.1.S1_at	334.3	P	0.000244	252.3	P	0.000244	-1.2	D	0.000389	gb:DR463376 DB_XREF=gi:84174728 DB_XREF=CM117G06 TID=Ghi.45.1 CNT=1 FEA=EST TIER=ConsEnd STK=0 UG=Ghi.45 UG_TITLE=Transcribed locus, weakly similar to NP_191075.2 protein binding (Arabidopsis thaliana) REP_ORG=G. hirsutum
Ghi.1901.1.S1_at	537	P	0.000244	323.8	P	0.000244	-1.2	D	0.000214	gb:DV849396 DB_XREF=gi:82755834 DB_XREF=GH_LSL10F05.f CLONE=GH_LSL10F05 TID=Ghi.1901.1 CNT=5 FEA=EST TIER=ConsEnd STK=0 UG=Ghi.1901 UG_TITLE=Transcribed locus, moderately similar to NP_564269.1 DNA binding (Arabidopsis thaliana) REP_ORG=G. hirsutum
Gra.629.1.S1_s_at	111.6	P	0.000732	78.2	A	0.219482	-1.2	D	0.000241	gb:CO090074 DB_XREF=gi:48784632 DB_XREF=GR__Ea09N15.f CLONE=GR__Ea09N15 TID=Gra.629.1 CNT=3 FEA=EST TIER=ConsEnd STK=0 UG=Gra.629 UG_TITLE=Transcribed locus, weakly similar to NP_566566.1 protein phosphatase 2C family protein PP2C family protein (Arabidopsis thaliana) REP_ORG=G. raimondii
Ghi.9198.3.S1_s_at	298.9	P	0.000732	240.6	P	0.008057	-1.2	D	0.000101	gb:DT464707 DB_XREF=gi:73861968 DB_XREF=GH_CHX16C10.f CLONE=GH_CHX16C10 TID=Ghi.9198.3 CNT=3 FEA=EST TIER=ConsEnd STK=0 UG=Ghi.9198 UG_TITLE=Transcribed locus, weakly similar to NP_174140.1 unknown protein (Arabidopsis thaliana) REP_ORG=G. hirsutum
Ghi.10799.1.S1_s_at	1245.4	P	0.000244	1053	P	0.000732	-1.2	D	0.000147	gb:DV849802 DB_XREF=gi:82756240 DB_XREF=GH_LSL24F09.f CLONE=GH_LSL24F09 TID=Ghi.10799.1 CNT=13 FEA=EST TIER=ConsEnd STK=0 UG=Ghi.10799 UG_TITLE=Transcribed locus, moderately similar to NP_564497.1 cysteine-type endopeptidase cysteine-type peptidase (Arabidopsis thaliana) REP_ORG=G. hirsutum
Ghi.3071.1.S1_s_at	1689.7	P	0.000244	1252.7	P	0.000244	-1.2	D	0.000241	gb:DT527414 DB_XREF=gi:73944106 DB_XREF=GH_OCF08D12.f CLONE=GH_OCF08D12 TID=Ghi.3071.1 CNT=2 FEA=EST TIER=ConsEnd STK=0 UG=Ghi.3071 UG_TITLE=Transcribed locus REP_ORG=G. hirsutum
GhiAffx.46797.1.S1_s_at	299.2	P	0.00415	189	P	0.030273	-1.2	D	0.001201	gb:DW226692.1 dbest_id:34830864 TID=GhiAffx.46797.1 CNT=3 FEA=EST TIER=ConsEnd STK=0 NOTE=sequence(s) not in UniGene REP_ORG=
Ghi.6396.1.A1_at	357.1	P	0.000244	252.2	P	0.00293	-1.2	D	0.000189	gb:AW186659 DB_XREF=gi:6461107 DB_XREF=BNLGHi12361 TID=Ghi.6396.1 CNT=8 FEA=EST TIER=ConsEnd STK=0 UG=Ghi.6396 UG_TITLE=Transcribed locus, strongly similar to NP_179803.4 unknown protein (Arabidopsis thaliana) REP_ORG=G. hirsutum
GhiAffx.48425.1.S1_at	578.9	P	0.000244	326.2	P	0.001953	-1.2	D	4.6e-05	gb:DT569994 DB_XREF=gi:78349720 DB_XREF=EST1080634 TID=GhiAffx.48425.1 CNT=1 FEA=EST TIER=ConsEnd STK=0 NOTE=sequence(s) not in UniGene REP_ORG=G. hirsutum
GraAffx.27434.1.S1_s_at	170.5	P	0.000244	128.4	P	0.023926	-1.2	D	0.000214	gb:CO125469 DB_XREF=gi:48827079 DB_XREF=GR__Eb08P14.f CLONE=GR__Eb08P14 TID=GraAffx.27434.1 CNT=4 FEA=EST TIER=ConsEnd STK=0 NOTE=sequence(s) not in UniGene REP_ORG=G. raimondii
Ghi.5897.1.S1_s_at	365.6	P	0.000244	236.1	P	0.001953	-1.2	D	4e-05	gb:DV850346 DB_XREF=gi:82756784 DB_XREF=GH_LSL30H11.f CLONE=GH_LSL30H11 TID=Ghi.5897.1 CNT=7 FEA=EST TIER=ConsEnd STK=0 UG=Ghi.5897 UG_TITLE=Transcribed locus, weakly similar to NP_565397.1 unknown protein (Arabidopsis thaliana) REP_ORG=G. hirsutum
Ghi.10399.1.S1_s_at	463.5	P	0.000244	304.2	P	0.000732	-1.2	D	0.000214	gb:DV848701 DB_XREF=gi:82755139 DB_XREF=GH_LSL02A12.f CLONE=GH_LSL02A12 TID=Ghi.10399.1 CNT=8 FEA=EST TIER=ConsEnd STK=0 UG=Ghi.10399 UG_TITLE=Transcribed locus, moderately similar to NP_196806.2 unknown protein (Arabidopsis thaliana) REP_ORG=G. hirsutum
GhiAffx.15812.1.S1_at	3109.1	P	0.000244	2152.8	P	0.000244	-1.2	D	4e-05	gb:DW224815.1 dbest_id:34828987 TID=GhiAffx.15812.1 CNT=3 FEA=EST TIER=ConsEnd STK=0 NOTE=sequence(s) not in UniGene REP_ORG=
Ghi.2066.1.A1_s_at	627.3	P	0.000244	424.7	P	0.000244	-1.2	D	5.2e-05	gb:DT455909 DB_XREF=gi:73846889 DB_XREF=GH_ON05C01.f CLONE=GH_ON05C01 TID=Ghi.2066.1 CNT=2 FEA=EST TIER=ConsEnd STK=0 UG=Ghi.2066 UG_TITLE=Transcribed locus, strongly similar to NP_196699.1 1-deoxy-D-xylulose-5-phosphate synthase (Arabidopsis thaliana) REP_ORG=G. hirsutum
GraAffx.27809.1.A1_at	194.3	P	0.000244	148.4	P	0.001221	-1.2	D	0.001651	gb:CO088321 DB_XREF=gi:48778955 DB_XREF=GR__Ea07D15.r CLONE=GR__Ea07D15 TID=GraAffx.27809.1 CNT=2 FEA=EST TIER=ConsEnd STK=1 NOTE=sequence(s) not in UniGene REP_ORG=G. raimondii
Gra.2726.2.A1_s_at	854.7	P	0.000244	505.8	P	0.000244	-1.2	D	2e-05	gb:CO088038 DB_XREF=gi:48778672 DB_XREF=GR__Ea06M14.r CLONE=GR__Ea06M14 TID=Gra.2726.2 CNT=4 FEA=EST TIER=ConsEnd STK=1 UG=Gra.2726 UG_TITLE=Transcribed locus, moderately similar to NP_194825.1 CBL-interacting protein kinase 6 (CIPK6) (Arabidopsis thaliana) REP_ORG=G. raimondii
Ghi.4217.1.S1_s_at	2545.7	P	0.000244	1793.6	P	0.000244	-1.2	D	5.2e-05	gb:DT456177 DB_XREF=gi:73847157 DB_XREF=GH_ON12F01.f CLONE=GH_ON12F01 TID=Ghi.4217.1 CNT=4 FEA=EST TIER=ConsEnd STK=0 UG=Ghi.4217 UG_TITLE=Transcribed locus, strongly similar to XP_474232.1 OSJNBa0084K01.16 (Oryza sativa (japonica cultivar-group)) REP_ORG=G. hirsutum
Ghi.5182.1.S1_s_at	424.5	P	0.000244	346.2	P	0.000244	-1.2	D	0.00013	gb:DT048719 DB_XREF=gi:72272573 DB_XREF=COT_DD_H08 TID=Ghi.5182.1 CNT=4 FEA=EST TIER=ConsEnd STK=1 UG=Ghi.5182 UG_TITLE=Transcribed locus REP_ORG=G. hirsutum
Ghi.9412.1.S1_s_at	2286.5	P	0.000244	1479.8	P	0.000244	-1.2	D	4e-05	gb:DT468936 DB_XREF=gi:73866198 DB_XREF=GH_CHX22L01.r CLONE=GH_CHX22L01 TID=Ghi.9412.1 CNT=1 FEA=EST TIER=ConsEnd STK=1 UG=Ghi.9412 UG_TITLE=Transcribed locus, moderately similar to NP_177777.3 transcription factor (Arabidopsis thaliana) REP_ORG=G. hirsutum
Ghi.6847.1.S1_s_at	554.9	P	0.000732	358.9	P	0.001953	-1.2	D	5.2e-05	gb:DN779665 DB_XREF=gi:84148365 DB_XREF=G.hir-Cotyledon 193 TID=Ghi.6847.1 CNT=3 FEA=EST TIER=ConsEnd STK=0 UG=Ghi.6847 UG_TITLE=Transcribed locus, moderately similar to NP_564589.1 unknown protein (Arabidopsis thaliana) REP_ORG=G. hirsutum
Ghi.142.1.S1_s_at	552.7	P	0.000732	457.2	P	0.001953	-1.2	D	0.000618	gb:AY383620.1 DB_XREF=gi:38679312 GEN=HrBP1 TID=Ghi.142.1 CNT=5 FEA=FLmRNA TIER=FL STK=1 UG=Ghi.142 DEF=Gossypium hirsutum harpin binding protein 1 (HrBP1) mRNA, complete cds. PROD=harpin binding protein 1 FL=gb:AY383620.1 REP_ORG=G. hirsutum
Ghi.6468.1.S1_s_at	313.8	P	0.000244	211.9	P	0.001953	-1.2	D	0.000492	gb:CD486706 DB_XREF=gi:31407671 DB_XREF=CRH5.4B08 CLONE=CRH5.4B08 TID=Ghi.6468.1 CNT=12 FEA=EST TIER=ConsEnd STK=0 UG=Ghi.6468 UG_TITLE=Transcribed locus, moderately similar to NP_195252.1 IDH1 (ISOCITRATE DEHYDROGENASE 1); isocitrate dehydrogenase (NAD+) oxidoreductase (Arabidopsis thaliana) REP_ORG=G. hirsutum
GhiAffx.16118.1.S1_s_at	1167.2	P	0.000244	823	P	0.000244	-1.2	D	0.000101	gb:DW235285.1 dbest_id:34839451 TID=GhiAffx.16118.1 CNT=2 FEA=EST TIER=ConsEnd STK=1 NOTE=sequence(s) not in UniGene REP_ORG=
Ghi.3535.1.S1_s_at	1193.6	P	0.000244	850.4	P	0.000244	-1.2	D	2e-05	gb:DN780607 DB_XREF=gi:84149307 DB_XREF=G.hir-Cotyledon 1135 TID=Ghi.3535.1 CNT=3 FEA=EST TIER=ConsEnd STK=0 UG=Ghi.3535 UG_TITLE=Transcribed locus, strongly similar to NP_182247.1 ATP binding ATP-dependent helicase RNA helicase helicase nucleic acid binding (Arabidopsis thaliana) REP_ORG=G. hirsutum
Gra.352.1.S1_s_at	183.8	P	0.001221	115.9	P	0.037598	-1.2	D	0.000147	gb:CO086884 DB_XREF=gi:48777518 DB_XREF=GR__Ea05B11.f CLONE=GR__Ea05B11 TID=Gra.352.1 CNT=3 FEA=EST TIER=ConsEnd STK=0 UG=Gra.352 UG_TITLE=Transcribed locus, moderately similar to NP_191911.1 9-cis-epoxycarotenoid dioxygenase neoxanthin cleavage enzyme NCED1 carotenoid cleavage dioxygenase 1 (CCD1) (Arabidopsis thaliana) REP_ORG=G. raimondii
GhiAffx.27001.2.S1_x_at	481.8	P	0.018555	239.3	P	0.018555	-1.2	D	0.000774	gb:DW514968.1 dbest_id:35120751 TID=GhiAffx.27001.2 CNT=3 FEA=EST TIER=ConsEnd STK=0 NOTE=sequence(s) not in UniGene REP_ORG=
GhiAffx.43014.1.A1_s_at	712.9	P	0.000244	515.6	P	0.001221	-1.2	D	0.000865	gb:DW510996.1 dbest_id:35116779 TID=GhiAffx.43014.1 CNT=1 FEA=EST TIER=ConsEnd STK=1 NOTE=sequence(s) not in UniGene REP_ORG=
Ghi.6764.1.S1_s_at	921.7	P	0.000244	630.5	P	0.000244	-1.2	D	0.000189	gb:DN780906 DB_XREF=gi:84149606 DB_XREF=G.hir-Cotyledon 1434 TID=Ghi.6764.1 CNT=6 FEA=EST TIER=ConsEnd STK=0 UG=Ghi.6764 UG_TITLE=Transcribed locus, weakly similar to NP_564589.1 unknown protein (Arabidopsis thaliana) REP_ORG=G. hirsutum
Ghi.10765.1.S1_at	643.7	P	0.008057	433.2	P	0.023926	-1.2	D	0.000189	gb:AI727934 DB_XREF=gi:5046861 DB_XREF=BNLGHi9760 TID=Ghi.10765.1 CNT=11 FEA=EST TIER=ConsEnd STK=0 UG=Ghi.10765 UG_TITLE=Transcribed locus, strongly similar to NP_173069.1 unknown protein (Arabidopsis thaliana) REP_ORG=G. hirsutum
Ghi.4199.1.S1_s_at	1091.6	P	0.000244	709.6	P	0.000732	-1.2	D	6.8e-05	gb:AI055600 DB_XREF=gi:3326714 DB_XREF=coau0004H06 CLONE=coau0004H06 TID=Ghi.4199.1 CNT=6 FEA=EST TIER=ConsEnd STK=0 UG=Ghi.4199 UG_TITLE=Transcribed locus, moderately similar to NP_568878.1 CIPK10 (CBL-INTERACTING PROTEIN KINASE 10); ATP binding kinase protein kinase protein serinethreonine kinase protein-tyrosine kinase (Arabidopsis thaliana) REP_ORG=G. hirsutum
Ghi.7856.1.A1_s_at	628.1	P	0.000244	449.7	P	0.000244	-1.2	D	4e-05	gb:DT051350 DB_XREF=gi:72277998 DB_XREF=COT_EL_B05 TID=Ghi.7856.1 CNT=6 FEA=EST TIER=ConsEnd STK=3 UG=Ghi.7856 UG_TITLE=Transcribed locus, moderately similar to NP_172398.1 protein transporter (Arabidopsis thaliana) REP_ORG=G. hirsutum
Ghi.552.1.S1_s_at	843.6	P	0.000244	589.4	P	0.000244	-1.2	D	0.000438	gb:DV848866 DB_XREF=gi:82755304 DB_XREF=GH_LSL04A08.f CLONE=GH_LSL04A08 TID=Ghi.552.1 CNT=8 FEA=EST TIER=ConsEnd STK=0 UG=Ghi.552 UG_TITLE=Transcribed locus, moderately similar to NP_171730.1 TOC33 (PLASTID PROTEIN IMPORT 1); GTP binding (Arabidopsis thaliana) REP_ORG=G. hirsutum
Ghi.2725.2.S1_at	213.6	P	0.000244	156.2	P	0.00415	-1.2	D	7.8e-05	gb:DT550027 DB_XREF=gi:78329753 DB_XREF=EST1060667 TID=Ghi.2725.2 CNT=6 FEA=EST TIER=ConsEnd STK=0 UG=Ghi.2725 UG_TITLE=Transcribed locus, moderately similar to XP_476610.1 putative phytosulfokine receptor (Oryza sativa (japonica cultivar-group)) REP_ORG=G. hirsutum
GhiAffx.23601.1.A1_at	371	P	0.001953	254.7	P	0.00293	-1.2	D	8.8e-05	gb:DW506808.1 dbest_id:35112591 TID=GhiAffx.23601.1 CNT=2 FEA=EST TIER=ConsEnd STK=1 NOTE=sequence(s) not in UniGene REP_ORG=
Ghi.10757.1.S1_s_at	4329.7	P	0.000244	2912	P	0.000244	-1.2	D	2e-05	gb:DT572337 DB_XREF=gi:78352063 DB_XREF=EST1082977 TID=Ghi.10757.1 CNT=10 FEA=EST TIER=ConsEnd STK=0 UG=Ghi.10757 UG_TITLE=Transcribed locus, moderately similar to NP_181435.1 N-acetyltransferase (Arabidopsis thaliana) REP_ORG=G. hirsutum
Gra.1174.2.S1_s_at	294.7	P	0.000244	219.6	P	0.000732	-1.2	D	0.000214	gb:CO088191 DB_XREF=gi:48778825 DB_XREF=GR__Ea07A08.f CLONE=GR__Ea07A08 TID=Gra.1174.2 CNT=3 FEA=EST TIER=ConsEnd STK=0 UG=Gra.1174 UG_TITLE=Transcribed locus, weakly similar to NP_173786.1 oxidoreductase, zinc-binding dehydrogenase family protein (Arabidopsis thaliana) REP_ORG=G. raimondii
GhiAffx.52287.1.S1_s_at	445.8	P	0.000732	215.7	P	0.000244	-1.2	D	0.001077	gb:DW499624.1 dbest_id:35104052 TID=GhiAffx.52287.1 CNT=3 FEA=EST TIER=ConsEnd STK=0 NOTE=sequence(s) not in UniGene REP_ORG=
GhiAffx.39696.1.A1_s_at	1807.9	P	0.000244	1215.6	P	0.000244	-1.2	D	2e-05	gb:DW236311.1 dbest_id:34840477 TID=GhiAffx.39696.1 CNT=2 FEA=EST TIER=ConsEnd STK=1 NOTE=sequence(s) not in UniGene REP_ORG=
GhiAffx.40492.1.S1_at	180.5	P	0.000732	94.2	P	0.001953	-1.2	D	0.000774	gb:DW496855.1 dbest_id:35101283 TID=GhiAffx.40492.1 CNT=3 FEA=EST TIER=ConsEnd STK=1 NOTE=sequence(s) not in UniGene REP_ORG=
Ghi.464.1.S1_s_at	329.6	P	0.000732	212.7	P	0.000732	-1.2	D	0.000389	gb:AI725568 DB_XREF=gi:5044420 DB_XREF=BNLGHi12275 TID=Ghi.464.1 CNT=4 FEA=EST TIER=ConsEnd STK=0 UG=Ghi.464 UG_TITLE=Transcribed locus, moderately similar to NP_176393.1 protein transporter transporter (Arabidopsis thaliana) REP_ORG=G. hirsutum
Ghi.9422.1.S1_s_at	266.4	P	0.000244	245.1	P	0.010742	-1.2	D	0.001336	gb:DN817745 DB_XREF=gi:84156519 DB_XREF=G.hir-seedling 945 TID=Ghi.9422.1 CNT=9 FEA=EST TIER=ConsEnd STK=0 UG=Ghi.9422 UG_TITLE=Transcribed locus, weakly similar to NP_915541.1 P0529E05.20 (Oryza sativa (japonica cultivar-group)) REP_ORG=G. hirsutum
Ghi.7667.2.S1_s_at	13441.3	P	0.000244	9500.1	P	0.000732	-1.2	D	2.7e-05	gb:AI728334 DB_XREF=gi:5047186 DB_XREF=BNLGHi10479 TID=Ghi.7667.2 CNT=3 FEA=EST TIER=ConsEnd STK=0 UG=Ghi.7667 UG_TITLE=Transcribed locus, moderately similar to NP_200307.1 PDC2 (PYRUVATE DECARBOXYLASE-2); pyruvate decarboxylase (Arabidopsis thaliana) REP_ORG=G. hirsutum
GhiAffx.52422.1.S1_at	700.7	P	0.000732	415.7	P	0.000244	-1.2	D	0.000389	gb:DW494644.1 dbest_id:35099072 TID=GhiAffx.52422.1 CNT=4 FEA=EST TIER=ConsEnd STK=0 NOTE=sequence(s) not in UniGene REP_ORG=
Ghi.4785.1.A1_at	185.4	P	0.000244	126.5	P	0.000732	-1.2	D	0.000865	gb:DT050671 DB_XREF=gi:72276510 DB_XREF=COT_EC_D07 TID=Ghi.4785.1 CNT=4 FEA=EST TIER=ConsEnd STK=3 UG=Ghi.4785 UG_TITLE=Transcribed locus, weakly similar to XP_464982.1 lipase class 3-like (Oryza sativa (japonica cultivar-group)) REP_ORG=G. hirsutum
Ghi.3259.2.S1_at	88.5	P	0.001953	37	A	0.398926	-1.2	D	0.000865	gb:DT467930 DB_XREF=gi:73865192 DB_XREF=GH_CHX21C12.f CLONE=GH_CHX21C12 TID=Ghi.3259.2 CNT=3 FEA=EST TIER=ConsEnd STK=0 UG=Ghi.3259 UG_TITLE=Transcribed locus, weakly similar to NP_192588.1 MAPKKK9; ATP binding kinase protein kinase protein serinethreonine kinase protein-tyrosine kinase (Arabidopsis thaliana) REP_ORG=G. hirsutum
Ghi.908.1.S1_s_at	249.3	P	0.001953	164.4	P	0.010742	-1.2	D	3e-05	gb:DT572007 DB_XREF=gi:78351733 DB_XREF=EST1082647 TID=Ghi.908.1 CNT=12 FEA=EST TIER=ConsEnd STK=0 UG=Ghi.908 UG_TITLE=Transcribed locus, moderately similar to NP_565697.1 (acyl-carrier protein) S-malonyltransferase transferase (Arabidopsis thaliana) REP_ORG=G. hirsutum
Ghi.6958.1.A1_at	276.2	P	0.001221	189.6	P	0.005859	-1.2	D	0.000307	gb:AJ513713 DB_XREF=gi:24977196 DB_XREF=AJ513713 CLONE=suo48b10r3 TID=Ghi.6958.1 CNT=2 FEA=EST TIER=ConsEnd STK=0 UG=Ghi.6958 UG_TITLE=Transcribed locus, weakly similar to XP_481627.1 Nuclear inhibitor of PP1-like (Oryza sativa (japonica cultivar-group)) REP_ORG=G. hirsutum
GhiAffx.6505.1.S1_s_at	608.6	P	0.000244	363.6	P	0.000244	-1.2	D	0.000273	gb:DW501305.1 dbest_id:35105733 TID=GhiAffx.6505.1 CNT=3 FEA=EST TIER=ConsEnd STK=0 NOTE=sequence(s) not in UniGene REP_ORG=
Ghi.7166.1.S1_s_at	2550	P	0.000244	1780.7	P	0.000244	-1.2	D	2e-05	gb:AI729523 DB_XREF=gi:5048375 DB_XREF=BNLGHi13582 TID=Ghi.7166.1 CNT=8 FEA=EST TIER=ConsEnd STK=0 UG=Ghi.7166 UG_TITLE=Transcribed locus REP_ORG=G. hirsutum
Gra.1666.2.S1_s_at	2128.2	P	0.000244	1586.4	P	0.000244	-1.2	D	2e-05	gb:CO126268 DB_XREF=gi:48827878 DB_XREF=GR__Eb10D05.r CLONE=GR__Eb10D05 TID=Gra.1666.2 CNT=9 FEA=EST TIER=ConsEnd STK=1 UG=Gra.1666 UG_TITLE=Transcribed locus, strongly similar to NP_195235.1 catalase 2 (Arabidopsis thaliana) REP_ORG=G. raimondii
Ghi.4578.1.A1_at	452.3	P	0.001221	262.1	P	0.001953	-1.2	D	5.2e-05	gb:DT052134 DB_XREF=gi:72279640 DB_XREF=COT_EU_D04 TID=Ghi.4578.1 CNT=3 FEA=EST TIER=ConsEnd STK=2 UG=Ghi.4578 UG_TITLE=Transcribed locus, strongly similar to NP_568934.1 unknown protein (Arabidopsis thaliana) REP_ORG=G. hirsutum
Ghi.2912.2.S1_at	184.2	P	0.000732	138.7	P	0.00415	-1.2	D	0.001651	gb:DR456866 DB_XREF=gi:84168218 DB_XREF=CM049C05 TID=Ghi.2912.2 CNT=1 FEA=EST TIER=ConsEnd STK=0 UG=Ghi.2912 UG_TITLE=Transcribed locus, moderately similar to NP_199633.1 indole-3-glycerol-phosphate synthase (Arabidopsis thaliana) REP_ORG=G. hirsutum
Ghi.7502.1.S1_s_at	4955.6	P	0.000244	3662.9	P	0.000244	-1.2	D	2e-05	gb:AI729852 DB_XREF=gi:5048704 DB_XREF=BNLGHi5355 TID=Ghi.7502.1 CNT=5 FEA=EST TIER=ConsEnd STK=0 UG=Ghi.7502 UG_TITLE=Transcribed locus, strongly similar to NP_199096.1 RNA binding nucleic acid binding (Arabidopsis thaliana) REP_ORG=G. hirsutum
Ghi.9752.1.S1_at	1402.5	P	0.000244	1142.4	P	0.000732	-1.2	D	2e-05	gb:DN781559 DB_XREF=gi:84150259 DB_XREF=G.hir-Cotyledon 2087 TID=Ghi.9752.1 CNT=11 FEA=EST TIER=ConsEnd STK=0 UG=Ghi.9752 UG_TITLE=Transcribed locus, moderately similar to NP_179863.1 PMDH1; malate dehydrogenase oxidoreductase (Arabidopsis thaliana) REP_ORG=G. hirsutum
Ghi.6132.1.S1_s_at	355.8	P	0.001221	197	P	0.00293	-1.2	D	0.00013	gb:DR453202 DB_XREF=gi:84164554 DB_XREF=CM010F12 TID=Ghi.6132.1 CNT=2 FEA=EST TIER=ConsEnd STK=0 UG=Ghi.6132 UG_TITLE=Transcribed locus, moderately similar to NP_175250.1 7S RNA binding RNA binding (Arabidopsis thaliana) REP_ORG=G. hirsutum
Ghi.1424.1.S1_at	586.6	P	0.000732	431.9	P	0.001953	-1.2	D	2e-05	gb:CO499039 DB_XREF=gi:54123530 DB_XREF=G.h.fbr-sw08429 TID=Ghi.1424.1 CNT=6 FEA=EST TIER=ConsEnd STK=0 UG=Ghi.1424 UG_TITLE=Transcribed locus, strongly similar to NP_566174.1 GRF7; protein phosphorylated amino acid binding (Arabidopsis thaliana) REP_ORG=G. hirsutum
Ghi.187.2.A1_at	807.7	P	0.000244	561.1	P	0.000244	-1.2	D	5.2e-05	gb:DT467710 DB_XREF=gi:73864971 DB_XREF=GH_CHX20N06.r CLONE=GH_CHX20N06 TID=Ghi.187.2 CNT=5 FEA=EST TIER=ConsEnd STK=1 UG=Ghi.187 UG_TITLE=Transcribed locus, moderately similar to NP_181336.1 unknown protein (Arabidopsis thaliana) REP_ORG=G. hirsutum
Ghi.7314.1.S1_s_at	492.2	P	0.000244	315.8	P	0.001953	-1.2	D	0.000189	gb:AI729080 DB_XREF=gi:5047932 DB_XREF=BNLGHi12548 TID=Ghi.7314.1 CNT=4 FEA=EST TIER=ConsEnd STK=0 UG=Ghi.7314 UG_TITLE=Transcribed locus, weakly similar to NP_568330.1 unknown protein (Arabidopsis thaliana) REP_ORG=G. hirsutum
Ghi.2300.1.S1_at	1146.8	P	0.001953	740.7	P	0.00293	-1.2	D	0.000147	gb:DR452552 DB_XREF=gi:84163904 DB_XREF=CM003H02 TID=Ghi.2300.1 CNT=1 FEA=EST TIER=ConsEnd STK=0 UG=Ghi.2300 UG_TITLE=Transcribed locus REP_ORG=G. hirsutum
GhiAffx.40671.1.A1_s_at	243.2	P	0.000732	163.1	P	0.001953	-1.2	D	0.000273	gb:DW498885.1 dbest_id:35103313 TID=GhiAffx.40671.1 CNT=1 FEA=EST TIER=ConsEnd STK=1 NOTE=sequence(s) not in UniGene REP_ORG=
Ghi.7306.1.S1_s_at	1135.5	P	0.000244	729.2	P	0.000244	-1.2	D	2.3e-05	gb:AI731720 DB_XREF=gi:5050572 DB_XREF=BNLGHi10579 TID=Ghi.7306.1 CNT=4 FEA=EST TIER=ConsEnd STK=0 UG=Ghi.7306 UG_TITLE=Transcribed locus, strongly similar to NP_175933.1 unknown protein (Arabidopsis thaliana) REP_ORG=G. hirsutum
Gra.1567.1.A1_at	1090.3	P	0.01416	732.2	P	0.010742	-1.2	D	0.000214	gb:CO122624 DB_XREF=gi:48821311 DB_XREF=GR__Eb04F15.r CLONE=GR__Eb04F15 TID=Gra.1567.1 CNT=3 FEA=EST TIER=ConsEnd STK=1 UG=Gra.1567 UG_TITLE=Transcribed locus, weakly similar to NP_173515.2 ARIDBRIGHT DNA-binding domain-containing protein (Arabidopsis thaliana) REP_ORG=G. raimondii
Ghi.9711.2.S1_s_at	176.1	P	0.000244	137.8	P	0.037598	-1.2	D	7.8e-05	gb:AI727054 DB_XREF=gi:5045906 DB_XREF=BNLGHi7236 TID=Ghi.9711.2 CNT=4 FEA=EST TIER=ConsEnd STK=0 UG=Ghi.9711 UG_TITLE=Transcribed locus, moderately similar to NP_187503.1 heat shock protein binding unfolded protein binding (Arabidopsis thaliana) REP_ORG=G. hirsutum
Ghi.9124.1.S1_x_at	894.1	P	0.000244	668.7	P	0.000244	-1.2	D	2.7e-05	gb:DT462441 DB_XREF=gi:73859702 DB_XREF=GH_CHX12B14.f CLONE=GH_CHX12B14 TID=Ghi.9124.1 CNT=15 FEA=EST TIER=ConsEnd STK=0 UG=Ghi.9124 UG_TITLE=Transcribed locus, weakly similar to NP_175794.1 RAP2.12; DNA binding transcription factor (Arabidopsis thaliana) REP_ORG=G. hirsutum
Gra.2721.1.A1_at	668.9	P	0.000244	433.6	P	0.000244	-1.2	D	4e-05	gb:CO090196 DB_XREF=gi:48785639 DB_XREF=GR__Ea10A17.r CLONE=GR__Ea10A17 TID=Gra.2721.1 CNT=3 FEA=EST TIER=ConsEnd STK=1 UG=Gra.2721 UG_TITLE=Transcribed locus, weakly similar to XP_480293.1 unknown protein (Oryza sativa (japonica cultivar-group)) REP_ORG=G. raimondii
Ghi.3784.2.S1_s_at	520	P	0.000244	397.5	P	0.000244	-1.2	D	0.000189	gb:DT457597 DB_XREF=gi:73848577 DB_XREF=GH_ON34M15.r CLONE=GH_ON34M15 TID=Ghi.3784.2 CNT=2 FEA=EST TIER=ConsEnd STK=0 UG=Ghi.3784 UG_TITLE=Transcribed locus, weakly similar to NP_197413.1 unknown protein (Arabidopsis thaliana) REP_ORG=G. hirsutum
Ghi.2179.1.S1_at	378.6	P	0.000244	199.7	P	0.000732	-1.2	D	3e-05	gb:DT565262 DB_XREF=gi:78344988 DB_XREF=EST1075902 TID=Ghi.2179.1 CNT=4 FEA=EST TIER=ConsEnd STK=0 UG=Ghi.2179 UG_TITLE=Transcribed locus, moderately similar to NP_172027.1 catalytic (Arabidopsis thaliana) REP_ORG=G. hirsutum
Ghi.6497.1.S1_at	392.5	P	0.000244	285.7	P	0.000732	-1.2	D	0.000214	gb:CD486444 DB_XREF=gi:31407409 DB_XREF=CRH2.2E05 CLONE=CRH2.2E05 TID=Ghi.6497.1 CNT=2 FEA=EST TIER=ConsEnd STK=0 UG=Ghi.6497 UG_TITLE=Transcribed locus, moderately similar to NP_181404.1 MVD1 (Arabidopsis thaliana) REP_ORG=G. hirsutum
Ghi.8031.1.S1_s_at	537	P	0.000244	315.5	P	0.000244	-1.2	D	0.000101	gb:CO498379 DB_XREF=gi:54122870 DB_XREF=G.h.fbr-sw07769 TID=Ghi.8031.1 CNT=4 FEA=mRNA TIER=ConsEnd STK=0 UG=Ghi.8031 UG_TITLE=Gossypium hirsutum nodulin-like protein REP_ORG=G. hirsutum
Ghi.9408.1.S1_at	262	P	0.000732	173.7	P	0.005859	-1.2	D	0.001077	gb:DT463176 DB_XREF=gi:73860437 DB_XREF=GH_CHX13C22.r CLONE=GH_CHX13C22 TID=Ghi.9408.1 CNT=8 FEA=EST TIER=ConsEnd STK=1 UG=Ghi.9408 UG_TITLE=Transcribed locus, weakly similar to NP_915570.1 putative cytochrome P450 (Oryza sativa (japonica cultivar-group)) REP_ORG=G. hirsutum
Ghi.4713.1.A1_s_at	722	P	0.000244	441.1	P	0.000244	-1.2	D	4e-05	gb:DT050401 DB_XREF=gi:72275971 DB_XREF=COT_DY_H02 TID=Ghi.4713.1 CNT=2 FEA=EST TIER=ConsEnd STK=2 UG=Ghi.4713 UG_TITLE=Transcribed locus REP_ORG=G. hirsutum
GhiAffx.43145.1.S1_a_at	208	P	0.000244	147.1	P	0.000244	-1.2	D	0.001336	gb:DW511664.1 dbest_id:35117447 TID=GhiAffx.43145.1 CNT=2 FEA=EST TIER=ConsEnd STK=1 NOTE=sequence(s) not in UniGene REP_ORG=
Ghi.7563.1.S1_at	215	P	0.000244	141.7	P	0.018555	-1.2	D	0.000307	gb:AI729376 DB_XREF=gi:5048228 DB_XREF=BNLGHi13223 TID=Ghi.7563.1 CNT=1 FEA=EST TIER=ConsEnd STK=0 UG=Ghi.7563 UG_TITLE=Transcribed locus, moderately similar to XP_478533.1 putative 1-acyl-sn-glycerol-3-phosphate acyltransferase (Oryza sativa (japonica cultivar-group)) REP_ORG=G. hirsutum
GraAffx.1081.1.S1_s_at	1209.3	P	0.000244	831.2	P	0.000244	-1.2	D	2e-05	gb:CO127372 DB_XREF=gi:48828982 DB_XREF=GR__Eb11O09.r CLONE=GR__Eb11O09 TID=GraAffx.1081.1 CNT=4 FEA=EST TIER=ConsEnd STK=1 NOTE=sequence(s) not in UniGene REP_ORG=G. raimondii
Ghi.6125.2.S1_s_at	87.2	P	0.000244	47.4	A	0.111572	-1.2	D	6.8e-05	gb:DT459993 DB_XREF=gi:73850973 DB_XREF=GH_ON38J15.r CLONE=GH_ON38J15 TID=Ghi.6125.2 CNT=3 FEA=EST TIER=ConsEnd STK=0 UG=Ghi.6125 UG_TITLE=Transcribed locus, moderately similar to NP_563750.2 ARA; GTP binding (Arabidopsis thaliana) REP_ORG=G. hirsutum
Ghi.9475.1.S1_s_at	1012.8	P	0.000244	640.7	P	0.000244	-1.2	D	2e-05	gb:DR460697 DB_XREF=gi:84172049 DB_XREF=CM089F01 TID=Ghi.9475.1 CNT=2 FEA=EST TIER=ConsEnd STK=0 UG=Ghi.9475 UG_TITLE=Transcribed locus, weakly similar to NP_563960.1 enzyme inhibitor pectinesterase pectinesterase inhibitor (Arabidopsis thaliana) REP_ORG=G. hirsutum
Gra.2735.2.A1_s_at	1564.8	P	0.000244	922	P	0.000244	-1.2	D	4e-05	gb:CO090717 DB_XREF=gi:48789403 DB_XREF=GR__Ea10N10.r CLONE=GR__Ea10N10 TID=Gra.2735.2 CNT=3 FEA=EST TIER=ConsEnd STK=1 UG=Gra.2735 UG_TITLE=Transcribed locus, weakly similar to NP_849822.1 amino acid permease family protein (Arabidopsis thaliana) REP_ORG=G. raimondii
GhiAffx.50485.1.S1_at	240.4	P	0.000244	138.5	P	0.005859	-1.2	D	0.001486	gb:DT456419 DB_XREF=gi:73847399 DB_XREF=GH_ON15F03.f CLONE=GH_ON15F03 TID=GhiAffx.50485.1 CNT=2 FEA=EST TIER=ConsEnd STK=0 NOTE=sequence(s) not in UniGene REP_ORG=G. hirsutum
GraAffx.34139.2.S1_s_at	314.4	P	0.000244	272.7	P	0.010742	-1.2	D	0.000389	gb:CO089708 DB_XREF=gi:48780342 DB_XREF=GR__Ea09F04.f CLONE=GR__Ea09F04 TID=GraAffx.34139.2 CNT=7 FEA=EST TIER=ConsEnd STK=0 NOTE=sequence(s) not in UniGene REP_ORG=G. raimondii
Ghi.7026.1.S1_s_at	9145.3	P	0.000244	5666.8	P	0.000244	-1.2	D	2e-05	gb:DT456529 DB_XREF=gi:73847509 DB_XREF=GH_ON16H10.f CLONE=GH_ON16H10 TID=Ghi.7026.1 CNT=3 FEA=EST TIER=ConsEnd STK=0 UG=Ghi.7026 UG_TITLE=Transcribed locus, moderately similar to NP_565547.1 unknown protein (Arabidopsis thaliana) REP_ORG=G. hirsutum
Ghi.7901.1.S1_s_at	286.4	P	0.000244	251.7	P	0.000244	-1.2	D	0.000114	gb:AI055537 DB_XREF=gi:3326651 DB_XREF=coau0004E07 CLONE=coau0004E07 TID=Ghi.7901.1 CNT=12 FEA=mRNA TIER=ConsEnd STK=0 UG=Ghi.7901 UG_TITLE=Gossypium hirsutum obtusifoliol-14-demethylase REP_ORG=G. hirsutum
Ghi.3544.1.A1_at	227.7	P	0.000244	145	P	0.00415	-1.2	D	0.001336	gb:DT464529 DB_XREF=gi:73861790 DB_XREF=GH_CHX15M22.r CLONE=GH_CHX15M22 TID=Ghi.3544.1 CNT=1 FEA=EST TIER=ConsEnd STK=1 UG=Ghi.3544 UG_TITLE=Transcribed locus, moderately similar to NP_851016.1 unknown protein (Arabidopsis thaliana) REP_ORG=G. hirsutum
Ghi.8222.1.S1_s_at	2685.8	P	0.000244	1823.2	P	0.000244	-1.2	D	6.8e-05	gb:DT047739 DB_XREF=gi:72270609 DB_XREF=COT_CR_G03 TID=Ghi.8222.1 CNT=5 FEA=EST TIER=ConsEnd STK=1 UG=Ghi.8222 UG_TITLE=Transcribed locus, moderately similar to XP_477993.1 putative DNA-directed RNA polymerase Iia (Oryza sativa (japonica cultivar-group)) REP_ORG=G. hirsutum
GhiAffx.24424.1.A1_at	538.5	P	0.000244	374.7	P	0.000244	-1.2	D	0.000966	gb:DW511103.1 dbest_id:35116886 TID=GhiAffx.24424.1 CNT=2 FEA=EST TIER=ConsEnd STK=0 NOTE=sequence(s) not in UniGene REP_ORG=
Ghi.8227.1.S1_s_at	3998.2	P	0.000244	2761.2	P	0.000244	-1.2	D	0.000389	gb:AI729013 DB_XREF=gi:5047865 DB_XREF=BNLGHi12342 TID=Ghi.8227.1 CNT=6 FEA=EST TIER=ConsEnd STK=0 UG=Ghi.8227 UG_TITLE=Transcribed locus, moderately similar to NP_566767.1 ATL5 (A. THALIANA RIBOSOMAL PROTEIN L5); structural constituent of ribosome (Arabidopsis thaliana) REP_ORG=G. hirsutum
Ghi.9723.2.S1_at	286	P	0.000244	203.2	P	0.00293	-1.2	D	0.000492	gb:DT574906 DB_XREF=gi:78354632 DB_XREF=EST1085546 TID=Ghi.9723.2 CNT=9 FEA=EST TIER=ConsEnd STK=0 UG=Ghi.9723 UG_TITLE=Transcribed locus, moderately similar to NP_178345.1 cinnamoyl-CoA reductase (Arabidopsis thaliana) REP_ORG=G. hirsutum
Ghi.8279.1.S1_at	358.9	P	0.000244	266.5	P	0.001953	-1.2	D	0.000346	gb:AI729826 DB_XREF=gi:5048678 DB_XREF=BNLGHi5282 TID=Ghi.8279.1 CNT=9 FEA=EST TIER=ConsEnd STK=0 UG=Ghi.8279 UG_TITLE=Transcribed locus, weakly similar to NP_567819.1 unknown protein (Arabidopsis thaliana) REP_ORG=G. hirsutum
GhiAffx.4265.1.S1_at	226.8	P	0.000244	163.1	P	0.000732	-1.2	D	0.000114	gb:DW480683.1 dbest_id:35085111 TID=GhiAffx.4265.1 CNT=2 FEA=EST TIER=ConsEnd STK=0 NOTE=sequence(s) not in UniGene REP_ORG=
GhiAffx.5629.1.S1_at	385.8	P	0.000244	324.9	P	0.000244	-1.2	D	2.3e-05	gb:DW494884.1 dbest_id:35099312 TID=GhiAffx.5629.1 CNT=4 FEA=EST TIER=ConsEnd STK=0 NOTE=sequence(s) not in UniGene REP_ORG=
Gra.1752.1.A1_s_at	224.6	P	0.000732	158.2	P	0.00415	-1.2	D	0.001077	gb:CO121017 DB_XREF=gi:48819704 DB_XREF=GR__Eb02A07.r CLONE=GR__Eb02A07 TID=Gra.1752.1 CNT=1 FEA=EST TIER=ConsEnd STK=1 UG=Gra.1752 UG_TITLE=Transcribed locus REP_ORG=G. raimondii
Ghi.5549.1.A1_x_at	494.4	P	0.001221	362.1	P	0.00415	-1.2	D	0.000307	gb:DT047357 DB_XREF=gi:72269842 DB_XREF=COT_CN_B06 TID=Ghi.5549.1 CNT=2 FEA=EST TIER=ConsEnd STK=2 UG=Ghi.5549 UG_TITLE=Transcribed locus REP_ORG=G. hirsutum
GhiAffx.27469.1.A1_s_at	387.7	P	0.000244	271.4	P	0.010742	-1.2	D	5.2e-05	gb:DR460339 DB_XREF=gi:84171691 DB_XREF=CM085G10 TID=GhiAffx.27469.1 CNT=1 FEA=EST TIER=ConsEnd STK=0 NOTE=sequence(s) not in UniGene REP_ORG=G. hirsutum
GhiAffx.53708.1.A1_s_at	466.9	P	0.000732	256.2	P	0.000244	-1.2	D	5.2e-05	gb:DW233051.1 dbest_id:34837217 TID=GhiAffx.53708.1 CNT=1 FEA=EST TIER=ConsEnd STK=1 NOTE=sequence(s) not in UniGene REP_ORG=
GhiAffx.48751.1.S1_a_at	1046	P	0.000244	737.7	P	0.000244	-1.2	D	5.2e-05	gb:DW508475.1 dbest_id:35114258 TID=GhiAffx.48751.1 CNT=3 FEA=EST TIER=ConsEnd STK=0 NOTE=sequence(s) not in UniGene REP_ORG=
GhiAffx.41252.1.S1_at	570.3	P	0.000244	278.7	P	0.001953	-1.2	D	0.000147	gb:DW502030.1 dbest_id:35106458 TID=GhiAffx.41252.1 CNT=3 FEA=EST TIER=ConsEnd STK=1 NOTE=sequence(s) not in UniGene REP_ORG=
GraAffx.14962.1.S1_at	676	P	0.000244	438	P	0.000244	-1.2	D	0.000241	gb:CO126187 DB_XREF=gi:48827797 DB_XREF=GR__Eb10B05.f CLONE=GR__Eb10B05 TID=GraAffx.14962.1 CNT=1 FEA=EST TIER=ConsEnd STK=0 NOTE=sequence(s) not in UniGene REP_ORG=G. raimondii
GarAffx.26489.1.S1_s_at	637.7	P	0.000244	394.2	P	0.000732	-1.2	D	0.000214	gb:BE054472 DB_XREF=gi:13245446 DB_XREF=GA__Ea0027G12f CLONE=GA__Ea0027G12f TID=GarAffx.26489.1 CNT=9 FEA=EST TIER=ConsEnd STK=2 NOTE=sequence(s) not in UniGene REP_ORG=G. arboreum
GhiAffx.26768.1.A1_x_at	616.7	P	0.000244	413	P	0.000244	-1.2	D	0.000552	gb:DW243632.1 dbest_id:34847798 TID=GhiAffx.26768.1 CNT=2 FEA=EST TIER=ConsEnd STK=1 NOTE=sequence(s) not in UniGene REP_ORG=
GhiAffx.43681.1.S1_at	120.9	P	0.000732	117.7	P	0.018555	-1.2	D	0.001651	gb:DW514692.1 dbest_id:35120475 TID=GhiAffx.43681.1 CNT=2 FEA=EST TIER=ConsEnd STK=0 NOTE=sequence(s) not in UniGene REP_ORG=
GhiAffx.59050.1.S1_s_at	505.1	P	0.000244	471.7	P	0.001953	-1.2	D	2e-05	gb:DW497525.1 dbest_id:35101953 TID=GhiAffx.59050.1 CNT=7 FEA=EST TIER=ConsEnd STK=0 NOTE=sequence(s) not in UniGene REP_ORG=
GhiAffx.16711.1.S1_at	472.1	P	0.000244	356.5	P	0.000732	-1.2	D	0.000438	gb:DW520288.1 dbest_id:35126071 TID=GhiAffx.16711.1 CNT=5 FEA=EST TIER=ConsEnd STK=1 NOTE=sequence(s) not in UniGene REP_ORG=
Ghi.10271.2.A1_s_at	1339.9	P	0.000244	942.2	P	0.000244	-1.2	D	0.000114	gb:DT049290 DB_XREF=gi:72273707 DB_XREF=COT_DL_A06 TID=Ghi.10271.2 CNT=3 FEA=EST TIER=ConsEnd STK=1 UG=Ghi.10271 UG_TITLE=Transcribed locus, strongly similar to NP_200637.1 RPT3; ATPase (Arabidopsis thaliana) REP_ORG=G. hirsutum
Ghi.5649.1.S1_s_at	1264.4	P	0.000244	868.4	P	0.000244	-1.2	D	2e-05	gb:DT046591 DB_XREF=gi:72268091 DB_XREF=COT_CA_A02 TID=Ghi.5649.1 CNT=7 FEA=EST TIER=ConsEnd STK=2 UG=Ghi.5649 UG_TITLE=Transcribed locus, moderately similar to XP_465798.1 unknown protein (Oryza sativa (japonica cultivar-group)) REP_ORG=G. hirsutum
GraAffx.15817.1.A1_s_at	797.6	P	0.000244	533.1	P	0.000244	-1.2	D	2.3e-05	gb:CO123708 DB_XREF=gi:48822395 DB_XREF=GR__Eb06A20.r CLONE=GR__Eb06A20 TID=GraAffx.15817.1 CNT=1 FEA=EST TIER=ConsEnd STK=1 NOTE=sequence(s) not in UniGene REP_ORG=G. raimondii
Ghi.2703.2.S1_s_at	271.3	P	0.001953	183.5	P	0.010742	-1.2	D	0.000618	gb:DT551872 DB_XREF=gi:78331598 DB_XREF=EST1062512 TID=Ghi.2703.2 CNT=2 FEA=EST TIER=ConsEnd STK=0 UG=Ghi.2703 UG_TITLE=Transcribed locus, moderately similar to NP_565616.1 FTSH4; ATP-dependent peptidase ATPase metallopeptidase (Arabidopsis thaliana) REP_ORG=G. hirsutum
Ghi.5125.1.A1_s_at	580.3	P	0.000244	411.1	P	0.001221	-1.2	D	8.8e-05	gb:DR461163 DB_XREF=gi:84172515 DB_XREF=CM094E03 TID=Ghi.5125.1 CNT=3 FEA=EST TIER=ConsEnd STK=2 UG=Ghi.5125 UG_TITLE=Transcribed locus REP_ORG=G. hirsutum
GhiAffx.49958.1.A1_at	287.7	P	0.000244	188.4	P	0.00293	-1.2	D	0.000167	gb:DR462447 DB_XREF=gi:84173799 DB_XREF=CM108A07 TID=GhiAffx.49958.1 CNT=2 FEA=EST TIER=ConsEnd STK=0 NOTE=sequence(s) not in UniGene REP_ORG=G. hirsutum
Ghi.311.2.A1_x_at	5860.9	P	0.000244	3620	P	0.000244	-1.2	D	8.8e-05	gb:DT457716 DB_XREF=gi:73848696 DB_XREF=GH_ON34P14.r CLONE=GH_ON34P14 TID=Ghi.311.2 CNT=5 FEA=EST TIER=ConsEnd STK=1 UG=Ghi.311 UG_TITLE=Transcribed locus, weakly similar to NP_187323.2 unknown protein (Arabidopsis thaliana) REP_ORG=G. hirsutum
Ghi.10031.1.S1_s_at	181.3	P	0.000244	121.9	P	0.001953	-1.2	D	0.000101	gb:DR457987 DB_XREF=gi:84169339 DB_XREF=CM061A05 TID=Ghi.10031.1 CNT=9 FEA=EST TIER=ConsEnd STK=0 UG=Ghi.10031 UG_TITLE=Transcribed locus, moderately similar to NP_568370.1 ECR1 (E1 C-TERMINAL RELATED 1); ubiquitin-like activating enzyme (Arabidopsis thaliana) REP_ORG=G. hirsutum
GhiAffx.31314.1.S1_s_at	151	P	0.000244	130.1	A	0.067627	-1.2	D	0.000273	gb:DT463222 DB_XREF=gi:73860483 DB_XREF=GH_CHX13D24.r CLONE=GH_CHX13D24 TID=GhiAffx.31314.1 CNT=4 FEA=EST TIER=ConsEnd STK=1 NOTE=sequence(s) not in UniGene REP_ORG=G. hirsutum
Ghi.9886.1.S1_s_at	229.5	P	0.00293	170.1	P	0.018555	-1.2	D	0.000214	gb:AI730006 DB_XREF=gi:5048858 DB_XREF=BNLGHi5938 TID=Ghi.9886.1 CNT=19 FEA=EST TIER=ConsEnd STK=0 UG=Ghi.9886 UG_TITLE=Transcribed locus, strongly similar to NP_201564.1 DNA helicase nucleoside-triphosphatase nucleotide binding (Arabidopsis thaliana) REP_ORG=G. hirsutum
Ghi.2947.1.S1_at	252.1	P	0.000244	161.3	P	0.001221	-1.2	D	0.000552	gb:DT567007 DB_XREF=gi:78346733 DB_XREF=EST1077647 TID=Ghi.2947.1 CNT=7 FEA=EST TIER=ConsEnd STK=0 UG=Ghi.2947 UG_TITLE=Transcribed locus, strongly similar to NP_172563.1 ASK1 (ARABIDOPSIS SERINETHREONINE KINASE 1); ATP binding kinase protein kinase protein serinethreonine kinase protein-tyrosine kinase (Arabidopsis thaliana) REP_ORG=G. hirsutum
GhiAffx.59790.1.S1_a_at	1121.2	P	0.000244	697.1	P	0.000732	-1.2	D	0.00013	gb:DW501117.1 dbest_id:35105545 TID=GhiAffx.59790.1 CNT=3 FEA=EST TIER=ConsEnd STK=0 NOTE=sequence(s) not in UniGene REP_ORG=
Ghi.997.1.S1_at	550.7	P	0.000244	381.4	P	0.000244	-1.2	D	3.5e-05	gb:DR452394 DB_XREF=gi:84163746 DB_XREF=CM002B07 TID=Ghi.997.1 CNT=1 FEA=EST TIER=ConsEnd STK=0 UG=Ghi.997 UG_TITLE=Transcribed locus, moderately similar to NP_563632.2 acyl-CoA thioesterase cyclic nucleotide binding (Arabidopsis thaliana) REP_ORG=G. hirsutum
GhiAffx.60369.1.A1_s_at	470.7	P	0.000244	323	P	0.000244	-1.2	D	2.3e-05	gb:DW503943.1 dbest_id:35108371 TID=GhiAffx.60369.1 CNT=1 FEA=EST TIER=ConsEnd STK=1 NOTE=sequence(s) not in UniGene REP_ORG=
GhiAffx.11129.1.S1_at	645.2	P	0.000244	364.9	P	0.000244	-1.2	D	0.000167	gb:DV849454 DB_XREF=gi:82755892 DB_XREF=GH_LSL11D04.f CLONE=GH_LSL11D04 TID=GhiAffx.11129.1 CNT=4 FEA=EST TIER=ConsEnd STK=0 NOTE=sequence(s) not in UniGene REP_ORG=G. hirsutum
Ghi.6655.1.S1_at	317.6	P	0.000732	202	P	0.001221	-1.2	D	0.000492	gb:CA993778 DB_XREF=gi:31073499 DB_XREF=pAR10E02 TID=Ghi.6655.1 CNT=3 FEA=EST TIER=ConsEnd STK=0 UG=Ghi.6655 UG_TITLE=Transcribed locus, moderately similar to NP_175812.1 ALDH7B4; aldehyde dehydrogenase oxidoreductase (Arabidopsis thaliana) REP_ORG=G. hirsutum
Ghi.5602.1.A1_s_at	6165.5	P	0.000244	4035.5	P	0.000244	-1.2	D	2e-05	gb:DT050039 DB_XREF=gi:72275241 DB_XREF=COT_DU_C11 TID=Ghi.5602.1 CNT=2 FEA=EST TIER=ConsEnd STK=2 UG=Ghi.5602 UG_TITLE=Transcribed locus, strongly similar to NP_176647.1 catalytic (Arabidopsis thaliana) REP_ORG=G. hirsutum
GhiAffx.4309.1.S1_at	342.8	P	0.000732	193.8	P	0.008057	-1.2	D	4e-05	gb:DW239447.1 dbest_id:34843613 TID=GhiAffx.4309.1 CNT=5 FEA=EST TIER=ConsEnd STK=0 NOTE=sequence(s) not in UniGene REP_ORG=
GhiAffx.18056.1.A1_s_at	635.7	P	0.000244	363.1	P	0.000244	-1.2	D	6e-05	gb:DW225737.1 dbest_id:34829909 TID=GhiAffx.18056.1 CNT=5 FEA=EST TIER=ConsEnd STK=2 NOTE=sequence(s) not in UniGene REP_ORG=
Ghi.8588.1.A1_s_at	2705.9	P	0.000244	1570.3	P	0.000244	-1.2	D	7.8e-05	gb:CO492881 DB_XREF=gi:54117372 DB_XREF=G.h.fbr-sw02271 TID=Ghi.8588.1 CNT=4 FEA=EST TIER=ConsEnd STK=0 UG=Ghi.8588 UG_TITLE=Transcribed locus, weakly similar to NP_192819.1 unknown protein (Arabidopsis thaliana) REP_ORG=G. hirsutum
GhiAffx.13697.1.S1_at	1001.5	P	0.000244	664.5	P	0.000244	-1.2	D	0.000189	gb:DT050160 DB_XREF=gi:72275494 DB_XREF=COT_DW_A07 TID=GhiAffx.13697.1 CNT=2 FEA=EST TIER=ConsEnd STK=1 NOTE=sequence(s) not in UniGene REP_ORG=G. hirsutum
GhiAffx.48098.1.S1_at	267.3	P	0.000244	234.2	P	0.000732	-1.2	D	0.000774	gb:DW500231.1 dbest_id:35104659 TID=GhiAffx.48098.1 CNT=9 FEA=EST TIER=ConsEnd STK=1 NOTE=sequence(s) not in UniGene REP_ORG=
Ghi.109.1.S1_at	345.5	P	0.000244	237.2	P	0.001221	-1.2	D	0.000389	gb:DR462817 DB_XREF=gi:84174169 DB_XREF=CM111H07 TID=Ghi.109.1 CNT=1 FEA=EST TIER=ConsEnd STK=0 UG=Ghi.109 UG_TITLE=Transcribed locus, moderately similar to NP_194639.1 transcription factor (Arabidopsis thaliana) REP_ORG=G. hirsutum
Ghi.9340.1.S1_s_at	559.5	P	0.000244	340.5	P	0.000244	-1.2	D	4.6e-05	gb:DT550070 DB_XREF=gi:78329796 DB_XREF=EST1060710 TID=Ghi.9340.1 CNT=7 FEA=EST TIER=ConsEnd STK=0 UG=Ghi.9340 UG_TITLE=Transcribed locus, strongly similar to XP_474401.1 OSJNBa0032F06.22 (Oryza sativa (japonica cultivar-group)) REP_ORG=G. hirsutum
Ghi.10027.1.S1_s_at	1590	P	0.000244	1076.9	P	0.000244	-1.2	D	3e-05	gb:DT051097 DB_XREF=gi:72277358 DB_XREF=COT_EH_H03 TID=Ghi.10027.1 CNT=21 FEA=EST TIER=ConsEnd STK=1 UG=Ghi.10027 UG_TITLE=Transcribed locus, moderately similar to NP_179145.1 RBP36A; DNA binding DNA-directed RNA polymerase (Arabidopsis thaliana) REP_ORG=G. hirsutum
Ghi.3238.1.S1_at	1835.7	P	0.000244	1400.4	P	0.000244	-1.2	D	0.001077	gb:AI727895 DB_XREF=gi:5046747 DB_XREF=BNLGHi9405 TID=Ghi.3238.1 CNT=5 FEA=EST TIER=ConsEnd STK=0 UG=Ghi.3238 UG_TITLE=Transcribed locus, moderately similar to NP_563993.1 unknown protein (Arabidopsis thaliana) REP_ORG=G. hirsutum
Ghi.6707.1.S1_at	1547.7	P	0.000244	866.4	P	0.000244	-1.2	D	2.7e-05	gb:CA992778 DB_XREF=gi:31072499 DB_XREF=pAR01B09 TID=Ghi.6707.1 CNT=5 FEA=EST TIER=ConsEnd STK=0 UG=Ghi.6707 UG_TITLE=Transcribed locus REP_ORG=G. hirsutum
Ghi.4067.2.S1_s_at	199	P	0.000244	112.5	P	0.00415	-1.2	D	0.001201	gb:AI730681 DB_XREF=gi:5049533 DB_XREF=BNLGHi7670 TID=Ghi.4067.2 CNT=3 FEA=EST TIER=ConsEnd STK=0 UG=Ghi.4067 UG_TITLE=Transcribed locus, strongly similar to NP_172903.1 DNA binding protein binding zinc ion binding (Arabidopsis thaliana) REP_ORG=G. hirsutum
Gra.1751.1.A1_at	288.8	P	0.000244	242.9	P	0.001221	-1.2	D	0.001201	gb:CO121161 DB_XREF=gi:48819848 DB_XREF=GR__Eb02D14.r CLONE=GR__Eb02D14 TID=Gra.1751.1 CNT=1 FEA=EST TIER=ConsEnd STK=1 UG=Gra.1751 UG_TITLE=Transcribed locus, weakly similar to NP_921402.1 unknown protein (Oryza sativa (japonica cultivar-group)) REP_ORG=G. raimondii
Ghi.4090.2.S1_s_at	1766.8	P	0.000244	1041.9	P	0.000244	-1.2	D	6e-05	gb:AI729338 DB_XREF=gi:5048190 DB_XREF=BNLGHi13129 TID=Ghi.4090.2 CNT=6 FEA=EST TIER=ConsEnd STK=0 UG=Ghi.4090 UG_TITLE=Transcribed locus, moderately similar to NP_187703.1 MSD1 (MANGANESE SUPEROXIDE DISMUTASE 1); manganese superoxide dismutase (Arabidopsis thaliana) REP_ORG=G. hirsutum
Ghi.9820.2.S1_s_at	490.2	P	0.001953	346.1	P	0.00415	-1.2	D	0.000214	gb:DT553955 DB_XREF=gi:78333681 DB_XREF=EST1064595 TID=Ghi.9820.2 CNT=58 FEA=EST TIER=ConsEnd STK=0 UG=Ghi.9820 UG_TITLE=Transcribed locus, weakly similar to XP_469705.1 putative immediate-early salicylate-induced glucosyltransferase (Oryza sativa (japonica cultivar-group)) REP_ORG=G. hirsutum
Ghi.4438.1.A1_at	161.1	P	0.000244	104.3	P	0.018555	-1.2	D	0.000966	gb:DT053009 DB_XREF=gi:72281503 DB_XREF=COT_FJ_H05 TID=Ghi.4438.1 CNT=3 FEA=EST TIER=ConsEnd STK=3 UG=Ghi.4438 UG_TITLE=Transcribed locus, weakly similar to NP_564376.1 3(2),5-bisphosphate nucleotidase inositol or phosphatidylinositol phosphatase (Arabidopsis thaliana) REP_ORG=G. hirsutum
Ghi.9297.1.S1_at	1692.8	P	0.000244	1038.8	P	0.000732	-1.2	D	3e-05	gb:DT527050 DB_XREF=gi:73943742 DB_XREF=GH_OCF04B12.f CLONE=GH_OCF04B12 TID=Ghi.9297.1 CNT=3 FEA=EST TIER=ConsEnd STK=0 UG=Ghi.9297 UG_TITLE=Transcribed locus REP_ORG=G. hirsutum
Ghi.5810.1.S1_at	1353.7	P	0.000244	904.8	P	0.000244	-1.2	D	4.6e-05	gb:CO490819 DB_XREF=gi:54115310 DB_XREF=G.h.fbr-sw00209 TID=Ghi.5810.1 CNT=3 FEA=EST TIER=ConsEnd STK=0 UG=Ghi.5810 UG_TITLE=Transcribed locus, moderately similar to NP_568900.1 unknown protein (Arabidopsis thaliana) REP_ORG=G. hirsutum
GhiAffx.24987.1.S1_s_at	160.8	P	0.000244	117.9	P	0.008057	-1.2	D	0.000865	gb:DW513956.1 dbest_id:35119739 TID=GhiAffx.24987.1 CNT=4 FEA=EST TIER=ConsEnd STK=1 NOTE=sequence(s) not in UniGene REP_ORG=
Ghi.768.1.S1_s_at	906.4	P	0.000244	398.1	P	0.000244	-1.2	D	3e-05	gb:AI729029 DB_XREF=gi:5047881 DB_XREF=BNLGHi12399 TID=Ghi.768.1 CNT=6 FEA=EST TIER=ConsEnd STK=0 UG=Ghi.768 UG_TITLE=Transcribed locus, moderately similar to NP_567215.1 cysteine-type endopeptidase cysteine-type peptidase (Arabidopsis thaliana) REP_ORG=G. hirsutum
GraAffx.27746.2.S1_s_at	225.9	P	0.046143	141.4	A	0.19458	-1.2	D	0.000167	gb:CO088521 DB_XREF=gi:48779155 DB_XREF=GR__Ea07I12.f CLONE=GR__Ea07I12 TID=GraAffx.27746.2 CNT=5 FEA=EST TIER=ConsEnd STK=0 NOTE=sequence(s) not in UniGene REP_ORG=G. raimondii
Ghi.2942.1.S1_s_at	277.9	P	0.000732	174.3	P	0.000732	-1.2	D	6.8e-05	gb:DT546057 DB_XREF=gi:78325783 DB_XREF=EST1056697 TID=Ghi.2942.1 CNT=3 FEA=EST TIER=ConsEnd STK=0 UG=Ghi.2942 UG_TITLE=Transcribed locus, moderately similar to NP_200128.1 unknown protein (Arabidopsis thaliana) REP_ORG=G. hirsutum
GhiAffx.23527.2.S1_at	516	P	0.000244	347.6	P	0.000244	-1.2	D	0.00013	gb:DW516052.1 dbest_id:35121835 TID=GhiAffx.23527.2 CNT=2 FEA=EST TIER=ConsEnd STK=0 NOTE=sequence(s) not in UniGene REP_ORG=
Ghi.1175.2.S1_s_at	641.9	P	0.000244	490.8	P	0.000244	-1.2	D	3e-05	gb:DQ023526.1 DB_XREF=gi:66271040 TID=Ghi.1175.2 CNT=65 FEA=FLmRNA TIER=FL STK=1 UG=Ghi.1175 DEF=Gossypium hirsutum cultivar CIM707 tubulin mRNA, complete cds. PROD=tubulin FL=gb:DQ023526.1 REP_ORG=G. hirsutum
Ghi.8475.1.S1_s_at	2205.1	P	0.000732	1410.2	P	0.001221	-1.2	D	4.6e-05	gb:DN760856 DB_XREF=gi:84146614 DB_XREF=G.hir-stem 3363 TID=Ghi.8475.1 CNT=2 FEA=EST TIER=ConsEnd STK=0 UG=Ghi.8475 UG_TITLE=Transcribed locus, moderately similar to NP_174376.1 Mo-molybdopterin cofactor sulfurase (Arabidopsis thaliana) REP_ORG=G. hirsutum
Ghi.6770.1.A1_s_at	434.1	P	0.000244	283.3	P	0.000244	-1.2	D	4e-05	gb:CA993236 DB_XREF=gi:31072957 DB_XREF=pAR0650 TID=Ghi.6770.1 CNT=1 FEA=EST TIER=ConsEnd STK=0 UG=Ghi.6770 UG_TITLE=Transcribed locus, strongly similar to NP_568591.1 XPB2; ATP binding ATP-dependent DNA helicase ATP-dependent helicase DNA binding helicase nucleic acid binding (Arabidopsis thaliana) REP_ORG=G. hirsutum
Ghi.7590.1.S1_s_at	234.6	P	0.000244	190	P	0.001221	-1.2	D	0.001832	gb:AI729149 DB_XREF=gi:5048001 DB_XREF=BNLGHi12774 TID=Ghi.7590.1 CNT=4 FEA=EST TIER=ConsEnd STK=0 UG=Ghi.7590 UG_TITLE=Transcribed locus, moderately similar to NP_567315.1 unknown protein (Arabidopsis thaliana) REP_ORG=G. hirsutum
Ghi.7528.1.S1_at	1673.3	P	0.000244	1233.8	P	0.000244	-1.2	D	2.3e-05	gb:AI729628 DB_XREF=gi:5048480 DB_XREF=BNLGHi13830 TID=Ghi.7528.1 CNT=3 FEA=EST TIER=ConsEnd STK=0 UG=Ghi.7528 UG_TITLE=Transcribed locus, moderately similar to NP_915566.1 putative G10 protein (Oryza sativa (japonica cultivar-group)) REP_ORG=G. hirsutum
Ghi.66.2.S1_s_at	416.8	P	0.000732	211.6	P	0.000244	-1.2	D	0.001651	gb:DT566300 DB_XREF=gi:78346026 DB_XREF=EST1076940 TID=Ghi.66.2 CNT=7 FEA=EST TIER=ConsEnd STK=0 UG=Ghi.66 UG_TITLE=Transcribed locus, strongly similar to NP_172447.1 U2A; protein binding (Arabidopsis thaliana) REP_ORG=G. hirsutum
GhiAffx.25007.1.A1_at	1240.5	P	0.000732	674.3	P	0.000244	-1.2	D	0.000346	gb:DW514071.1 dbest_id:35119854 TID=GhiAffx.25007.1 CNT=6 FEA=EST TIER=ConsEnd STK=1 NOTE=sequence(s) not in UniGene REP_ORG=
Gra.2142.2.S1_s_at	2019.3	P	0.000244	1410.9	P	0.000244	-1.2	D	2e-05	gb:CO123272 DB_XREF=gi:48821959 DB_XREF=GR__Eb05F06.f CLONE=GR__Eb05F06 TID=Gra.2142.2 CNT=5 FEA=EST TIER=ConsEnd STK=0 UG=Gra.2142 UG_TITLE=Transcribed locus, moderately similar to NP_179219.1 glycosyl hydrolase family 17 protein (Arabidopsis thaliana) REP_ORG=G. raimondii
Ghi.9246.2.S1_at	2835.7	P	0.000732	1175.9	P	0.000732	-1.2	D	2e-05	gb:DT047459 DB_XREF=gi:72270047 DB_XREF=COT_CO_C09 TID=Ghi.9246.2 CNT=4 FEA=EST TIER=ConsEnd STK=1 UG=Ghi.9246 UG_TITLE=Transcribed locus, moderately similar to XP_469960.1 putative serinethreonine protein kinase (Oryza sativa (japonica cultivar-group)) REP_ORG=G. hirsutum
Ghi.8015.1.S1_s_at	13479.1	P	0.000244	7930.3	P	0.000244	-1.2	D	7.8e-05	gb:DT051416 DB_XREF=gi:72278177 DB_XREF=COT_EL_H03 TID=Ghi.8015.1 CNT=82 FEA=EST TIER=Stack STK=16 UG=Ghi.8015 UG_TITLE=Transcribed locus, strongly similar to XP_479627.1 ascorbate peroxidase (Oryza sativa (japonica cultivar-group)) REP_ORG=G. hirsutum
GhiAffx.29285.1.S1_at	211.6	P	0.000732	129.1	P	0.018555	-1.2	D	0.000389	gb:DN780934 DB_XREF=gi:84149634 DB_XREF=G.hir-Cotyledon 1462 TID=GhiAffx.29285.1 CNT=1 FEA=EST TIER=ConsEnd STK=0 NOTE=sequence(s) not in UniGene REP_ORG=G. hirsutum
Ghi.9728.1.S1_at	827.1	P	0.000244	505.2	P	0.000244	-1.2	D	3e-05	gb:DT547464 DB_XREF=gi:78327190 DB_XREF=EST1058104 TID=Ghi.9728.1 CNT=20 FEA=EST TIER=ConsEnd STK=0 UG=Ghi.9728 UG_TITLE=Transcribed locus, moderately similar to NP_196538.1 enzyme inhibitor pectinesterase (Arabidopsis thaliana) REP_ORG=G. hirsutum
GhiAffx.21591.1.A1_at	713.5	P	0.000244	499.9	P	0.000244	-1.2	D	0.000167	gb:DW496017.1 dbest_id:35100445 TID=GhiAffx.21591.1 CNT=3 FEA=EST TIER=ConsEnd STK=1 NOTE=sequence(s) not in UniGene REP_ORG=
GhiAffx.33753.1.S1_at	356.2	P	0.000244	314.3	P	0.000244	-1.2	D	0.000618	gb:AI054944 DB_XREF=gi:3326058 DB_XREF=coau0002J10 CLONE=coau0002J10 TID=GhiAffx.33753.1 CNT=5 FEA=EST TIER=ConsEnd STK=0 NOTE=sequence(s) not in UniGene REP_ORG=G. hirsutum
GhiAffx.63965.1.S1_at	294.7	P	0.000244	197.8	P	0.001953	-1.2	D	0.000389	gb:DW241764.1 dbest_id:34845930 TID=GhiAffx.63965.1 CNT=6 FEA=EST TIER=ConsEnd STK=0 NOTE=sequence(s) not in UniGene REP_ORG=
GhiAffx.41414.1.A1_at	152.9	P	0.000732	90.7	P	0.030273	-1.2	D	0.000101	gb:DW502819.1 dbest_id:35107247 TID=GhiAffx.41414.1 CNT=2 FEA=EST TIER=ConsEnd STK=1 NOTE=sequence(s) not in UniGene REP_ORG=
GhiAffx.29312.1.S1_at	300.3	P	0.000244	205.1	P	0.001221	-1.2	D	0.001486	gb:DN780395 DB_XREF=gi:84149095 DB_XREF=G.hir-Cotyledon 923 TID=GhiAffx.29312.1 CNT=2 FEA=EST TIER=ConsEnd STK=0 NOTE=sequence(s) not in UniGene REP_ORG=G. hirsutum
Ghi.10461.1.S1_at	467	P	0.000244	266.3	P	0.000244	-1.2	D	6e-05	gb:DT467356 DB_XREF=gi:73864617 DB_XREF=GH_CHX20E15.f CLONE=GH_CHX20E15 TID=Ghi.10461.1 CNT=7 FEA=EST TIER=ConsEnd STK=0 UG=Ghi.10461 UG_TITLE=Transcribed locus, moderately similar to NP_201191.1 UVR8 (UVB-RESISTANCE 8) (Arabidopsis thaliana) REP_ORG=G. hirsutum
Ghi.9175.1.S1_at	830.3	P	0.000732	778	P	0.000732	-1.2	D	7.8e-05	gb:DR462212 DB_XREF=gi:84173564 DB_XREF=CM105E12 TID=Ghi.9175.1 CNT=6 FEA=EST TIER=ConsEnd STK=0 UG=Ghi.9175 UG_TITLE=Transcribed locus, weakly similar to NP_568755.1 DNA binding transcription factor (Arabidopsis thaliana) REP_ORG=G. hirsutum
GhiAffx.7909.1.S1_at	560.1	P	0.000244	361.2	P	0.000244	-1.2	D	0.000114	gb:DW485864.1 dbest_id:35090292 TID=GhiAffx.7909.1 CNT=5 FEA=EST TIER=ConsEnd STK=0 NOTE=sequence(s) not in UniGene REP_ORG=
GhiAffx.45313.1.S1_s_at	712.2	P	0.000244	508.7	P	0.000244	-1.2	D	0.000189	gb:DW491719.1 dbest_id:35096147 TID=GhiAffx.45313.1 CNT=5 FEA=EST TIER=ConsEnd STK=0 NOTE=sequence(s) not in UniGene REP_ORG=
GhiAffx.612.1.S1_at	358.4	P	0.000244	227.7	P	0.000244	-1.2	D	0.001651	gb:DW228472.1 dbest_id:34832644 TID=GhiAffx.612.1 CNT=2 FEA=EST TIER=ConsEnd STK=1 NOTE=sequence(s) not in UniGene REP_ORG=
GraAffx.29994.1.S1_s_at	916.9	P	0.005859	604.7	P	0.010742	-1.2	D	2.3e-05	gb:CO125801 DB_XREF=gi:48827411 DB_XREF=GR__Eb09H22.f CLONE=GR__Eb09H22 TID=GraAffx.29994.1 CNT=3 FEA=EST TIER=ConsEnd STK=0 NOTE=sequence(s) not in UniGene REP_ORG=G. raimondii
Ghi.8521.1.S1_s_at	1197.2	P	0.000244	749	P	0.000732	-1.2	D	0.000389	gb:AI729006 DB_XREF=gi:5047858 DB_XREF=BNLGHi12329 TID=Ghi.8521.1 CNT=4 FEA=EST TIER=ConsEnd STK=0 UG=Ghi.8521 UG_TITLE=Transcribed locus, moderately similar to NP_566336.1 unknown protein (Arabidopsis thaliana) REP_ORG=G. hirsutum
Ghi.7705.1.S1_s_at	1060.1	P	0.000244	659.5	P	0.000244	-1.2	D	2e-05	gb:AI727815 DB_XREF=gi:5046667 DB_XREF=BNLGHi9178 TID=Ghi.7705.1 CNT=6 FEA=EST TIER=ConsEnd STK=0 UG=Ghi.7705 UG_TITLE=Transcribed locus, moderately similar to NP_198790.1 5S rRNA binding structural constituent of ribosome (Arabidopsis thaliana) REP_ORG=G. hirsutum
Ghi.8313.2.S1_s_at	525.2	P	0.000732	322.6	P	0.000732	-1.2	D	0.000618	gb:DT456195 DB_XREF=gi:73847175 DB_XREF=GH_ON12G10.f CLONE=GH_ON12G10 TID=Ghi.8313.2 CNT=3 FEA=EST TIER=ConsEnd STK=0 UG=Ghi.8313 UG_TITLE=Transcribed locus, moderately similar to NP_198882.1 unknown protein (Arabidopsis thaliana) REP_ORG=G. hirsutum
GhiAffx.58961.1.S1_at	911.1	P	0.000244	590.1	P	0.000244	-1.2	D	0.000774	gb:DW496767.1 dbest_id:35101195 TID=GhiAffx.58961.1 CNT=3 FEA=EST TIER=ConsEnd STK=0 NOTE=sequence(s) not in UniGene REP_ORG=
GhiAffx.7371.1.S1_at	461.5	P	0.000244	281.9	P	0.000732	-1.2	D	6e-05	gb:DW511135.1 dbest_id:35116918 TID=GhiAffx.7371.1 CNT=4 FEA=EST TIER=ConsEnd STK=1 NOTE=sequence(s) not in UniGene REP_ORG=
Ghi.3101.1.S1_s_at	172.9	P	0.000244	94.2	P	0.00415	-1.2	D	0.001486	gb:DR457792 DB_XREF=gi:84169144 DB_XREF=CM059A02 TID=Ghi.3101.1 CNT=4 FEA=EST TIER=ConsEnd STK=0 UG=Ghi.3101 UG_TITLE=Transcribed locus, strongly similar to NP_566069.1 protein binding (Arabidopsis thaliana) REP_ORG=G. hirsutum
Gra.3066.1.S1_s_at	265.3	P	0.000732	161.8	P	0.023926	-1.2	D	2.7e-05	gb:CO091240 DB_XREF=gi:48789926 DB_XREF=GR__Ea11J24.f CLONE=GR__Ea11J24 TID=Gra.3066.1 CNT=3 FEA=EST TIER=ConsEnd STK=0 UG=Gra.3066 UG_TITLE=Transcribed locus, moderately similar to NP_179354.1 phosphoserine aminotransferase, putative (Arabidopsis thaliana) REP_ORG=G. raimondii
Ghi.7140.1.S1_at	511.7	P	0.000244	376.3	P	0.000244	-1.2	D	0.000167	gb:AI729008 DB_XREF=gi:5047860 DB_XREF=BNLGHi12334 TID=Ghi.7140.1 CNT=4 FEA=EST TIER=ConsEnd STK=0 UG=Ghi.7140 UG_TITLE=Transcribed locus, moderately similar to NP_200520.1 unknown protein (Arabidopsis thaliana) REP_ORG=G. hirsutum
GhiAffx.4177.1.S1_at	807.3	P	0.000244	584.3	P	0.000244	-1.2	D	5.2e-05	gb:DW520570.1 dbest_id:35126353 TID=GhiAffx.4177.1 CNT=3 FEA=EST TIER=ConsEnd STK=0 NOTE=sequence(s) not in UniGene REP_ORG=
Ghi.6054.1.S1_s_at	156.8	P	0.000732	121.1	P	0.010742	-1.2	D	0.000241	gb:DT468704 DB_XREF=gi:73865966 DB_XREF=GH_CHX22F01.r CLONE=GH_CHX22F01 TID=Ghi.6054.1 CNT=3 FEA=EST TIER=ConsEnd STK=0 UG=Ghi.6054 UG_TITLE=Transcribed locus, moderately similar to NP_178062.1 ALDH5F1 (SUCCINIC SEMIALDEHYDE DEHYDROGENASE); aldehyde dehydrogenase (Arabidopsis thaliana) REP_ORG=G. hirsutum
GhiAffx.31556.2.S1_x_at	1076.6	P	0.000244	748.1	P	0.000244	-1.2	D	0.001201	gb:DW493548.1 dbest_id:35097976 TID=GhiAffx.31556.2 CNT=5 FEA=EST TIER=ConsEnd STK=0 NOTE=sequence(s) not in UniGene REP_ORG=
GhiAffx.47799.1.S1_at	207.7	P	0.000244	148.4	P	0.000244	-1.2	D	0.000552	gb:DW238068.1 dbest_id:34842234 TID=GhiAffx.47799.1 CNT=3 FEA=EST TIER=ConsEnd STK=0 NOTE=sequence(s) not in UniGene REP_ORG=
GhiAffx.13604.1.A1_at	327.6	P	0.000244	193.7	P	0.000732	-1.2	D	0.001336	gb:DT052202 DB_XREF=gi:72279776 DB_XREF=COT_EV_B04 TID=GhiAffx.13604.1 CNT=2 FEA=EST TIER=ConsEnd STK=1 NOTE=sequence(s) not in UniGene REP_ORG=G. hirsutum
Ghi.554.1.S1_s_at	315.7	P	0.000244	234.2	P	0.000244	-1.2	D	0.001077	gb:AW187167 DB_XREF=gi:6461603 DB_XREF=BNLGHi10799 TID=Ghi.554.1 CNT=2 FEA=EST TIER=ConsEnd STK=0 UG=Ghi.554 UG_TITLE=Transcribed locus, moderately similar to NP_199956.1 unknown protein (Arabidopsis thaliana) REP_ORG=G. hirsutum
Ghi.10437.1.S1_s_at	1008.3	P	0.000244	762.4	P	0.000244	-1.2	D	0.000147	gb:DT573359 DB_XREF=gi:78353085 DB_XREF=EST1083999 TID=Ghi.10437.1 CNT=36 FEA=EST TIER=ConsEnd STK=0 UG=Ghi.10437 UG_TITLE=Transcribed locus, moderately similar to NP_200064.3 transcription factor (Arabidopsis thaliana) REP_ORG=G. hirsutum
GhiAffx.28534.2.S1_s_at	1406.9	P	0.000244	982.5	P	0.000244	-1.2	D	5.2e-05	gb:DW487920.1 dbest_id:35092348 TID=GhiAffx.28534.2 CNT=2 FEA=EST TIER=ConsEnd STK=0 NOTE=sequence(s) not in UniGene REP_ORG=
Ghi.4198.4.S1_s_at	597.8	P	0.000244	395	P	0.000244	-1.2	D	4e-05	gb:DT545028 DB_XREF=gi:78324754 DB_XREF=EST1055668 TID=Ghi.4198.4 CNT=25 FEA=EST TIER=ConsEnd STK=0 UG=Ghi.4198 UG_TITLE=Transcribed locus, strongly similar to NP_181530.1 structural constituent of ribosome (Arabidopsis thaliana) REP_ORG=G. hirsutum
Ghi.1460.1.S1_at	455.8	P	0.000732	267.4	P	0.001953	-1.2	D	6.8e-05	gb:DN781448 DB_XREF=gi:84150148 DB_XREF=G.hir-Cotyledon 1976 TID=Ghi.1460.1 CNT=1 FEA=EST TIER=ConsEnd STK=0 UG=Ghi.1460 UG_TITLE=Transcribed locus, weakly similar to NP_563872.1 unknown protein (Arabidopsis thaliana) REP_ORG=G. hirsutum
GhiAffx.5727.1.S1_at	308.4	P	0.000244	299.8	P	0.000244	-1.2	D	0.000774	gb:DW507146.1 dbest_id:35112929 TID=GhiAffx.5727.1 CNT=2 FEA=EST TIER=ConsEnd STK=1 NOTE=sequence(s) not in UniGene REP_ORG=
Ghi.9659.1.S1_at	443	P	0.000244	300.7	P	0.000244	-1.2	D	0.000492	gb:AI729434 DB_XREF=gi:5048286 DB_XREF=BNLGHi13336 TID=Ghi.9659.1 CNT=13 FEA=EST TIER=ConsEnd STK=0 UG=Ghi.9659 UG_TITLE=Transcribed locus, moderately similar to NP_566709.1 unknown protein (Arabidopsis thaliana) REP_ORG=G. hirsutum
Ghi.753.1.S1_s_at	1066.6	P	0.000244	679.2	P	0.000732	-1.2	D	4.6e-05	gb:DR452395 DB_XREF=gi:84163747 DB_XREF=CM002B08 TID=Ghi.753.1 CNT=2 FEA=EST TIER=ConsEnd STK=0 UG=Ghi.753 UG_TITLE=Transcribed locus, moderately similar to NP_568623.1 unknown protein (Arabidopsis thaliana) REP_ORG=G. hirsutum
Ghi.5697.2.S1_s_at	526	P	0.000244	334.1	P	0.001221	-1.2	D	8.8e-05	gb:DT557172 DB_XREF=gi:78336898 DB_XREF=EST1067812 TID=Ghi.5697.2 CNT=24 FEA=EST TIER=ConsEnd STK=0 UG=Ghi.5697 UG_TITLE=Transcribed locus, moderately similar to NP_192579.1 L-ascorbate peroxidase (Arabidopsis thaliana) REP_ORG=G. hirsutum
GhiAffx.22009.1.S1_at	1036.4	P	0.00293	696	P	0.008057	-1.2	D	7.8e-05	gb:DW498371.1 dbest_id:35102799 TID=GhiAffx.22009.1 CNT=2 FEA=EST TIER=ConsEnd STK=1 NOTE=sequence(s) not in UniGene REP_ORG=
GhiAffx.879.1.S1_at	164.1	P	0.010742	139.1	A	0.067627	-1.2	D	0.001077	gb:DN816995 DB_XREF=gi:84155769 DB_XREF=G.hir-seedling 195 TID=GhiAffx.879.1 CNT=1 FEA=EST TIER=ConsEnd STK=0 NOTE=sequence(s) not in UniGene REP_ORG=G. hirsutum
GhiAffx.8863.1.S1_s_at	311.7	P	0.001953	198.4	P	0.023926	-1.2	D	0.000189	gb:AI729393 DB_XREF=gi:5048245 DB_XREF=BNLGHi13247 TID=GhiAffx.8863.1 CNT=6 FEA=EST TIER=ConsEnd STK=0 NOTE=sequence(s) not in UniGene REP_ORG=G. hirsutum
GraAffx.1677.1.S1_s_at	252.3	P	0.000244	140.1	P	0.001953	-1.2	D	6.8e-05	gb:CO124513 DB_XREF=gi:48823200 DB_XREF=GR__Eb07H16.f CLONE=GR__Eb07H16 TID=GraAffx.1677.1 CNT=1 FEA=EST TIER=ConsEnd STK=0 NOTE=sequence(s) not in UniGene REP_ORG=G. raimondii
Ghi.8107.1.S1_at	275.1	P	0.001953	184.7	P	0.008057	-1.2	D	0.001651	gb:AF485266.1 DB_XREF=gi:19698447 GEN=pod1 TID=Ghi.8107.1 CNT=3 FEA=FLmRNA TIER=FL STK=1 UG=Ghi.8107 DEF=Gossypium hirsutum gaiacol peroxidase (pod1) mRNA, complete cds. PROD=gaiacol peroxidase FL=gb:AF485266.1 REP_ORG=G. hirsutum
Ghi.2640.1.S1_s_at	1380.5	P	0.000732	767.9	P	0.000732	-1.2	D	3.5e-05	gb:DR458005 DB_XREF=gi:84169357 DB_XREF=CM061B11 TID=Ghi.2640.1 CNT=1 FEA=EST TIER=ConsEnd STK=0 UG=Ghi.2640 UG_TITLE=Transcribed locus REP_ORG=G. hirsutum
Ghi.6450.1.A1_at	445	P	0.000732	338	P	0.005859	-1.2	D	0.001486	gb:CA993771 DB_XREF=gi:31073492 DB_XREF=pAR10D07 TID=Ghi.6450.1 CNT=2 FEA=EST TIER=ConsEnd STK=0 UG=Ghi.6450 UG_TITLE=Transcribed locus, weakly similar to NP_189325.2 ATP binding shikimate kinase (Arabidopsis thaliana) REP_ORG=G. hirsutum
Ghi.2031.1.S1_s_at	10690.2	P	0.000244	6580.2	P	0.000244	-1.2	D	2e-05	gb:CA992849 DB_XREF=gi:31072570 DB_XREF=pAR0279 TID=Ghi.2031.1 CNT=39 FEA=EST TIER=ConsEnd STK=0 UG=Ghi.2031 UG_TITLE=Transcribed locus, moderately similar to NP_189997.1 ATJ3 (Arabidopsis thaliana) REP_ORG=G. hirsutum
GraAffx.28489.1.S1_s_at	1893.3	P	0.000244	1366.9	P	0.000244	-1.2	D	2e-05	gb:CO086391 DB_XREF=gi:48777025 DB_XREF=GR__Ea04F08.f CLONE=GR__Ea04F08 TID=GraAffx.28489.1 CNT=2 FEA=EST TIER=ConsEnd STK=0 NOTE=sequence(s) not in UniGene REP_ORG=G. raimondii
Gra.2209.1.S1_s_at	1457.8	P	0.001221	988.3	P	0.008057	-1.2	D	2.3e-05	gb:CO117699 DB_XREF=gi:48816386 DB_XREF=GR__Eb01K12.r CLONE=GR__Eb01K12 TID=Gra.2209.1 CNT=6 FEA=EST TIER=ConsEnd STK=3 UG=Gra.2209 UG_TITLE=Transcribed locus, moderately similar to NP_187412.1 glycine-rich protein (Arabidopsis thaliana) REP_ORG=G. raimondii
Ghi.9375.2.S1_s_at	411.8	P	0.000244	243.6	P	0.000244	-1.2	D	2.7e-05	gb:DT568915 DB_XREF=gi:78348641 DB_XREF=EST1079555 TID=Ghi.9375.2 CNT=6 FEA=EST TIER=ConsEnd STK=0 UG=Ghi.9375 UG_TITLE=Transcribed locus, moderately similar to NP_194642.1 ATHXK1 (GLUCOSE INSENSITIVE 2); ATP binding hexokinase (Arabidopsis thaliana) REP_ORG=G. hirsutum
GhiAffx.7916.1.A1_at	498.8	P	0.001221	241.9	P	0.008057	-1.2	D	8.8e-05	gb:DW517180.1 dbest_id:35122963 TID=GhiAffx.7916.1 CNT=2 FEA=EST TIER=ConsEnd STK=1 NOTE=sequence(s) not in UniGene REP_ORG=
Ghi.10275.1.S1_s_at	3430.7	P	0.000244	2206.6	P	0.000244	-1.2	D	2e-05	gb:DT553960 DB_XREF=gi:78333686 DB_XREF=EST1064600 TID=Ghi.10275.1 CNT=27 FEA=EST TIER=ConsEnd STK=0 UG=Ghi.10275 UG_TITLE=Transcribed locus, strongly similar to NP_198576.1 ATGSR1; glutamate-ammonia ligase (Arabidopsis thaliana) REP_ORG=G. hirsutum
Ghi.8178.1.S1_at	609.5	P	0.000244	456.3	P	0.000244	-1.2	D	6.8e-05	gb:AI726617 DB_XREF=gi:5045469 DB_XREF=BNLGHi6266 TID=Ghi.8178.1 CNT=12 FEA=EST TIER=ConsEnd STK=0 UG=Ghi.8178 UG_TITLE=Transcribed locus, moderately similar to NP_565678.1 CXIP4 (CAX INTERACTING PROTEIN 4); nucleic acid binding (Arabidopsis thaliana) REP_ORG=G. hirsutum
GhiAffx.22794.1.S1_at	316.8	P	0.001953	282.4	P	0.01416	-1.2	D	4.6e-05	gb:DW502529.1 dbest_id:35106957 TID=GhiAffx.22794.1 CNT=2 FEA=EST TIER=ConsEnd STK=1 NOTE=sequence(s) not in UniGene REP_ORG=
GhiAffx.18597.1.S1_s_at	288.4	P	0.000244	176.7	P	0.005859	-1.2	D	0.000167	gb:DW485049.1 dbest_id:35089477 TID=GhiAffx.18597.1 CNT=9 FEA=EST TIER=ConsEnd STK=0 NOTE=sequence(s) not in UniGene REP_ORG=
Ghi.5094.1.A1_x_at	1844.4	P	0.000244	1324.4	P	0.000244	-1.2	D	0.000438	gb:CA992852 DB_XREF=gi:31072573 DB_XREF=pAR03-15 TID=Ghi.5094.1 CNT=3 FEA=EST TIER=ConsEnd STK=0 UG=Ghi.5094 UG_TITLE=Transcribed locus, moderately similar to NP_568447.1 structural constituent of ribosome (Arabidopsis thaliana) REP_ORG=G. hirsutum
Ghi.9396.1.S1_s_at	1398	P	0.000244	1165.1	P	0.000244	-1.2	D	4.6e-05	gb:DN758514 DB_XREF=gi:84144272 DB_XREF=G.hir-stem 1018 TID=Ghi.9396.1 CNT=44 FEA=EST TIER=ConsEnd STK=0 UG=Ghi.9396 UG_TITLE=Transcribed locus, moderately similar to NP_568449.1 copper ion binding metal ion binding (Arabidopsis thaliana) REP_ORG=G. hirsutum
Ghi.599.1.A1_s_at	3808	P	0.000244	2477.8	P	0.000244	-1.2	D	2e-05	gb:DR457102 DB_XREF=gi:84168454 DB_XREF=CM051G02 TID=Ghi.599.1 CNT=3 FEA=EST TIER=ConsEnd STK=0 UG=Ghi.599 UG_TITLE=Transcribed locus, weakly similar to XP_483065.1 putative heat-shock protein (Oryza sativa (japonica cultivar-group)) REP_ORG=G. hirsutum
Ghi.9878.2.S1_at	2095.4	P	0.000244	1385.7	P	0.000244	-1.2	D	3e-05	gb:AI727879 DB_XREF=gi:5046731 DB_XREF=BNLGHi9348 TID=Ghi.9878.2 CNT=52 FEA=EST TIER=ConsEnd STK=0 UG=Ghi.9878 UG_TITLE=Transcribed locus, moderately similar to NP_568551.1 pepsin A (Arabidopsis thaliana) REP_ORG=G. hirsutum
Ghi.8913.1.S1_s_at	486	P	0.000244	314.6	P	0.000244	-1.2	D	0.000214	gb:AI730905 DB_XREF=gi:5049757 DB_XREF=BNLGHi8172 TID=Ghi.8913.1 CNT=8 FEA=EST TIER=ConsEnd STK=0 UG=Ghi.8913 UG_TITLE=Transcribed locus, moderately similar to NP_186777.1 voltage-gated ion-selective channel (Arabidopsis thaliana) REP_ORG=G. hirsutum
GhiAffx.59159.1.S1_at	859.5	P	0.00415	384.5	P	0.00293	-1.2	D	0.000241	gb:DW519132.1 dbest_id:35124915 TID=GhiAffx.59159.1 CNT=3 FEA=EST TIER=ConsEnd STK=0 NOTE=sequence(s) not in UniGene REP_ORG=
Gra.2942.1.S1_s_at	129.9	P	0.00293	111.3	P	0.01416	-1.2	D	0.001336	gb:CO089992 DB_XREF=gi:48783719 DB_XREF=GR__Ea09L16.f CLONE=GR__Ea09L16 TID=Gra.2942.1 CNT=5 FEA=EST TIER=ConsEnd STK=0 UG=Gra.2942 UG_TITLE=Transcribed locus, moderately similar to NP_565058.1 eukaryotic translation initiation factor-related (Arabidopsis thaliana) REP_ORG=G. raimondii
Ghi.3558.1.A1_s_at	193.3	P	0.000244	138.2	P	0.000732	-1.2	D	0.001077	gb:DT464319 DB_XREF=gi:73861580 DB_XREF=GH_CHX15G23.r CLONE=GH_CHX15G23 TID=Ghi.3558.1 CNT=1 FEA=EST TIER=ConsEnd STK=1 UG=Ghi.3558 UG_TITLE=Transcribed locus, moderately similar to NP_566201.1 phosphatidylcholine-sterol O-acyltransferase (Arabidopsis thaliana) REP_ORG=G. hirsutum
Gra.2975.1.S1_s_at	331.7	P	0.000244	198.8	P	0.000244	-1.2	D	0.000438	gb:CO091868 DB_XREF=gi:48790554 DB_XREF=GR__Ea12J09.f CLONE=GR__Ea12J09 TID=Gra.2975.1 CNT=4 FEA=EST TIER=ConsEnd STK=0 UG=Gra.2975 UG_TITLE=Transcribed locus REP_ORG=G. raimondii
GraAffx.27566.1.S1_at	628.1	P	0.000244	375.6	P	0.000244	-1.2	D	0.000492	gb:CO089065 DB_XREF=gi:48779699 DB_XREF=GR__Ea08G04.r CLONE=GR__Ea08G04 TID=GraAffx.27566.1 CNT=2 FEA=EST TIER=ConsEnd STK=1 NOTE=sequence(s) not in UniGene REP_ORG=G. raimondii
Ghi.8899.3.S1_at	204.7	P	0.023926	133.7	A	0.171387	-1.2	D	0.000147	gb:DT462868 DB_XREF=gi:73860129 DB_XREF=GH_CHX12L13.r CLONE=GH_CHX12L13 TID=Ghi.8899.3 CNT=2 FEA=EST TIER=ConsEnd STK=0 UG=Ghi.8899 UG_TITLE=Transcribed locus, moderately similar to NP_177613.1 ATP binding damaged DNA binding (Arabidopsis thaliana) REP_ORG=G. hirsutum
GraAffx.11684.1.S1_s_at	242.8	P	0.000244	177	P	0.001221	-1.2	D	0.000966	gb:CO084935 DB_XREF=gi:48775569 DB_XREF=GR__Ea01M20.f CLONE=GR__Ea01M20 TID=GraAffx.11684.1 CNT=2 FEA=EST TIER=ConsEnd STK=0 NOTE=sequence(s) not in UniGene REP_ORG=G. raimondii
Ghi.1118.1.S1_s_at	642.1	P	0.000244	386.4	P	0.000244	-1.2	D	7.8e-05	gb:DT047491 DB_XREF=gi:72270111 DB_XREF=COT_CO_F08 TID=Ghi.1118.1 CNT=23 FEA=EST TIER=ConsEnd STK=1 UG=Ghi.1118 UG_TITLE=Transcribed locus, moderately similar to NP_192634.1 unknown protein (Arabidopsis thaliana) REP_ORG=G. hirsutum
Gra.2986.2.A1_s_at	253.7	P	0.000244	178.2	P	0.000244	-1.2	D	0.001486	gb:CO084738 DB_XREF=gi:48775372 DB_XREF=GR__Ea01I06.r CLONE=GR__Ea01I06 TID=Gra.2986.2 CNT=5 FEA=EST TIER=ConsEnd STK=0 UG=Gra.2986 UG_TITLE=Transcribed locus, weakly similar to NP_192967.1 cytochrome P450 family protein (Arabidopsis thaliana) REP_ORG=G. raimondii
GhiAffx.26047.1.S1_at	468.9	P	0.000732	304.5	P	0.000732	-1.3	D	2e-05	gb:DW238403.1 dbest_id:34842569 TID=GhiAffx.26047.1 CNT=4 FEA=EST TIER=ConsEnd STK=1 NOTE=sequence(s) not in UniGene REP_ORG=
Ghi.9680.1.A1_s_at	1154	P	0.000244	881.1	P	0.000244	-1.3	D	2e-05	gb:DT050337 DB_XREF=gi:72275845 DB_XREF=COT_DY_B05 TID=Ghi.9680.1 CNT=6 FEA=EST TIER=ConsEnd STK=4 UG=Ghi.9680 UG_TITLE=Transcribed locus, moderately similar to NP_566923.1 branched-chain-amino-acid transaminase catalytic (Arabidopsis thaliana) REP_ORG=G. hirsutum
GhiAffx.15313.1.S1_at	90	P	0.000244	41.2	P	0.037598	-1.3	D	0.000438	gb:AI727898 DB_XREF=gi:5046750 DB_XREF=BNLGHi9408 TID=GhiAffx.15313.1 CNT=2 FEA=EST TIER=ConsEnd STK=0 NOTE=sequence(s) not in UniGene REP_ORG=G. hirsutum
GhiAffx.18499.1.S1_at	443.5	P	0.000244	221.3	P	0.000244	-1.3	D	0.001077	gb:DT469101 DB_XREF=gi:73866363 DB_XREF=GH_CHX22P12.r CLONE=GH_CHX22P12 TID=GhiAffx.18499.1 CNT=7 FEA=EST TIER=ConsEnd STK=1 NOTE=sequence(s) not in UniGene REP_ORG=G. hirsutum
GhiAffx.39634.1.A1_at	279	P	0.001221	187.5	P	0.000732	-1.3	D	0.000966	gb:DT047458 DB_XREF=gi:72270045 DB_XREF=COT_CO_C08 TID=GhiAffx.39634.1 CNT=2 FEA=EST TIER=ConsEnd STK=0 NOTE=sequence(s) not in UniGene REP_ORG=G. hirsutum
GhiAffx.43550.1.A1_s_at	743.5	P	0.000244	511.3	P	0.000244	-1.3	D	0.000273	gb:DW513900.1 dbest_id:35119683 TID=GhiAffx.43550.1 CNT=1 FEA=EST TIER=ConsEnd STK=1 NOTE=sequence(s) not in UniGene REP_ORG=
GraAffx.27075.1.S1_at	304	P	0.000244	196.9	P	0.000244	-1.3	D	0.000774	gb:CO090384 DB_XREF=gi:48787487 DB_XREF=GR__Ea10F15.f CLONE=GR__Ea10F15 TID=GraAffx.27075.1 CNT=1 FEA=EST TIER=ConsEnd STK=0 NOTE=sequence(s) not in UniGene REP_ORG=G. raimondii
Ghi.2101.1.S1_at	408.6	P	0.000732	234.8	P	0.000732	-1.3	D	0.000189	gb:AI725858 DB_XREF=gi:5044710 DB_XREF=BNLGHi13351 TID=Ghi.2101.1 CNT=2 FEA=EST TIER=ConsEnd STK=0 UG=Ghi.2101 UG_TITLE=Transcribed locus, moderately similar to NP_199496.1 RNA binding nucleic acid binding (Arabidopsis thaliana) REP_ORG=G. hirsutum
Ghi.30.1.S1_s_at	131.6	P	0.010742	95.7	P	0.030273	-1.3	D	0.000774	gb:DN827277 DB_XREF=gi:84158230 DB_XREF=G.hir-20, 30 hrs post inoculation 587 TID=Ghi.30.1 CNT=5 FEA=EST TIER=ConsEnd STK=0 UG=Ghi.30 UG_TITLE=Transcribed locus, moderately similar to NP_179896.1 NRAMP3; manganese ion transporter metal ion transporter (Arabidopsis thaliana) REP_ORG=G. hirsutum
Ghi.4470.1.S1_s_at	702.6	P	0.000244	496.9	P	0.000244	-1.3	D	7.8e-05	gb:DV936129 DB_XREF=gi:83034441 DB_XREF=COT_FP_H03 TID=Ghi.4470.1 CNT=2 FEA=EST TIER=ConsEnd STK=0 UG=Ghi.4470 UG_TITLE=Transcribed locus, moderately similar to NP_849526.1 unknown protein (Arabidopsis thaliana) REP_ORG=G. hirsutum
Ghi.9564.1.S1_s_at	18512.4	P	0.000244	12963.9	P	0.000244	-1.3	D	3e-05	gb:DR458096 DB_XREF=gi:84169448 DB_XREF=CM062B08 TID=Ghi.9564.1 CNT=52 FEA=EST TIER=ConsEnd STK=0 UG=Ghi.9564 UG_TITLE=Transcribed locus, strongly similar to NP_180367.1 CPN60A; ATP binding protein binding (Arabidopsis thaliana) REP_ORG=G. hirsutum
GhiAffx.5949.1.S1_s_at	302.5	P	0.000732	261.2	P	0.046143	-1.3	D	2e-05	gb:DW243818.1 dbest_id:34847984 TID=GhiAffx.5949.1 CNT=2 FEA=EST TIER=ConsEnd STK=1 NOTE=sequence(s) not in UniGene REP_ORG=
GhiAffx.7725.1.A1_at	569.1	P	0.000244	408.1	P	0.000244	-1.3	D	8.8e-05	gb:DW515062.1 dbest_id:35120845 TID=GhiAffx.7725.1 CNT=2 FEA=EST TIER=ConsEnd STK=1 NOTE=sequence(s) not in UniGene REP_ORG=
Gra.2723.1.A1_s_at	499.9	P	0.000244	337.7	P	0.000244	-1.3	D	0.000189	gb:CO090225 DB_XREF=gi:48786192 DB_XREF=GR__Ea10B11.f CLONE=GR__Ea10B11 TID=Gra.2723.1 CNT=5 FEA=EST TIER=ConsEnd STK=0 UG=Gra.2723 UG_TITLE=Transcribed locus, moderately similar to XP_469834.1 putative UDP-glucose dehydrogenase (Oryza sativa (japonica cultivar-group)) REP_ORG=G. raimondii
Ghi.9865.1.S1_s_at	4381.7	P	0.000244	2108.9	P	0.000244	-1.3	D	2e-05	gb:DR458244 DB_XREF=gi:84169596 DB_XREF=CM063F12 TID=Ghi.9865.1 CNT=2 FEA=EST TIER=ConsEnd STK=0 UG=Ghi.9865 UG_TITLE=Transcribed locus, moderately similar to XP_469591.1 expressed protein (Oryza sativa (japonica cultivar-group)) REP_ORG=G. hirsutum
Ghi.2840.2.S1_x_at	834.8	P	0.000244	548.5	P	0.000244	-1.3	D	4e-05	gb:DT527421 DB_XREF=gi:73944113 DB_XREF=GH_OCF08E08.f CLONE=GH_OCF08E08 TID=Ghi.2840.2 CNT=10 FEA=EST TIER=ConsEnd STK=0 UG=Ghi.2840 UG_TITLE=Transcribed locus, moderately similar to NP_566880.1 cysteine-type endopeptidase cysteine-type peptidase (Arabidopsis thaliana) REP_ORG=G. hirsutum
Ghi.7236.1.S1_s_at	153.9	P	0.001953	92.5	P	0.030273	-1.3	D	0.000307	gb:DR459712 DB_XREF=gi:84171064 DB_XREF=CM079B10 TID=Ghi.7236.1 CNT=3 FEA=EST TIER=ConsEnd STK=0 UG=Ghi.7236 UG_TITLE=Transcribed locus, weakly similar to NP_201061.1 unknown protein (Arabidopsis thaliana) REP_ORG=G. hirsutum
GhiAffx.41960.2.A1_at	1083.2	P	0.000244	837.7	P	0.000244	-1.3	D	0.001077	gb:DR452802 DB_XREF=gi:84164154 DB_XREF=CM006E06 TID=GhiAffx.41960.2 CNT=1 FEA=EST TIER=ConsEnd STK=0 NOTE=sequence(s) not in UniGene REP_ORG=G. hirsutum
Ghi.3660.1.S1_s_at	237.6	P	0.000244	136.9	P	0.01416	-1.3	D	0.000147	gb:DT048967 DB_XREF=gi:72273066 DB_XREF=COT_DH_B09 TID=Ghi.3660.1 CNT=1 FEA=EST TIER=ConsEnd STK=1 UG=Ghi.3660 UG_TITLE=Transcribed locus, moderately similar to NP_195407.2 transferase, transferring glycosyl groups (Arabidopsis thaliana) REP_ORG=G. hirsutum
Gra.79.1.S1_s_at	1244	P	0.000244	870.7	P	0.000244	-1.3	D	2e-05	gb:CO121332 DB_XREF=gi:48820019 DB_XREF=GR__Eb02H14.r CLONE=GR__Eb02H14 TID=Gra.79.1 CNT=4 FEA=EST TIER=ConsEnd STK=1 UG=Gra.79 UG_TITLE=Transcribed locus, strongly similar to NP_172751.1 flower pigmentation protein (AN11) (Arabidopsis thaliana) REP_ORG=G. raimondii
Ghi.7518.3.S1_x_at	2701.3	P	0.000244	1728.6	P	0.000244	-1.3	D	2e-05	gb:DT569605 DB_XREF=gi:78349331 DB_XREF=EST1080245 TID=Ghi.7518.3 CNT=12 FEA=EST TIER=ConsEnd STK=0 UG=Ghi.7518 UG_TITLE=Transcribed locus, weakly similar to XP_478565.1 putative beta-1,3-glucanase (Oryza sativa (japonica cultivar-group)) REP_ORG=G. hirsutum
Ghi.7464.1.S1_s_at	139.2	P	0.000732	82.7	M	0.056152	-1.3	D	0.000389	gb:AI730405 DB_XREF=gi:5049257 DB_XREF=BNLGHi6867 TID=Ghi.7464.1 CNT=3 FEA=EST TIER=ConsEnd STK=0 UG=Ghi.7464 UG_TITLE=Transcribed locus, moderately similar to NP_188710.1 FIE (FERTILIZATION-INDEPENDENT ENDOSPERM 1); nucleotide binding transcription factor (Arabidopsis thaliana) REP_ORG=G. hirsutum
GhiAffx.27407.1.S1_at	1505.7	P	0.000244	897.9	P	0.000244	-1.3	D	2.3e-05	gb:DT052042 DB_XREF=gi:72279457 DB_XREF=COT_ET_C12 TID=GhiAffx.27407.1 CNT=2 FEA=EST TIER=ConsEnd STK=1 NOTE=sequence(s) not in UniGene REP_ORG=G. hirsutum
Ghi.2720.1.S1_s_at	134.7	P	0.00415	74.1	A	0.149658	-1.3	D	0.000438	gb:DT460341 DB_XREF=gi:73851321 DB_XREF=GH_ON39C11.r CLONE=GH_ON39C11 TID=Ghi.2720.1 CNT=3 FEA=EST TIER=ConsEnd STK=0 UG=Ghi.2720 UG_TITLE=Transcribed locus, weakly similar to NP_568202.1 calcium ion binding (Arabidopsis thaliana) REP_ORG=G. hirsutum
Ghi.8610.1.S1_s_at	1105.8	P	0.000244	829.1	P	0.000244	-1.3	D	0.000189	gb:CA992956 DB_XREF=gi:31072677 DB_XREF=pAR03F07 TID=Ghi.8610.1 CNT=13 FEA=EST TIER=ConsEnd STK=0 UG=Ghi.8610 UG_TITLE=Transcribed locus, moderately similar to NP_197617.1 ribonuclease transcriptional repressor (Arabidopsis thaliana) REP_ORG=G. hirsutum
Ghi.10786.2.S1_s_at	886.6	P	0.000244	675.8	P	0.000244	-1.3	D	2.7e-05	gb:DT050787 DB_XREF=gi:72276740 DB_XREF=COT_ED_H04 TID=Ghi.10786.2 CNT=4 FEA=EST TIER=ConsEnd STK=2 UG=Ghi.10786 UG_TITLE=Transcribed locus, moderately similar to XP_482325.1 unknown protein (Oryza sativa (japonica cultivar-group)) REP_ORG=G. hirsutum
Ghi.10310.2.S1_s_at	185.8	P	0.00293	97.5	A	0.067627	-1.3	D	0.000273	gb:DT565060 DB_XREF=gi:78344786 DB_XREF=EST1075700 TID=Ghi.10310.2 CNT=13 FEA=EST TIER=ConsEnd STK=0 UG=Ghi.10310 UG_TITLE=Transcribed locus, moderately similar to NP_564495.1 unknown protein (Arabidopsis thaliana) REP_ORG=G. hirsutum
Ghi.9511.1.S1_s_at	905	P	0.001953	408.9	P	0.005859	-1.3	D	6.8e-05	gb:CO493104 DB_XREF=gi:54117595 DB_XREF=G.h.fbr-sw02494 TID=Ghi.9511.1 CNT=8 FEA=EST TIER=ConsEnd STK=0 UG=Ghi.9511 UG_TITLE=Transcribed locus, weakly similar to NP_197853.1 protein translocase protein transporter (Arabidopsis thaliana) REP_ORG=G. hirsutum
Gra.606.1.S1_s_at	303.8	P	0.000732	216	P	0.00415	-1.3	D	0.000618	gb:CO091822 DB_XREF=gi:48790508 DB_XREF=GR__Ea12I06.f CLONE=GR__Ea12I06 TID=Gra.606.1 CNT=3 FEA=EST TIER=ConsEnd STK=0 UG=Gra.606 UG_TITLE=Transcribed locus, moderately similar to NP_196342.1 rhomboid family protein (Arabidopsis thaliana) REP_ORG=G. raimondii
Ghi.7970.1.S1_at	571.8	P	0.000732	359.6	P	0.00415	-1.3	D	0.000273	gb:AI054983 DB_XREF=gi:3326097 DB_XREF=coau0002L03 CLONE=coau0002L03 TID=Ghi.7970.1 CNT=3 FEA=EST TIER=ConsEnd STK=0 UG=Ghi.7970 UG_TITLE=Transcribed locus, moderately similar to XP_463507.1 P0698A10.6 (Oryza sativa (japonica cultivar-group)) REP_ORG=G. hirsutum
Ghi.4220.2.S1_at	468.6	P	0.000244	281.2	P	0.000732	-1.3	D	3.5e-05	gb:DT456145 DB_XREF=gi:73847125 DB_XREF=GH_ON12C02.f CLONE=GH_ON12C02 TID=Ghi.4220.2 CNT=4 FEA=EST TIER=ConsEnd STK=0 UG=Ghi.4220 UG_TITLE=Transcribed locus, moderately similar to NP_193006.1 unknown protein (Arabidopsis thaliana) REP_ORG=G. hirsutum
Ghi.800.1.S1_s_at	1308.6	P	0.000244	947.6	P	0.000244	-1.3	D	0.001077	gb:AJ513507 DB_XREF=gi:24976990 DB_XREF=AJ513507 CLONE=suo22h11r3 TID=Ghi.800.1 CNT=5 FEA=mRNA TIER=ConsEnd STK=0 UG=Ghi.800 UG_TITLE=G.hirsutum mRNA for ribosomal protein 16, small subunit REP_ORG=G. hirsutum
GraAffx.27548.2.S1_at	272.9	P	0.000244	173.2	P	0.000244	-1.3	D	0.000114	gb:CO123205 DB_XREF=gi:48821892 DB_XREF=GR__Eb05D16.r CLONE=GR__Eb05D16 TID=GraAffx.27548.2 CNT=2 FEA=EST TIER=ConsEnd STK=1 NOTE=sequence(s) not in UniGene REP_ORG=G. raimondii
Ghi.7390.1.S1_s_at	350.3	P	0.000732	226.1	P	0.005859	-1.3	D	2e-05	gb:DT570849 DB_XREF=gi:78350575 DB_XREF=EST1081489 TID=Ghi.7390.1 CNT=9 FEA=EST TIER=ConsEnd STK=0 UG=Ghi.7390 UG_TITLE=Transcribed locus, moderately similar to NP_200879.1 protein binding ubiquitin-protein ligase zinc ion binding (Arabidopsis thaliana) REP_ORG=G. hirsutum
GhiAffx.49393.1.S1_at	292.5	P	0.000244	185.5	P	0.005859	-1.3	D	3.5e-05	gb:DW236739.1 dbest_id:34840905 TID=GhiAffx.49393.1 CNT=5 FEA=EST TIER=ConsEnd STK=0 NOTE=sequence(s) not in UniGene REP_ORG=
Ghi.10692.1.S1_s_at	2259.4	P	0.000244	1339.4	P	0.000244	-1.3	D	2e-05	gb:DV850121 DB_XREF=gi:82756559 DB_XREF=GH_LSL28C08.f CLONE=GH_LSL28C08 TID=Ghi.10692.1 CNT=2 FEA=EST TIER=ConsEnd STK=0 UG=Ghi.10692 UG_TITLE=Transcribed locus, weakly similar to NP_189308.1 unknown protein (Arabidopsis thaliana) REP_ORG=G. hirsutum
GraAffx.25920.1.A1_s_at	1394.7	P	0.000244	732.6	P	0.000244	-1.3	D	0.000618	gb:CO093680 DB_XREF=gi:48792366 DB_XREF=GR__Ea15G09.r CLONE=GR__Ea15G09 TID=GraAffx.25920.1 CNT=1 FEA=EST TIER=ConsEnd STK=1 NOTE=sequence(s) not in UniGene REP_ORG=G. raimondii
Ghi.7688.1.S1_s_at	1223.2	P	0.000244	873.5	P	0.000244	-1.3	D	2.3e-05	gb:AI727941 DB_XREF=gi:5046868 DB_XREF=BNLGHi9773 TID=Ghi.7688.1 CNT=3 FEA=EST TIER=ConsEnd STK=0 UG=Ghi.7688 UG_TITLE=Transcribed locus, strongly similar to NP_911994.1 putative 60S ribosomal protein L44 (Oryza sativa (japonica cultivar-group)) REP_ORG=G. hirsutum
GhiAffx.62919.1.S1_at	1979.1	P	0.000244	1298.4	P	0.000244	-1.3	D	0.000966	gb:DW498001.1 dbest_id:35102429 TID=GhiAffx.62919.1 CNT=4 FEA=EST TIER=ConsEnd STK=0 NOTE=sequence(s) not in UniGene REP_ORG=
GhiAffx.62281.1.S1_s_at	269.5	P	0.000244	184.4	P	0.000732	-1.3	D	0.000241	gb:DW500276.1 dbest_id:35104704 TID=GhiAffx.62281.1 CNT=4 FEA=EST TIER=ConsEnd STK=0 NOTE=sequence(s) not in UniGene REP_ORG=
GhiAffx.4874.1.S1_at	139.7	P	0.000244	75.6	P	0.001221	-1.3	D	0.001832	gb:DW487008.1 dbest_id:35091436 TID=GhiAffx.4874.1 CNT=2 FEA=EST TIER=ConsEnd STK=0 NOTE=sequence(s) not in UniGene REP_ORG=
Ghi.10237.1.S1_x_at	199.8	P	0.000244	105.1	P	0.000244	-1.3	D	0.001201	gb:AI726449 DB_XREF=gi:5045301 DB_XREF=BNLGHi5855 TID=Ghi.10237.1 CNT=10 FEA=EST TIER=ConsEnd STK=0 UG=Ghi.10237 UG_TITLE=Transcribed locus, weakly similar to NP_564408.1 unknown protein (Arabidopsis thaliana) REP_ORG=G. hirsutum
Ghi.10388.1.S1_at	569.6	P	0.000244	323.4	P	0.000244	-1.3	D	3e-05	gb:DT558776 DB_XREF=gi:78338502 DB_XREF=EST1069416 TID=Ghi.10388.1 CNT=23 FEA=EST TIER=ConsEnd STK=0 UG=Ghi.10388 UG_TITLE=Transcribed locus, moderately similar to NP_194825.1 CIPK6 (CBL-INTERACTING PROTEIN KINASE 6); ATP binding kinase protein kinase protein serinethreonine kinase protein-tyrosine kinase (Arabidopsis thaliana) REP_ORG=G. hirsutum
Ghi.7978.1.S1_s_at	238.8	P	0.000244	159.2	P	0.000244	-1.3	D	0.001077	gb:DT546725 DB_XREF=gi:78326451 DB_XREF=EST1057365 TID=Ghi.7978.1 CNT=6 FEA=EST TIER=ConsEnd STK=0 UG=Ghi.7978 UG_TITLE=Transcribed locus, moderately similar to NP_568107.1 APRR7 (PSEUDO-RESPONSE REGULATOR 7); transcription regulator (Arabidopsis thaliana) REP_ORG=G. hirsutum
Ghi.1105.2.S1_s_at	762.1	P	0.000244	454.6	P	0.000244	-1.3	D	7.8e-05	gb:DT555018 DB_XREF=gi:78334744 DB_XREF=EST1065658 TID=Ghi.1105.2 CNT=6 FEA=EST TIER=ConsEnd STK=0 UG=Ghi.1105 UG_TITLE=Transcribed locus, moderately similar to NP_564018.1 mRNA 3-UTR binding (Arabidopsis thaliana) REP_ORG=G. hirsutum
Ghi.7514.1.S1_s_at	303.1	P	0.000244	180.2	P	0.001953	-1.3	D	2.7e-05	gb:AI054451 DB_XREF=gi:3325565 DB_XREF=coau0001A11 CLONE=coau0001A11 TID=Ghi.7514.1 CNT=3 FEA=EST TIER=ConsEnd STK=0 UG=Ghi.7514 UG_TITLE=Transcribed locus, moderately similar to NP_197666.1 ATCSLA02; transferase, transferring glycosyl groups (Arabidopsis thaliana) REP_ORG=G. hirsutum
Ghi.10499.2.S1_s_at	449.5	P	0.000732	211.9	P	0.00293	-1.3	D	0.000273	gb:DR456776 DB_XREF=gi:84168128 DB_XREF=CM048C11 TID=Ghi.10499.2 CNT=6 FEA=EST TIER=ConsEnd STK=0 UG=Ghi.10499 UG_TITLE=Transcribed locus, strongly similar to NP_563807.1 AXS2 (UDP-D-APIOSEUDP-D-XYLOSE SYNTHASE 2) (Arabidopsis thaliana) REP_ORG=G. hirsutum
Gra.325.1.S1_s_at	384.3	P	0.00293	182.9	P	0.037598	-1.3	D	0.000273	gb:CO088103 DB_XREF=gi:48778737 DB_XREF=GR__Ea06O05.f CLONE=GR__Ea06O05 TID=Gra.325.1 CNT=3 FEA=EST TIER=ConsEnd STK=0 UG=Gra.325 UG_TITLE=Transcribed locus REP_ORG=G. raimondii
GhiAffx.25308.1.S1_at	343	P	0.00293	273.8	P	0.018555	-1.3	D	0.000167	gb:DW506688.1 dbest_id:35112471 TID=GhiAffx.25308.1 CNT=5 FEA=EST TIER=ConsEnd STK=0 NOTE=sequence(s) not in UniGene REP_ORG=
Ghi.4651.2.A1_s_at	346.1	P	0.000732	242.4	P	0.001953	-1.3	D	0.000618	gb:DT051667 DB_XREF=gi:72278707 DB_XREF=COT_EO_F10 TID=Ghi.4651.2 CNT=1 FEA=EST TIER=ConsEnd STK=1 UG=Ghi.4651 UG_TITLE=Transcribed locus, strongly similar to NP_178157.2 EMB2753 (Arabidopsis thaliana) REP_ORG=G. hirsutum
Ghi.1750.1.S1_at	156.3	P	0.000244	77	P	0.046143	-1.3	D	4.6e-05	gb:DT574886 DB_XREF=gi:78354612 DB_XREF=EST1085526 TID=Ghi.1750.1 CNT=2 FEA=EST TIER=ConsEnd STK=0 UG=Ghi.1750 UG_TITLE=Transcribed locus, weakly similar to NP_563639.2 peptidase subtilase (Arabidopsis thaliana) REP_ORG=G. hirsutum
Ghi.8739.1.A1_s_at	7174	P	0.000244	4678.9	P	0.000244	-1.3	D	2e-05	gb:AI727870 DB_XREF=gi:5046722 DB_XREF=BNLGHi9333 TID=Ghi.8739.1 CNT=5 FEA=EST TIER=ConsEnd STK=3 UG=Ghi.8739 UG_TITLE=Transcribed locus, strongly similar to NP_197456.1 ASP2 (ASPARTATE AMINOTRANSFERASE 2) (Arabidopsis thaliana) REP_ORG=G. hirsutum
Ghi.7406.1.S1_s_at	805.5	P	0.000244	620.5	P	0.000244	-1.3	D	3e-05	gb:AF336287.1 DB_XREF=gi:13346195 GEN=wd1522 TID=Ghi.7406.1 CNT=13 FEA=FLmRNA TIER=FL STK=1 UG=Ghi.7406 DEF=Gossypium hirsutum WD1521 (wd1522) mRNA, complete cds. PROD=WD1521 FL=gb:AF336287.1 gb:AF530909.1 REP_ORG=G. hirsutum
GhiAffx.49861.2.A1_s_at	266.1	P	0.000244	172.5	P	0.018555	-1.3	D	0.000692	gb:DW488878.1 dbest_id:35093306 TID=GhiAffx.49861.2 CNT=2 FEA=EST TIER=ConsEnd STK=0 NOTE=sequence(s) not in UniGene REP_ORG=
Ghi.10378.1.S1_s_at	936.9	P	0.001953	595.3	P	0.001221	-1.3	D	7.8e-05	gb:AI729521 DB_XREF=gi:5048373 DB_XREF=BNLGHi13580 TID=Ghi.10378.1 CNT=7 FEA=EST TIER=ConsEnd STK=0 UG=Ghi.10378 UG_TITLE=Transcribed locus, moderately similar to NP_175151.1 VFB1; ubiquitin-protein ligase (Arabidopsis thaliana) REP_ORG=G. hirsutum
Ghi.721.1.A1_s_at	679.8	P	0.000244	461.5	P	0.000244	-1.3	D	2e-05	gb:DR455675 DB_XREF=gi:84167027 DB_XREF=CM036G04 TID=Ghi.721.1 CNT=1 FEA=EST TIER=ConsEnd STK=0 UG=Ghi.721 UG_TITLE=Transcribed locus REP_ORG=G. hirsutum
Ghi.4388.1.A1_s_at	635.4	P	0.000244	468.9	P	0.000244	-1.3	D	0.000346	gb:DT052837 DB_XREF=gi:72281166 DB_XREF=COT_FH_F07 TID=Ghi.4388.1 CNT=3 FEA=EST TIER=ConsEnd STK=1 UG=Ghi.4388 UG_TITLE=Transcribed locus, moderately similar to NP_567380.2 SAY1 (Arabidopsis thaliana) REP_ORG=G. hirsutum
GhiAffx.4755.1.S1_s_at	293.8	P	0.001221	214.3	P	0.010742	-1.3	D	0.000346	gb:DW485825.1 dbest_id:35090253 TID=GhiAffx.4755.1 CNT=3 FEA=EST TIER=ConsEnd STK=0 NOTE=sequence(s) not in UniGene REP_ORG=
Gra.2763.1.S1_s_at	1036.9	P	0.000244	486.3	P	0.000244	-1.3	D	3e-05	gb:CO089733 DB_XREF=gi:48780374 DB_XREF=GR__Ea09F17.r CLONE=GR__Ea09F17 TID=Gra.2763.1 CNT=4 FEA=EST TIER=ConsEnd STK=2 UG=Gra.2763 UG_TITLE=Transcribed locus, weakly similar to NP_197519.1 expressed protein (Arabidopsis thaliana) REP_ORG=G. raimondii
GhiAffx.7814.1.S1_s_at	1095.9	P	0.000244	496	P	0.000244	-1.3	D	0.00013	gb:DW516033.1 dbest_id:35121816 TID=GhiAffx.7814.1 CNT=2 FEA=EST TIER=ConsEnd STK=1 NOTE=sequence(s) not in UniGene REP_ORG=
GhiAffx.7502.1.S1_s_at	490.4	P	0.000244	247.8	P	0.000244	-1.3	D	7.8e-05	gb:DW512408.1 dbest_id:35118191 TID=GhiAffx.7502.1 CNT=3 FEA=EST TIER=ConsEnd STK=0 NOTE=sequence(s) not in UniGene REP_ORG=
Ghi.8177.1.S1_s_at	1909.1	P	0.000244	1377.4	P	0.000244	-1.3	D	2e-05	gb:DT049459 DB_XREF=gi:72274044 DB_XREF=COT_DN_A01 TID=Ghi.8177.1 CNT=10 FEA=EST TIER=ConsEnd STK=1 UG=Ghi.8177 UG_TITLE=Transcribed locus, weakly similar to NP_172507.1 ATGSTU18 (GLUTATHIONE S-TRANSFERASE 29); glutathione transferase (Arabidopsis thaliana) REP_ORG=G. hirsutum
Ghi.7858.1.S1_s_at	460.2	P	0.000244	292.5	P	0.000244	-1.3	D	6.8e-05	gb:DT456057 DB_XREF=gi:73847037 DB_XREF=GH_ON11B09.f CLONE=GH_ON11B09 TID=Ghi.7858.1 CNT=16 FEA=EST TIER=ConsEnd STK=0 UG=Ghi.7858 UG_TITLE=Transcribed locus, strongly similar to NP_200487.1 AtSerat1;1 (SERINE ACETYLTRANSFERASE 52); serine O-acetyltransferase (Arabidopsis thaliana) REP_ORG=G. hirsutum
Ghi.9451.1.S1_at	322.6	P	0.000244	153.3	P	0.001221	-1.3	D	0.000214	gb:DT546828 DB_XREF=gi:78326554 DB_XREF=EST1057468 TID=Ghi.9451.1 CNT=7 FEA=EST TIER=ConsEnd STK=0 UG=Ghi.9451 UG_TITLE=Transcribed locus, moderately similar to NP_565396.1 unknown protein (Arabidopsis thaliana) REP_ORG=G. hirsutum
Ghi.6066.1.S1_s_at	340.4	P	0.030273	182.1	A	0.095215	-1.3	D	0.000774	gb:DR458968 DB_XREF=gi:84170320 DB_XREF=CM071D03 TID=Ghi.6066.1 CNT=3 FEA=EST TIER=ConsEnd STK=0 UG=Ghi.6066 UG_TITLE=Transcribed locus, strongly similar to NP_190228.1 UXS5; catalytic (Arabidopsis thaliana) REP_ORG=G. hirsutum
Ghi.3987.2.S1_at	115.3	P	0.000732	54.1	A	0.095215	-1.3	D	8.8e-05	gb:DT551538 DB_XREF=gi:78331264 DB_XREF=EST1062178 TID=Ghi.3987.2 CNT=6 FEA=EST TIER=ConsEnd STK=0 UG=Ghi.3987 UG_TITLE=Transcribed locus, weakly similar to NP_187702.1 protein binding ubiquitin-protein ligase zinc ion binding (Arabidopsis thaliana) REP_ORG=G. hirsutum
Ghi.2209.1.S1_at	339.3	P	0.001953	173.1	P	0.018555	-1.3	D	4e-05	gb:DT563364 DB_XREF=gi:78343090 DB_XREF=EST1074004 TID=Ghi.2209.1 CNT=3 FEA=EST TIER=ConsEnd STK=0 UG=Ghi.2209 UG_TITLE=Transcribed locus, moderately similar to XP_479828.1 putative MA3 domain-containing protein (Oryza sativa (japonica cultivar-group)) REP_ORG=G. hirsutum
Ghi.10205.1.S1_s_at	415.4	P	0.00415	223.1	P	0.023926	-1.3	D	5.2e-05	gb:DT565851 DB_XREF=gi:78345577 DB_XREF=EST1076491 TID=Ghi.10205.1 CNT=6 FEA=EST TIER=ConsEnd STK=0 UG=Ghi.10205 UG_TITLE=Transcribed locus, weakly similar to NP_192721.1 unknown protein (Arabidopsis thaliana) REP_ORG=G. hirsutum
GhiAffx.60315.1.S1_at	212.8	P	0.000244	150.4	P	0.001953	-1.3	D	0.001486	gb:DW503692.1 dbest_id:35108120 TID=GhiAffx.60315.1 CNT=4 FEA=EST TIER=ConsEnd STK=0 NOTE=sequence(s) not in UniGene REP_ORG=
Ghi.9956.1.S1_s_at	1904.8	P	0.000732	994.2	P	0.000732	-1.3	D	2e-05	gb:DR454664 DB_XREF=gi:84166016 DB_XREF=CM026B07 TID=Ghi.9956.1 CNT=14 FEA=EST TIER=ConsEnd STK=0 UG=Ghi.9956 UG_TITLE=Transcribed locus, strongly similar to NP_191842.1 UXS2 (UDP-GLUCURONIC ACID DECARBOXYLASE 2); catalytic dTDP-glucose 4,6-dehydratase (Arabidopsis thaliana) REP_ORG=G. hirsutum
Ghi.5106.1.A1_s_at	1461.7	P	0.000732	898.6	P	0.001221	-1.3	D	2e-05	gb:DT047776 DB_XREF=gi:72270683 DB_XREF=COT_CS_B12 TID=Ghi.5106.1 CNT=5 FEA=EST TIER=ConsEnd STK=0 UG=Ghi.5106 UG_TITLE=Transcribed locus, weakly similar to NP_195185.1 GBF6; DNA binding transcription factor (Arabidopsis thaliana) REP_ORG=G. hirsutum
Ghi.1704.1.S1_s_at	162.4	P	0.000244	84.5	P	0.037598	-1.3	D	0.001651	gb:DN759840 DB_XREF=gi:84145598 DB_XREF=G.hir-stem 2347 TID=Ghi.1704.1 CNT=1 FEA=EST TIER=ConsEnd STK=0 UG=Ghi.1704 UG_TITLE=Transcribed locus, weakly similar to NP_911731.1 putative Vesicle-associated membrane protein (Oryza sativa (japonica cultivar-group)) REP_ORG=G. hirsutum
GhiAffx.778.1.S1_s_at	442.5	P	0.000732	240.1	P	0.008057	-1.3	D	3e-05	gb:DW224363.1 dbest_id:34828535 TID=GhiAffx.778.1 CNT=3 FEA=EST TIER=ConsEnd STK=1 NOTE=sequence(s) not in UniGene REP_ORG=
Ghi.1505.1.S1_at	440.7	P	0.000244	274.3	P	0.001221	-1.3	D	8.8e-05	gb:DR461929 DB_XREF=gi:84173281 DB_XREF=CM102F04 TID=Ghi.1505.1 CNT=7 FEA=EST TIER=ConsEnd STK=0 UG=Ghi.1505 UG_TITLE=Transcribed locus, moderately similar to NP_171860.1 POR (PROTOCHLOROPHYLLIDE OXIDOREDUCTASE); oxidoreductase protochlorophyllide reductase (Arabidopsis thaliana) REP_ORG=G. hirsutum
Ghi.6363.1.S1_s_at	716.5	P	0.00293	370.7	P	0.00293	-1.3	D	0.000492	gb:AI729264 DB_XREF=gi:5048116 DB_XREF=BNLGHi13024 TID=Ghi.6363.1 CNT=10 FEA=EST TIER=ConsEnd STK=0 UG=Ghi.6363 UG_TITLE=Transcribed locus, strongly similar to NP_199368.1 unknown protein (Arabidopsis thaliana) REP_ORG=G. hirsutum
Ghi.5933.1.S1_s_at	169.9	P	0.000244	98.6	P	0.023926	-1.3	D	0.000189	gb:DT544565 DB_XREF=gi:78324291 DB_XREF=EST1055205 TID=Ghi.5933.1 CNT=5 FEA=EST TIER=ConsEnd STK=0 UG=Ghi.5933 UG_TITLE=Transcribed locus, weakly similar to NP_196469.1 DNA binding transcription factor (Arabidopsis thaliana) REP_ORG=G. hirsutum
Gra.2110.1.S1_at	321	P	0.000244	192.8	P	0.00293	-1.3	D	0.001077	gb:CO124723 DB_XREF=gi:48823410 DB_XREF=GR__Eb07M21.f CLONE=GR__Eb07M21 TID=Gra.2110.1 CNT=3 FEA=EST TIER=ConsEnd STK=0 UG=Gra.2110 UG_TITLE=Transcribed locus, moderately similar to NP_566579.1 ribosomal protein L3 family protein (Arabidopsis thaliana) REP_ORG=G. raimondii
Ghi.4116.2.S1_s_at	271.1	P	0.001221	254	P	0.018555	-1.3	D	4.6e-05	gb:DT457773 DB_XREF=gi:73848753 DB_XREF=GH_ON35A21.r CLONE=GH_ON35A21 TID=Ghi.4116.2 CNT=2 FEA=EST TIER=ConsEnd STK=0 UG=Ghi.4116 UG_TITLE=Transcribed locus, weakly similar to NP_189013.1 unknown protein (Arabidopsis thaliana) REP_ORG=G. hirsutum
Ghi.703.1.S1_at	683.6	P	0.000244	433.8	P	0.000244	-1.3	D	2e-05	gb:DT455612 DB_XREF=gi:73846592 DB_XREF=GH_ON01D02.f CLONE=GH_ON01D02 TID=Ghi.703.1 CNT=4 FEA=EST TIER=ConsEnd STK=0 UG=Ghi.703 UG_TITLE=Transcribed locus, moderately similar to NP_921728.1 putative pol polyprotein (Oryza sativa (japonica cultivar-group)) REP_ORG=G. hirsutum
Ghi.7855.1.S1_at	282.7	P	0.023926	186.6	A	0.067627	-1.3	D	0.000101	gb:AI725589 DB_XREF=gi:5044441 DB_XREF=BNLGHi12377 TID=Ghi.7855.1 CNT=4 FEA=EST TIER=ConsEnd STK=0 UG=Ghi.7855 UG_TITLE=Transcribed locus, moderately similar to NP_564880.1 CLPP3; endopeptidase Clp (Arabidopsis thaliana) REP_ORG=G. hirsutum
GhiAffx.3523.1.S1_at	180.8	P	0.000244	114.6	P	0.023926	-1.3	D	0.001651	gb:DW501700.1 dbest_id:35106128 TID=GhiAffx.3523.1 CNT=7 FEA=EST TIER=ConsEnd STK=0 NOTE=sequence(s) not in UniGene REP_ORG=
Ghi.10699.1.S1_at	452.3	P	0.000244	270.1	P	0.001221	-1.3	D	0.000307	gb:DN801125 DB_XREF=gi:84151770 DB_XREF=G.hir-15-20 DAA bolls drought stressed 280 TID=Ghi.10699.1 CNT=5 FEA=EST TIER=ConsEnd STK=0 UG=Ghi.10699 UG_TITLE=Transcribed locus, weakly similar to NP_567248.1 unknown protein (Arabidopsis thaliana) REP_ORG=G. hirsutum
GhiAffx.21659.1.S1_at	322	P	0.030273	249.8	A	0.095215	-1.3	D	0.001486	gb:DW487949.1 dbest_id:35092377 TID=GhiAffx.21659.1 CNT=3 FEA=EST TIER=ConsEnd STK=0 NOTE=sequence(s) not in UniGene REP_ORG=
Ghi.6585.1.S1_at	458.5	P	0.000732	205.4	P	0.000244	-1.3	D	0.000346	gb:CD485534 DB_XREF=gi:31406499 DB_XREF=CFUS1.1F02 CLONE=CFUS1.1F02 TID=Ghi.6585.1 CNT=5 FEA=EST TIER=ConsEnd STK=0 UG=Ghi.6585 UG_TITLE=Transcribed locus, weakly similar to NP_563758.1 unknown protein (Arabidopsis thaliana) REP_ORG=G. hirsutum
Gra.1540.1.S1_s_at	923.7	P	0.000244	472.5	P	0.005859	-1.3	D	2e-05	gb:CO124362 DB_XREF=gi:48823049 DB_XREF=GR__Eb07D24.f CLONE=GR__Eb07D24 TID=Gra.1540.1 CNT=2 FEA=EST TIER=ConsEnd STK=0 UG=Gra.1540 UG_TITLE=Transcribed locus, moderately similar to NP_191420.1 ketol-acid reductoisomerase (Arabidopsis thaliana) REP_ORG=G. raimondii
GhiAffx.60559.1.S1_at	1965.8	P	0.000244	1167.8	P	0.000244	-1.3	D	2.3e-05	gb:DW237107.1 dbest_id:34841273 TID=GhiAffx.60559.1 CNT=5 FEA=EST TIER=ConsEnd STK=0 NOTE=sequence(s) not in UniGene REP_ORG=
GraAffx.31031.4.S1_s_at	319.9	P	0.000244	223.9	P	0.001221	-1.3	D	2e-05	gb:CO121369 DB_XREF=gi:48820056 DB_XREF=GR__Eb02I09.f CLONE=GR__Eb02I09 TID=GraAffx.31031.4 CNT=5 FEA=EST TIER=ConsEnd STK=0 NOTE=sequence(s) not in UniGene REP_ORG=G. raimondii
Ghi.4615.1.A1_x_at	505.6	P	0.000244	334.9	P	0.000244	-1.3	D	0.000966	gb:DT051898 DB_XREF=gi:72279169 DB_XREF=COT_ER_F12 TID=Ghi.4615.1 CNT=3 FEA=EST TIER=ConsEnd STK=3 UG=Ghi.4615 UG_TITLE=Transcribed locus REP_ORG=G. hirsutum
Ghi.5976.1.S1_at	211.5	P	0.023926	157.3	P	0.023926	-1.3	D	0.00013	gb:AI728538 DB_XREF=gi:5047390 DB_XREF=BNLGHi10996 TID=Ghi.5976.1 CNT=3 FEA=EST TIER=ConsEnd STK=0 UG=Ghi.5976 UG_TITLE=Transcribed locus, moderately similar to NP_196567.2 oxidoreductase (Arabidopsis thaliana) REP_ORG=G. hirsutum
GhiAffx.39506.1.S1_s_at	898.6	P	0.000244	630	P	0.000244	-1.3	D	2e-05	gb:DW234761.1 dbest_id:34838927 TID=GhiAffx.39506.1 CNT=1 FEA=EST TIER=ConsEnd STK=0 NOTE=sequence(s) not in UniGene REP_ORG=
Gra.2030.1.A1_s_at	785.4	P	0.000244	593	P	0.000732	-1.3	D	2e-05	gb:CO122880 DB_XREF=gi:48821567 DB_XREF=GR__Eb04L16.r CLONE=GR__Eb04L16 TID=Gra.2030.1 CNT=2 FEA=EST TIER=ConsEnd STK=1 UG=Gra.2030 UG_TITLE=Transcribed locus REP_ORG=G. raimondii
GhiAffx.50765.1.S1_at	1462.7	P	0.000244	988.2	P	0.000244	-1.3	D	0.000273	gb:DT050173 DB_XREF=gi:72275519 DB_XREF=COT_DW_B10 TID=GhiAffx.50765.1 CNT=2 FEA=EST TIER=ConsEnd STK=1 NOTE=sequence(s) not in UniGene REP_ORG=G. hirsutum
GhiAffx.16847.1.S1_s_at	317	P	0.000244	195.9	P	0.000732	-1.3	D	0.000966	gb:DW243747.1 dbest_id:34847913 TID=GhiAffx.16847.1 CNT=10 FEA=EST TIER=ConsEnd STK=0 NOTE=sequence(s) not in UniGene REP_ORG=
Ghi.4493.1.S1_at	257.8	P	0.000244	145.1	P	0.001221	-1.3	D	0.001201	gb:DR461824 DB_XREF=gi:84173176 DB_XREF=CM101E03 TID=Ghi.4493.1 CNT=2 FEA=EST TIER=ConsEnd STK=1 UG=Ghi.4493 UG_TITLE=Transcribed locus, moderately similar to NP_563621.1 unknown protein (Arabidopsis thaliana) REP_ORG=G. hirsutum
Ghi.9348.1.S1_s_at	3088.7	P	0.000732	1871.8	P	0.00415	-1.3	D	2e-05	gb:DT574353 DB_XREF=gi:78354079 DB_XREF=EST1084993 TID=Ghi.9348.1 CNT=4 FEA=EST TIER=ConsEnd STK=0 UG=Ghi.9348 UG_TITLE=Transcribed locus, weakly similar to NP_563700.1 unknown protein (Arabidopsis thaliana) REP_ORG=G. hirsutum
GhiAffx.14120.1.A1_at	173.9	P	0.000732	113.8	A	0.067627	-1.3	D	2e-05	gb:DW508678.1 dbest_id:35114461 TID=GhiAffx.14120.1 CNT=4 FEA=EST TIER=ConsEnd STK=1 NOTE=sequence(s) not in UniGene REP_ORG=
Ghi.4817.1.A1_s_at	12026.4	P	0.000244	7652.3	P	0.000244	-1.3	D	2e-05	gb:DT050385 DB_XREF=gi:72275941 DB_XREF=COT_DY_F09 TID=Ghi.4817.1 CNT=1 FEA=EST TIER=ConsEnd STK=1 UG=Ghi.4817 UG_TITLE=Transcribed locus, weakly similar to NP_921872.1 mitochondrial chaperonin-60 (Oryza sativa (japonica cultivar-group)) REP_ORG=G. hirsutum
GhiAffx.34028.1.S1_s_at	771.8	P	0.000244	464.9	P	0.000732	-1.3	D	4e-05	gb:DW513612.1 dbest_id:35119395 TID=GhiAffx.34028.1 CNT=2 FEA=EST TIER=ConsEnd STK=1 NOTE=sequence(s) not in UniGene REP_ORG=
Ghi.5479.1.S1_s_at	456	P	0.000244	337.3	P	0.000244	-1.3	D	0.000966	gb:DT047588 DB_XREF=gi:72270306 DB_XREF=COT_CP_G10 TID=Ghi.5479.1 CNT=4 FEA=EST TIER=ConsEnd STK=0 UG=Ghi.5479 UG_TITLE=Transcribed locus, moderately similar to NP_564208.1 SRZ-21 (Arabidopsis thaliana) REP_ORG=G. hirsutum
Ghi.7231.1.S1_s_at	483	P	0.000244	291.3	P	0.000244	-1.3	D	2e-05	gb:AW187795 DB_XREF=gi:6462231 DB_XREF=BNLGHi10897 TID=Ghi.7231.1 CNT=7 FEA=EST TIER=ConsEnd STK=0 UG=Ghi.7231 UG_TITLE=Transcribed locus, moderately similar to NP_567130.1 unknown protein (Arabidopsis thaliana) REP_ORG=G. hirsutum
Ghi.5437.1.S1_at	1164	P	0.000732	518.1	P	0.000732	-1.3	D	8.8e-05	gb:DT047754 DB_XREF=gi:72270639 DB_XREF=COT_CR_H10 TID=Ghi.5437.1 CNT=2 FEA=EST TIER=ConsEnd STK=0 UG=Ghi.5437 UG_TITLE=Transcribed locus, moderately similar to NP_180831.1 B5 no. 4 (Arabidopsis thaliana) REP_ORG=G. hirsutum
GhiAffx.21179.1.S1_at	1508.5	P	0.000244	825.7	P	0.000244	-1.3	D	2e-05	gb:DW235964.1 dbest_id:34840130 TID=GhiAffx.21179.1 CNT=7 FEA=EST TIER=ConsEnd STK=1 NOTE=sequence(s) not in UniGene REP_ORG=
Ghi.8268.1.S1_s_at	340	P	0.000244	244.6	P	0.000732	-1.3	D	0.000389	gb:AI730685 DB_XREF=gi:5049537 DB_XREF=BNLGHi7676 TID=Ghi.8268.1 CNT=4 FEA=EST TIER=ConsEnd STK=0 UG=Ghi.8268 UG_TITLE=Transcribed locus, weakly similar to NP_566308.1 unknown protein (Arabidopsis thaliana) REP_ORG=G. hirsutum
Gra.1748.1.S1_s_at	924.2	P	0.000244	650.5	P	0.000244	-1.3	D	0.000114	gb:CO088354 DB_XREF=gi:48778988 DB_XREF=GR__Ea07E10.r CLONE=GR__Ea07E10 TID=Gra.1748.1 CNT=5 FEA=EST TIER=ConsEnd STK=1 UG=Gra.1748 UG_TITLE=Transcribed locus, weakly similar to NP_565942.1 zinc finger (C3HC4-type RING finger) family protein (Arabidopsis thaliana) REP_ORG=G. raimondii
GhiAffx.5873.1.S1_at	475	P	0.000244	242.2	P	0.000732	-1.3	D	5.2e-05	gb:DW504777.1 dbest_id:35110560 TID=GhiAffx.5873.1 CNT=4 FEA=EST TIER=ConsEnd STK=0 NOTE=sequence(s) not in UniGene REP_ORG=
Ghi.8125.1.S1_x_at	966.6	P	0.000244	591.6	P	0.000244	-1.3	D	0.000273	gb:AY779337.1 DB_XREF=gi:55419645 TID=Ghi.8125.1 CNT=2 FEA=FLmRNA TIER=FL STK=1 UG=Ghi.8125 DEF=Gossypium hirsutum bHLH transcription factor mRNA, complete cds. PROD=bHLH transcription factor FL=gb:AY779337.1 REP_ORG=G. hirsutum
Ghi.2573.1.S1_at	149.2	P	0.000244	110	P	0.010742	-1.3	D	0.000241	gb:DT553854 DB_XREF=gi:78333580 DB_XREF=EST1064494 TID=Ghi.2573.1 CNT=4 FEA=EST TIER=ConsEnd STK=0 UG=Ghi.2573 UG_TITLE=Transcribed locus, weakly similar to NP_174563.2 hydrolase, hydrolyzing O-glycosyl compounds (Arabidopsis thaliana) REP_ORG=G. hirsutum
Ghi.10366.2.S1_at	359.5	P	0.000244	199.5	P	0.001953	-1.3	D	0.000241	gb:AW561926 DB_XREF=gi:8440063 DB_XREF=IPPGHZ0015 TID=Ghi.10366.2 CNT=24 FEA=EST TIER=ConsEnd STK=0 UG=Ghi.10366 UG_TITLE=Transcribed locus, moderately similar to NP_914585.1 P0671B11.30 (Oryza sativa (japonica cultivar-group)) REP_ORG=G. hirsutum
GraAffx.9025.1.S1_s_at	190.8	P	0.01416	115.3	P	0.018555	-1.3	D	0.000865	gb:CO087625 DB_XREF=gi:48778259 DB_XREF=GR__Ea06C23.r CLONE=GR__Ea06C23 TID=GraAffx.9025.1 CNT=2 FEA=EST TIER=ConsEnd STK=1 NOTE=sequence(s) not in UniGene REP_ORG=G. raimondii
Ghi.9932.1.S1_s_at	651.2	P	0.000244	405.3	P	0.000244	-1.3	D	2.3e-05	gb:DR452832 DB_XREF=gi:84164184 DB_XREF=CM006H01 TID=Ghi.9932.1 CNT=10 FEA=EST TIER=ConsEnd STK=0 UG=Ghi.9932 UG_TITLE=Transcribed locus, moderately similar to NP_189364.1 unknown protein (Arabidopsis thaliana) REP_ORG=G. hirsutum
Ghi.5306.2.A1_at	224.8	P	0.001221	122	P	0.008057	-1.3	D	0.000114	gb:DT048238 DB_XREF=gi:72271597 DB_XREF=COT_CY_B03 TID=Ghi.5306.2 CNT=1 FEA=EST TIER=ConsEnd STK=1 UG=Ghi.5306 UG_TITLE=Transcribed locus, moderately similar to NP_683440.1 RXW8 (Arabidopsis thaliana) REP_ORG=G. hirsutum
Ghi.3926.2.S1_at	359.4	P	0.000244	215.5	P	0.000244	-1.3	D	0.00013	gb:DT460149 DB_XREF=gi:73851129 DB_XREF=GH_ON38N13.r CLONE=GH_ON38N13 TID=Ghi.3926.2 CNT=2 FEA=EST TIER=ConsEnd STK=0 UG=Ghi.3926 UG_TITLE=Transcribed locus, moderately similar to NP_182078.1 nucleotide binding (Arabidopsis thaliana) REP_ORG=G. hirsutum
GraAffx.33115.2.S1_s_at	263	P	0.005859	135.9	A	0.080566	-1.3	D	0.001336	gb:CO127815 DB_XREF=gi:48829425 DB_XREF=GR__Eb12J11.f CLONE=GR__Eb12J11 TID=GraAffx.33115.2 CNT=4 FEA=EST TIER=ConsEnd STK=0 NOTE=sequence(s) not in UniGene REP_ORG=G. raimondii
GhiAffx.34588.1.S1_at	298.4	P	0.000732	227.5	P	0.00415	-1.3	D	0.001486	gb:DR455997 DB_XREF=gi:84167349 DB_XREF=CM040B05 TID=GhiAffx.34588.1 CNT=3 FEA=EST TIER=ConsEnd STK=0 NOTE=sequence(s) not in UniGene REP_ORG=G. hirsutum
Ghi.8728.2.S1_s_at	333	P	0.000244	293.1	P	0.001953	-1.3	D	8.8e-05	gb:DT466017 DB_XREF=gi:73863278 DB_XREF=GH_CHX18E13.f CLONE=GH_CHX18E13 TID=Ghi.8728.2 CNT=2 FEA=EST TIER=ConsEnd STK=0 UG=Ghi.8728 UG_TITLE=Transcribed locus, strongly similar to NP_194205.1 AFC2 (ARABIDOPSIS FUS3-COMPLEMENTING GENE 1); kinase (Arabidopsis thaliana) REP_ORG=G. hirsutum
GhiAffx.50595.1.A1_at	805.1	P	0.000732	470.3	P	0.005859	-1.3	D	2.7e-05	gb:DW513538.1 dbest_id:35119321 TID=GhiAffx.50595.1 CNT=2 FEA=EST TIER=ConsEnd STK=0 NOTE=sequence(s) not in UniGene REP_ORG=
Gra.2139.1.S1_s_at	650.3	P	0.000244	403.6	P	0.000732	-1.3	D	2e-05	gb:CO127818 DB_XREF=gi:48829428 DB_XREF=GR__Eb12J13.f CLONE=GR__Eb12J13 TID=Gra.2139.1 CNT=4 FEA=EST TIER=ConsEnd STK=0 UG=Gra.2139 UG_TITLE=Transcribed locus, moderately similar to NP_196908.1 mitochondrial phosphate transporter (Arabidopsis thaliana) REP_ORG=G. raimondii
GhiAffx.5509.1.S1_at	149.1	P	0.000244	79.5	P	0.01416	-1.3	D	0.000389	gb:DW226153.1 dbest_id:34830325 TID=GhiAffx.5509.1 CNT=7 FEA=EST TIER=ConsEnd STK=1 NOTE=sequence(s) not in UniGene REP_ORG=
Ghi.7917.1.S1_s_at	158.7	P	0.001953	99.6	M	0.056152	-1.3	D	0.000692	gb:AI055675 DB_XREF=gi:3326789 DB_XREF=coau0004L17 CLONE=coau0004L17 TID=Ghi.7917.1 CNT=6 FEA=EST TIER=ConsEnd STK=0 UG=Ghi.7917 UG_TITLE=Transcribed locus, moderately similar to XP_470419.1 putative proteasome regulatory non-ATPase subunit (Oryza sativa (japonica cultivar-group)) REP_ORG=G. hirsutum
Ghi.8378.2.S1_s_at	18240.8	P	0.000244	13099.9	P	0.000244	-1.3	D	0.000101	gb:CA992722 DB_XREF=gi:31072443 DB_XREF=pAR01-52 TID=Ghi.8378.2 CNT=19 FEA=EST TIER=ConsEnd STK=0 UG=Ghi.8378 UG_TITLE=Transcribed locus, strongly similar to XP_475365.1 putative hsp70 (Oryza sativa (japonica cultivar-group)) REP_ORG=G. hirsutum
Ghi.788.1.S1_s_at	274.8	P	0.001953	161.4	P	0.008057	-1.3	D	0.000865	gb:DT552926 DB_XREF=gi:78332652 DB_XREF=EST1063566 TID=Ghi.788.1 CNT=14 FEA=EST TIER=ConsEnd STK=0 UG=Ghi.788 UG_TITLE=Transcribed locus, moderately similar to NP_174351.1 protein transporter (Arabidopsis thaliana) REP_ORG=G. hirsutum
GhiAffx.46546.1.S1_at	652.8	P	0.000732	377	P	0.000732	-1.3	D	0.001336	gb:DT046796 DB_XREF=gi:72268535 DB_XREF=COT_CC_G06 TID=GhiAffx.46546.1 CNT=6 FEA=EST TIER=ConsEnd STK=1 NOTE=sequence(s) not in UniGene REP_ORG=G. hirsutum
GhiAffx.17117.1.S1_at	215.7	P	0.000244	144.2	P	0.001221	-1.3	D	0.000101	gb:DW494373.1 dbest_id:35098801 TID=GhiAffx.17117.1 CNT=8 FEA=EST TIER=ConsEnd STK=0 NOTE=sequence(s) not in UniGene REP_ORG=
GhiAffx.57610.1.S1_s_at	257.4	P	0.008057	121.3	P	0.046143	-1.3	D	0.000147	gb:AI726436 DB_XREF=gi:5045288 DB_XREF=BNLGHi5842 TID=GhiAffx.57610.1 CNT=5 FEA=EST TIER=ConsEnd STK=0 NOTE=sequence(s) not in UniGene REP_ORG=G. hirsutum
Ghi.2830.1.S1_s_at	642.7	P	0.000244	300.8	P	0.000244	-1.3	D	8.8e-05	gb:DT558748 DB_XREF=gi:78338474 DB_XREF=EST1069388 TID=Ghi.2830.1 CNT=8 FEA=EST TIER=ConsEnd STK=0 UG=Ghi.2830 UG_TITLE=Transcribed locus, moderately similar to NP_187678.1 ATNAP7 (Arabidopsis thaliana) REP_ORG=G. hirsutum
Gra.640.1.S1_s_at	153	P	0.000244	97.5	P	0.030273	-1.3	D	0.000273	gb:CO128019 DB_XREF=gi:48829629 DB_XREF=GR__Eb12O03.f CLONE=GR__Eb12O03 TID=Gra.640.1 CNT=3 FEA=EST TIER=ConsEnd STK=0 UG=Gra.640 UG_TITLE=Transcribed locus, moderately similar to NP_199429.1 F-box family protein (Arabidopsis thaliana) REP_ORG=G. raimondii
Ghi.3587.1.S1_at	320.8	P	0.000732	228.2	P	0.01416	-1.3	D	0.000307	gb:DT463973 DB_XREF=gi:73861234 DB_XREF=GH_CHX14K22.r CLONE=GH_CHX14K22 TID=Ghi.3587.1 CNT=3 FEA=EST TIER=ConsEnd STK=0 UG=Ghi.3587 UG_TITLE=Transcribed locus, moderately similar to NP_193650.2 protein binding (Arabidopsis thaliana) REP_ORG=G. hirsutum
GhiAffx.1517.1.S1_at	1608.5	P	0.000244	998.7	P	0.000244	-1.3	D	0.000147	gb:DW505807.1 dbest_id:35111590 TID=GhiAffx.1517.1 CNT=6 FEA=EST TIER=ConsEnd STK=1 NOTE=sequence(s) not in UniGene REP_ORG=
Ghi.3700.3.S1_at	676.2	P	0.000732	314.5	P	0.000244	-1.3	D	0.00013	gb:DT462477 DB_XREF=gi:73859738 DB_XREF=GH_CHX12C10.r CLONE=GH_CHX12C10 TID=Ghi.3700.3 CNT=2 FEA=EST TIER=ConsEnd STK=0 UG=Ghi.3700 UG_TITLE=Transcribed locus, weakly similar to NP_849739.1 RCD1 (RADICAL-INDUCED CELL DEATH1) (Arabidopsis thaliana) REP_ORG=G. hirsutum
Gra.2322.1.S1_x_at	2578	P	0.00415	1633.5	P	0.046143	-1.3	D	2e-05	gb:CO127594 DB_XREF=gi:48829204 DB_XREF=GR__Eb12D23.f CLONE=GR__Eb12D23 TID=Gra.2322.1 CNT=3 FEA=EST TIER=ConsEnd STK=0 UG=Gra.2322 UG_TITLE=Transcribed locus, strongly similar to NP_741157.1 ribosomal Protein, Large subunit, ubiquitin (94.0 kD) (ubq-1) (Caenorhabditis elegans) REP_ORG=G. raimondii
Ghi.9911.2.S1_s_at	154.8	P	0.000244	105.3	P	0.010742	-1.3	D	0.000346	gb:DT561935 DB_XREF=gi:78341661 DB_XREF=EST1072575 TID=Ghi.9911.2 CNT=2 FEA=EST TIER=ConsEnd STK=0 UG=Ghi.9911 UG_TITLE=Transcribed locus, moderately similar to NP_195146.1 amino acid binding oxidoreductase, acting on the CH-OH group of donors, NAD or NADP as acceptor phosphoglycerate dehydrogenase (Arabidopsis thaliana) REP_ORG=G. hirsutum
Ghi.5796.1.S1_s_at	609.3	P	0.000244	404.3	P	0.000732	-1.3	D	6e-05	gb:AI730807 DB_XREF=gi:5049659 DB_XREF=BNLGHi7975 TID=Ghi.5796.1 CNT=6 FEA=EST TIER=ConsEnd STK=0 UG=Ghi.5796 UG_TITLE=Transcribed locus, weakly similar to NP_197039.1 copper ion binding electron transporter (Arabidopsis thaliana) REP_ORG=G. hirsutum
Ghi.4156.1.S1_s_at	364.6	P	0.000244	242.7	P	0.000244	-1.3	D	0.001077	gb:DT457230 DB_XREF=gi:73848210 DB_XREF=GH_ON34D20.r CLONE=GH_ON34D20 TID=Ghi.4156.1 CNT=3 FEA=EST TIER=ConsEnd STK=1 UG=Ghi.4156 UG_TITLE=Transcribed locus REP_ORG=G. hirsutum
Ghi.10688.1.S1_s_at	98.3	P	0.000244	54.1	A	0.067627	-1.3	D	0.000774	gb:CO498138 DB_XREF=gi:54122629 DB_XREF=G.h.fbr-sw07528 TID=Ghi.10688.1 CNT=3 FEA=EST TIER=ConsEnd STK=0 UG=Ghi.10688 UG_TITLE=Transcribed locus, moderately similar to NP_178507.1 protein binding ubiquitin-protein ligase zinc ion binding (Arabidopsis thaliana) REP_ORG=G. hirsutum
Ghi.2854.1.S1_x_at	964.8	P	0.000244	615.9	P	0.000244	-1.3	D	2e-05	gb:DT562244 DB_XREF=gi:78341970 DB_XREF=EST1072884 TID=Ghi.2854.1 CNT=36 FEA=EST TIER=ConsEnd STK=0 UG=Ghi.2854 UG_TITLE=Transcribed locus, moderately similar to NP_193416.1 RNA binding (Arabidopsis thaliana) REP_ORG=G. hirsutum
GhiAffx.37912.1.S1_s_at	162.3	P	0.000244	84.5	P	0.008057	-1.3	D	0.000273	gb:DT563961 DB_XREF=gi:78343687 DB_XREF=EST1074601 TID=GhiAffx.37912.1 CNT=6 FEA=EST TIER=ConsEnd STK=0 NOTE=sequence(s) not in UniGene REP_ORG=G. hirsutum
Ghi.3838.1.S1_s_at	202.9	P	0.000244	120.9	P	0.000732	-1.3	D	0.001832	gb:DT461265 DB_XREF=gi:73852245 DB_XREF=GH_ON40K05.f CLONE=GH_ON40K05 TID=Ghi.3838.1 CNT=4 FEA=EST TIER=ConsEnd STK=0 UG=Ghi.3838 UG_TITLE=Transcribed locus, strongly similar to NP_172936.1 ADL1C (DYNAMIN-LIKE PROTEIN 5); GTP binding GTPase (Arabidopsis thaliana) REP_ORG=G. hirsutum
Ghi.1327.1.S1_s_at	328.1	P	0.000244	201.9	P	0.000244	-1.3	D	2.3e-05	gb:CD485787 DB_XREF=gi:31406752 DB_XREF=CFUS3.1D05 CLONE=CFUS3.1D05 TID=Ghi.1327.1 CNT=3 FEA=EST TIER=ConsEnd STK=0 UG=Ghi.1327 UG_TITLE=Transcribed locus, weakly similar to XP_463507.1 P0698A10.6 (Oryza sativa (japonica cultivar-group)) REP_ORG=G. hirsutum
Ghi.8369.3.A1_at	492.1	P	0.000732	275.3	P	0.000244	-1.3	D	0.000147	gb:CA993750 DB_XREF=gi:31073471 DB_XREF=pAR10B09 TID=Ghi.8369.3 CNT=3 FEA=EST TIER=ConsEnd STK=0 UG=Ghi.8369 UG_TITLE=Transcribed locus, weakly similar to NP_922878.1 putative CEO protein (Oryza sativa (japonica cultivar-group)) REP_ORG=G. hirsutum
Ghi.3548.2.A1_at	852	P	0.000244	464	P	0.000244	-1.3	D	5.2e-05	gb:DT464481 DB_XREF=gi:73861742 DB_XREF=GH_CHX15L14.r CLONE=GH_CHX15L14 TID=Ghi.3548.2 CNT=1 FEA=EST TIER=ConsEnd STK=1 UG=Ghi.3548 UG_TITLE=Transcribed locus, moderately similar to NP_563770.1 aldo-keto reductase oxidoreductase (Arabidopsis thaliana) REP_ORG=G. hirsutum
GhiAffx.21773.1.A1_x_at	576.9	P	0.000732	298.7	P	0.018555	-1.3	D	3.5e-05	gb:DW497156.1 dbest_id:35101584 TID=GhiAffx.21773.1 CNT=4 FEA=EST TIER=ConsEnd STK=2 NOTE=sequence(s) not in UniGene REP_ORG=
GhiAffx.8616.1.A1_at	490.6	P	0.008057	281.1	A	0.149658	-1.3	D	5.2e-05	gb:DT046705 DB_XREF=gi:72268320 DB_XREF=COT_CB_E06 TID=GhiAffx.8616.1 CNT=4 FEA=EST TIER=ConsEnd STK=1 NOTE=sequence(s) not in UniGene REP_ORG=G. hirsutum
Ghi.8597.1.A1_s_at	434	P	0.000244	269.9	P	0.001953	-1.3	D	0.000101	gb:DR463647 DB_XREF=gi:84174999 DB_XREF=CM120F08 TID=Ghi.8597.1 CNT=3 FEA=EST TIER=ConsEnd STK=0 UG=Ghi.8597 UG_TITLE=Transcribed locus, moderately similar to NP_565539.1 catalytic (Arabidopsis thaliana) REP_ORG=G. hirsutum
Ghi.5416.1.A1_at	398	P	0.000732	256.3	P	0.001953	-1.3	D	0.001077	gb:DT047956 DB_XREF=gi:72271040 DB_XREF=COT_CU_E02 TID=Ghi.5416.1 CNT=4 FEA=EST TIER=ConsEnd STK=1 UG=Ghi.5416 UG_TITLE=Transcribed locus, weakly similar to NP_566010.1 unknown protein (Arabidopsis thaliana) REP_ORG=G. hirsutum
Ghi.10733.1.S1_at	715.8	P	0.000244	402.9	P	0.000244	-1.3	D	0.000214	gb:DR463949 DB_XREF=gi:84175301 DB_XREF=CM123G12 TID=Ghi.10733.1 CNT=11 FEA=EST TIER=ConsEnd STK=1 UG=Ghi.10733 UG_TITLE=Transcribed locus, moderately similar to NP_193889.1 oxidoreductase zinc ion binding (Arabidopsis thaliana) REP_ORG=G. hirsutum
GhiAffx.28112.1.S1_x_at	332.8	P	0.000244	191.4	P	0.000244	-1.3	D	0.000101	gb:DT468414 DB_XREF=gi:73865676 DB_XREF=GH_CHX21N11.r CLONE=GH_CHX21N11 TID=GhiAffx.28112.1 CNT=5 FEA=EST TIER=ConsEnd STK=0 NOTE=sequence(s) not in UniGene REP_ORG=G. hirsutum
Ghi.3551.1.S1_s_at	602.1	P	0.00415	384.6	P	0.008057	-1.3	D	0.000214	gb:DT464442 DB_XREF=gi:73861703 DB_XREF=GH_CHX15K12.r CLONE=GH_CHX15K12 TID=Ghi.3551.1 CNT=2 FEA=EST TIER=ConsEnd STK=1 UG=Ghi.3551 UG_TITLE=Transcribed locus, weakly similar to NP_851134.1 unknown protein (Arabidopsis thaliana) REP_ORG=G. hirsutum
Ghi.5339.1.A1_at	450.4	P	0.000732	324.3	P	0.008057	-1.3	D	0.000273	gb:DT048141 DB_XREF=gi:72271403 DB_XREF=COT_CW_H12 TID=Ghi.5339.1 CNT=3 FEA=EST TIER=ConsEnd STK=1 UG=Ghi.5339 UG_TITLE=Transcribed locus, weakly similar to XP_465025.1 phosphatidylinositol 3- and 4-kinase-like (Oryza sativa (japonica cultivar-group)) REP_ORG=G. hirsutum
Gra.1563.1.S1_s_at	888.1	P	0.000244	467.1	P	0.000244	-1.3	D	8.8e-05	gb:CO122609 DB_XREF=gi:48821296 DB_XREF=GR__Eb04F07.r CLONE=GR__Eb04F07 TID=Gra.1563.1 CNT=2 FEA=EST TIER=ConsEnd STK=1 UG=Gra.1563 UG_TITLE=Transcribed locus, moderately similar to NP_180461.1 expansin, putative (EXP6) (Arabidopsis thaliana) REP_ORG=G. raimondii
GhiAffx.52284.1.S1_at	437.1	P	0.001221	219.6	P	0.00293	-1.3	D	0.001651	gb:DW224897.1 dbest_id:34829069 TID=GhiAffx.52284.1 CNT=2 FEA=EST TIER=ConsEnd STK=0 NOTE=sequence(s) not in UniGene REP_ORG=
Ghi.8299.1.S1_s_at	4005.5	P	0.000244	3141.4	P	0.000244	-1.3	D	2e-05	gb:DT051231 DB_XREF=gi:72277707 DB_XREF=COT_EJ_E10 TID=Ghi.8299.1 CNT=3 FEA=EST TIER=ConsEnd STK=1 UG=Ghi.8299 UG_TITLE=Transcribed locus, moderately similar to NP_194150.1 SHD (SHEPHERD); ATP binding unfolded protein binding (Arabidopsis thaliana) REP_ORG=G. hirsutum
Ghi.10619.1.S1_s_at	345.4	P	0.000732	189.7	P	0.005859	-1.3	D	0.000492	gb:DN762185 DB_XREF=gi:84147943 DB_XREF=G.hir-stem 4692 TID=Ghi.10619.1 CNT=7 FEA=EST TIER=ConsEnd STK=1 UG=Ghi.10619 UG_TITLE=Transcribed locus, moderately similar to NP_567805.1 structural constituent of ribosome (Arabidopsis thaliana) REP_ORG=G. hirsutum
Ghi.7881.1.S1_at	2439.5	P	0.000244	1704.5	P	0.000244	-1.3	D	2.3e-05	gb:DR459980 DB_XREF=gi:84171332 DB_XREF=CM082A03 TID=Ghi.7881.1 CNT=1 FEA=EST TIER=ConsEnd STK=0 UG=Ghi.7881 UG_TITLE=Transcribed locus REP_ORG=G. hirsutum
Gra.2731.1.S1_s_at	778.2	P	0.000244	556.7	P	0.000244	-1.3	D	2.7e-05	gb:CO090451 DB_XREF=gi:48789137 DB_XREF=GR__Ea10H08.f CLONE=GR__Ea10H08 TID=Gra.2731.1 CNT=3 FEA=EST TIER=ConsEnd STK=0 UG=Gra.2731 UG_TITLE=Transcribed locus, moderately similar to NP_178358.1 zinc finger homeobox family protein ZF-HD homeobox family protein (Arabidopsis thaliana) REP_ORG=G. raimondii
GhiAffx.4648.1.S1_s_at	163.5	P	0.000244	100.9	P	0.018555	-1.3	D	0.001077	gb:DW501705.1 dbest_id:35106133 TID=GhiAffx.4648.1 CNT=2 FEA=EST TIER=ConsEnd STK=1 NOTE=sequence(s) not in UniGene REP_ORG=
Ghi.9338.2.S1_s_at	310.2	P	0.000732	165.9	P	0.023926	-1.3	D	8.8e-05	gb:AI731440 DB_XREF=gi:5050292 DB_XREF=BNLGHi9782 TID=Ghi.9338.2 CNT=14 FEA=EST TIER=ConsEnd STK=0 UG=Ghi.9338 UG_TITLE=Transcribed locus, moderately similar to XP_527011.1 PREDICTED: similar to protein phosphatase 2a, catalytic subunit, alpha isoform (Pan troglodytes) REP_ORG=G. hirsutum
GhiAffx.41161.1.A1_s_at	1208.5	P	0.000244	752.7	P	0.000244	-1.3	D	3e-05	gb:DW501553.1 dbest_id:35105981 TID=GhiAffx.41161.1 CNT=4 FEA=EST TIER=ConsEnd STK=0 NOTE=sequence(s) not in UniGene REP_ORG=
Ghi.744.2.S1_x_at	470.7	P	0.001953	268.5	P	0.018555	-1.3	D	0.000774	gb:DT465771 DB_XREF=gi:73863032 DB_XREF=GH_CHX17O14.r CLONE=GH_CHX17O14 TID=Ghi.744.2 CNT=3 FEA=EST TIER=ConsEnd STK=1 UG=Ghi.744 UG_TITLE=Transcribed locus, moderately similar to NP_565026.1 unknown protein (Arabidopsis thaliana) REP_ORG=G. hirsutum
Ghi.7457.1.S1_at	433	P	0.000244	308.8	P	0.000244	-1.3	D	0.000241	gb:AI730551 DB_XREF=gi:5049331 DB_XREF=BNLGHi7064 TID=Ghi.7457.1 CNT=2 FEA=EST TIER=ConsEnd STK=0 UG=Ghi.7457 UG_TITLE=Transcribed locus, moderately similar to NP_200420.1 unknown protein (Arabidopsis thaliana) REP_ORG=G. hirsutum
GhiAffx.31068.1.S1_at	677.4	P	0.000244	494.9	P	0.000244	-1.3	D	2e-05	gb:DT466441 DB_XREF=gi:73863702 DB_XREF=GH_CHX18O02.f CLONE=GH_CHX18O02 TID=GhiAffx.31068.1 CNT=2 FEA=EST TIER=ConsEnd STK=1 NOTE=sequence(s) not in UniGene REP_ORG=G. hirsutum
GhiAffx.54438.1.S1_s_at	678.9	P	0.000244	360.9	P	0.001953	-1.3	D	0.000101	gb:DW508235.1 dbest_id:35114018 TID=GhiAffx.54438.1 CNT=4 FEA=EST TIER=ConsEnd STK=0 NOTE=sequence(s) not in UniGene REP_ORG=
GraAffx.15336.1.S1_s_at	260.1	P	0.000244	152.2	P	0.000732	-1.3	D	0.000214	gb:CO125085 DB_XREF=gi:48826695 DB_XREF=GR__Eb08G04.f CLONE=GR__Eb08G04 TID=GraAffx.15336.1 CNT=1 FEA=EST TIER=ConsEnd STK=0 NOTE=sequence(s) not in UniGene REP_ORG=G. raimondii
Ghi.9920.1.S1_x_at	1767.4	P	0.001221	841.2	P	0.000732	-1.3	D	7.8e-05	gb:DT573171 DB_XREF=gi:78352897 DB_XREF=EST1083811 TID=Ghi.9920.1 CNT=23 FEA=EST TIER=ConsEnd STK=0 UG=Ghi.9920 UG_TITLE=Transcribed locus, moderately similar to XP_481233.1 Stromal cell-derived factor 2-like protein (Oryza sativa (japonica cultivar-group)) REP_ORG=G. hirsutum
Gra.911.1.A1_s_at	711.8	P	0.000244	396	P	0.000244	-1.3	D	0.000966	gb:CO121286 DB_XREF=gi:48819973 DB_XREF=GR__Eb02G12.r CLONE=GR__Eb02G12 TID=Gra.911.1 CNT=6 FEA=EST TIER=ConsEnd STK=3 UG=Gra.911 UG_TITLE=Transcribed locus, moderately similar to NP_191703.1 cysteine synthase, putative O-acetylserine (thiol)-lyase, putative O-acetylserine sulfhydrylase, putative (Arabidopsis thaliana) REP_ORG=G. raimondii
GarAffx.15940.5.S1_s_at	1050.5	P	0.000732	500.2	P	0.000244	-1.3	D	0.000307	gb:BQ407222 DB_XREF=gi:21094909 DB_XREF=GA__Ed0104B10f CLONE=GA__Ed0104B10f TID=GarAffx.15940.5 CNT=26 FEA=EST TIER=Stack STK=8 NOTE=sequence(s) not in UniGene REP_ORG=G. arboreum
Ghi.4934.2.S1_x_at	7575.4	P	0.000244	3832.1	P	0.000244	-1.3	D	2e-05	gb:AI727142 DB_XREF=gi:5045994 DB_XREF=BNLGHi7408 TID=Ghi.4934.2 CNT=3 FEA=EST TIER=ConsEnd STK=0 UG=Ghi.4934 UG_TITLE=Transcribed locus, moderately similar to NP_191104.1 ATCTIMC (CYTOSOLIC TRIOSE PHOSPHATE ISOMERASE); triose-phosphate isomerase (Arabidopsis thaliana) REP_ORG=G. hirsutum
GhiAffx.40815.1.S1_at	258.6	P	0.001953	100.9	P	0.018555	-1.3	D	2.7e-05	gb:DW499662.1 dbest_id:35104090 TID=GhiAffx.40815.1 CNT=2 FEA=EST TIER=ConsEnd STK=1 NOTE=sequence(s) not in UniGene REP_ORG=
Ghi.4570.1.S1_at	12442	P	0.000244	7511	P	0.000244	-1.3	D	2e-05	gb:DT050681 DB_XREF=gi:72276530 DB_XREF=COT_EC_E08 TID=Ghi.4570.1 CNT=28 FEA=EST TIER=Stack STK=6 UG=Ghi.4570 UG_TITLE=Transcribed locus, strongly similar to NP_171668.1 PIP1C; water channel (Arabidopsis thaliana) REP_ORG=G. hirsutum
GraAffx.30567.2.S1_s_at	1696	P	0.000244	999.9	P	0.000244	-1.3	D	2e-05	gb:CO091465 DB_XREF=gi:48790151 DB_XREF=GR__Ea11P10.f CLONE=GR__Ea11P10 TID=GraAffx.30567.2 CNT=3 FEA=EST TIER=ConsEnd STK=0 NOTE=sequence(s) not in UniGene REP_ORG=G. raimondii
Ghi.3453.1.S1_s_at	483.2	P	0.000244	410.1	P	0.000732	-1.3	D	0.00013	gb:DV849547 DB_XREF=gi:82755985 DB_XREF=GH_LSL21G07.f CLONE=GH_LSL21G07 TID=Ghi.3453.1 CNT=3 FEA=EST TIER=ConsEnd STK=0 UG=Ghi.3453 UG_TITLE=Transcribed locus, weakly similar to NP_190806.1 CP33; RNA binding (Arabidopsis thaliana) REP_ORG=G. hirsutum
GhiAffx.14568.2.A1_at	1074.9	P	0.000244	695.9	P	0.000732	-1.3	D	2e-05	gb:DT463859 DB_XREF=gi:73861120 DB_XREF=GH_CHX14F15.r CLONE=GH_CHX14F15 TID=GhiAffx.14568.2 CNT=2 FEA=EST TIER=ConsEnd STK=1 NOTE=sequence(s) not in UniGene REP_ORG=G. hirsutum
GhiAffx.24115.1.A1_at	100.1	P	0.000244	81.1	P	0.023926	-1.3	D	0.001201	gb:DW509628.1 dbest_id:35115411 TID=GhiAffx.24115.1 CNT=2 FEA=EST TIER=ConsEnd STK=1 NOTE=sequence(s) not in UniGene REP_ORG=
Ghi.8204.1.S1_s_at	707.9	P	0.000244	361.2	P	0.000244	-1.3	D	2e-05	gb:DR462694 DB_XREF=gi:84174046 DB_XREF=CM110F04 TID=Ghi.8204.1 CNT=6 FEA=EST TIER=ConsEnd STK=0 UG=Ghi.8204 UG_TITLE=Transcribed locus, moderately similar to NP_566016.1 ATCS; citrate (SI)-synthase (Arabidopsis thaliana) REP_ORG=G. hirsutum
GhiAffx.1589.37.S1_x_at	82.4	P	0.000244	41	A	0.149658	-1.3	D	0.000189	gb:DW225135.1 dbest_id:34829307 TID=GhiAffx.1589.37 CNT=4 FEA=EST TIER=ConsEnd STK=0 NOTE=sequence(s) not in UniGene REP_ORG=
Ghi.4209.1.S1_s_at	856.4	P	0.000244	510.5	P	0.001953	-1.3	D	4.6e-05	gb:DT456194 DB_XREF=gi:73847174 DB_XREF=GH_ON12G09.f CLONE=GH_ON12G09 TID=Ghi.4209.1 CNT=3 FEA=EST TIER=ConsEnd STK=0 UG=Ghi.4209 UG_TITLE=Transcribed locus REP_ORG=G. hirsutum
Ghi.2641.1.S1_s_at	122.6	P	0.00293	59	A	0.171387	-1.3	D	0.001336	gb:DT570606 DB_XREF=gi:78350332 DB_XREF=EST1081246 TID=Ghi.2641.1 CNT=4 FEA=EST TIER=ConsEnd STK=0 UG=Ghi.2641 UG_TITLE=Transcribed locus, strongly similar to NP_198372.1 EGY1 (ETHYLENE-DEPENDENT GRAVITROPISM-DEFICIENT AND YELLOW-GREEN 1); sterol regulatory element-binding protein site 2 protease (Arabidopsis thaliana) REP_ORG=G. hirsutum
GhiAffx.909.1.S1_s_at	356.9	P	0.000244	167.1	P	0.000244	-1.3	D	0.000114	gb:CD486632 DB_XREF=gi:31407597 DB_XREF=CRH5.1F02 CLONE=CRH5.1F02 TID=GhiAffx.909.1 CNT=6 FEA=EST TIER=ConsEnd STK=0 NOTE=sequence(s) not in UniGene REP_ORG=G. hirsutum
Ghi.7836.1.S1_at	111.4	P	0.000244	70.6	A	0.111572	-1.3	D	0.000692	gb:AI725735 DB_XREF=gi:5044587 DB_XREF=BNLGHi12785 TID=Ghi.7836.1 CNT=3 FEA=EST TIER=ConsEnd STK=0 UG=Ghi.7836 UG_TITLE=Transcribed locus, weakly similar to NP_568607.1 unknown protein (Arabidopsis thaliana) REP_ORG=G. hirsutum
GhiAffx.22674.1.A1_at	225.8	P	0.001221	120.1	P	0.037598	-1.3	D	0.000618	gb:DW501918.1 dbest_id:35106346 TID=GhiAffx.22674.1 CNT=2 FEA=EST TIER=ConsEnd STK=1 NOTE=sequence(s) not in UniGene REP_ORG=
Gra.956.2.S1_s_at	712.7	P	0.000244	531.2	P	0.000732	-1.3	D	4.6e-05	gb:CO122289 DB_XREF=gi:48820976 DB_XREF=GR__Eb03N11.f CLONE=GR__Eb03N11 TID=Gra.956.2 CNT=3 FEA=EST TIER=ConsEnd STK=0 UG=Gra.956 UG_TITLE=Transcribed locus, weakly similar to NP_563900.1 transaldolase, putative (Arabidopsis thaliana) REP_ORG=G. raimondii
GraAffx.12789.1.A1_s_at	1985.9	P	0.000244	1330.9	P	0.000244	-1.3	D	2e-05	gb:CO132723 DB_XREF=gi:48881701 DB_XREF=GR__Eb45L20.r CLONE=GR__Eb45L20 TID=GraAffx.12789.1 CNT=2 FEA=EST TIER=ConsEnd STK=1 NOTE=sequence(s) not in UniGene REP_ORG=G. raimondii
GhiAffx.49808.1.S1_at	231.3	P	0.001221	123.6	P	0.030273	-1.3	D	3e-05	gb:DT465950 DB_XREF=gi:73863211 DB_XREF=GH_CHX18C23.r CLONE=GH_CHX18C23 TID=GhiAffx.49808.1 CNT=2 FEA=EST TIER=ConsEnd STK=0 NOTE=sequence(s) not in UniGene REP_ORG=G. hirsutum
GhiAffx.6307.2.A1_s_at	242.7	P	0.000732	101.3	P	0.005859	-1.3	D	0.001077	gb:DW516850.1 dbest_id:35122633 TID=GhiAffx.6307.2 CNT=1 FEA=EST TIER=ConsEnd STK=1 NOTE=sequence(s) not in UniGene REP_ORG=
Ghi.2959.2.S1_s_at	172	P	0.000732	100.6	P	0.00415	-1.3	D	0.000492	gb:DT562339 DB_XREF=gi:78342065 DB_XREF=EST1072979 TID=Ghi.2959.2 CNT=2 FEA=EST TIER=ConsEnd STK=0 UG=Ghi.2959 UG_TITLE=Transcribed locus, moderately similar to NP_175926.1 transcription factor (Arabidopsis thaliana) REP_ORG=G. hirsutum
Ghi.6836.1.S1_s_at	1894.3	P	0.000244	1156.8	P	0.000244	-1.3	D	2.7e-05	gb:CA992928 DB_XREF=gi:31072649 DB_XREF=pAR03C09 TID=Ghi.6836.1 CNT=3 FEA=EST TIER=ConsEnd STK=0 UG=Ghi.6836 UG_TITLE=Transcribed locus, strongly similar to NP_180524.1 catalytic (Arabidopsis thaliana) REP_ORG=G. hirsutum
Ghi.7554.1.S1_at	67	P	0.001953	41.3	A	0.149658	-1.3	D	0.001832	gb:AI729453 DB_XREF=gi:5048305 DB_XREF=BNLGHi13401 TID=Ghi.7554.1 CNT=3 FEA=EST TIER=ConsEnd STK=0 UG=Ghi.7554 UG_TITLE=Transcribed locus, moderately similar to NP_191432.1 hydrogen-transporting ATP synthase, rotational mechanism hydrogen-transporting ATPase, rotational mechanism (Arabidopsis thaliana) REP_ORG=G. hirsutum
Ghi.6168.3.S1_at	659.9	P	0.000244	377.8	P	0.000244	-1.3	D	0.000966	gb:AI055332 DB_XREF=gi:3326446 DB_XREF=coau0003L04 CLONE=coau0003L04 TID=Ghi.6168.3 CNT=18 FEA=EST TIER=ConsEnd STK=0 UG=Ghi.6168 UG_TITLE=Transcribed locus, moderately similar to NP_172194.1 SIRANBP; Ran GTPase binding (Arabidopsis thaliana) REP_ORG=G. hirsutum
Ghi.3106.1.S1_s_at	858.5	P	0.000244	509.1	P	0.000244	-1.3	D	0.001077	gb:DV849618 DB_XREF=gi:82756056 DB_XREF=GH_LSL22F01.f CLONE=GH_LSL22F01 TID=Ghi.3106.1 CNT=3 FEA=EST TIER=ConsEnd STK=0 UG=Ghi.3106 UG_TITLE=Transcribed locus, moderately similar to NP_567639.1 unknown protein (Arabidopsis thaliana) REP_ORG=G. hirsutum
GhiAffx.13869.1.S1_s_at	982.2	P	0.000244	620.4	P	0.000244	-1.4	D	2.3e-05	gb:DW238077.1 dbest_id:34842243 TID=GhiAffx.13869.1 CNT=2 FEA=EST TIER=ConsEnd STK=1 NOTE=sequence(s) not in UniGene REP_ORG=
Ghi.7497.1.S1_s_at	2524.1	P	0.000244	1749	P	0.000732	-1.4	D	0.000692	gb:AI729950 DB_XREF=gi:5048802 DB_XREF=BNLGHi5767 TID=Ghi.7497.1 CNT=3 FEA=EST TIER=ConsEnd STK=0 UG=Ghi.7497 UG_TITLE=Transcribed locus, moderately similar to NP_196647.1 unknown protein (Arabidopsis thaliana) REP_ORG=G. hirsutum
Ghi.841.1.S1_s_at	483.2	P	0.001221	240.4	P	0.00415	-1.4	D	2e-05	gb:DN804335 DB_XREF=gi:84154980 DB_XREF=G.hir-8-10 DAA bolls irrigated 135 TID=Ghi.841.1 CNT=2 FEA=EST TIER=ConsEnd STK=0 UG=Ghi.841 UG_TITLE=Transcribed locus, moderately similar to NP_568051.1 ATPase (Arabidopsis thaliana) REP_ORG=G. hirsutum
GhiAffx.10083.1.S1_at	245.9	P	0.000732	108.8	P	0.000244	-1.4	D	0.000774	gb:DW515041.1 dbest_id:35120824 TID=GhiAffx.10083.1 CNT=3 FEA=EST TIER=ConsEnd STK=1 NOTE=sequence(s) not in UniGene REP_ORG=
GhiAffx.839.1.S1_at	324.3	P	0.023926	275.8	P	0.030273	-1.4	D	0.000774	gb:DN817738 DB_XREF=gi:84156512 DB_XREF=G.hir-seedling 938 TID=GhiAffx.839.1 CNT=1 FEA=EST TIER=ConsEnd STK=0 NOTE=sequence(s) not in UniGene REP_ORG=G. hirsutum
Ghi.6743.1.A1_s_at	343.7	P	0.000244	139.3	P	0.00415	-1.4	D	0.000189	gb:CA993384 DB_XREF=gi:31073105 DB_XREF=pAR07B03 TID=Ghi.6743.1 CNT=1 FEA=EST TIER=ConsEnd STK=0 UG=Ghi.6743 UG_TITLE=Transcribed locus, moderately similar to NP_915868.1 P0034E02.34 (Oryza sativa (japonica cultivar-group)) REP_ORG=G. hirsutum
Ghi.2084.1.S1_at	1067.9	P	0.000732	595.3	P	0.001221	-1.4	D	2e-05	gb:DN759963 DB_XREF=gi:84145721 DB_XREF=G.hir-stem 2470 TID=Ghi.2084.1 CNT=4 FEA=EST TIER=ConsEnd STK=0 UG=Ghi.2084 UG_TITLE=Transcribed locus, moderately similar to NP_200334.1 unknown protein (Arabidopsis thaliana) REP_ORG=G. hirsutum
Gra.2949.1.S1_s_at	1342.9	P	0.000244	635.5	P	0.008057	-1.4	D	2e-05	gb:CO128009 DB_XREF=gi:48829619 DB_XREF=GR__Eb12N21.f CLONE=GR__Eb12N21 TID=Gra.2949.1 CNT=5 FEA=EST TIER=ConsEnd STK=0 UG=Gra.2949 UG_TITLE=Transcribed locus, moderately similar to NP_200657.1 cinnamoyl-CoA reductase family (Arabidopsis thaliana) REP_ORG=G. raimondii
Ghi.8642.3.S1_s_at	7006.8	P	0.000244	4491.5	P	0.000244	-1.4	D	2e-05	gb:DR453703 DB_XREF=gi:84165055 DB_XREF=CM016A10 TID=Ghi.8642.3 CNT=1 FEA=EST TIER=ConsEnd STK=0 UG=Ghi.8642 UG_TITLE=Transcribed locus, weakly similar to NP_568326.2 unknown protein (Arabidopsis thaliana) REP_ORG=G. hirsutum
Ghi.2551.1.S1_at	284.4	P	0.010742	181	A	0.171387	-1.4	D	0.000101	gb:DT554219 DB_XREF=gi:78333945 DB_XREF=EST1064859 TID=Ghi.2551.1 CNT=4 FEA=EST TIER=ConsEnd STK=0 UG=Ghi.2551 UG_TITLE=Transcribed locus, moderately similar to NP_917922.1 putative histone acetyltransferase (Oryza sativa (japonica cultivar-group)) REP_ORG=G. hirsutum
GhiAffx.58717.1.S1_at	584.4	P	0.000732	431.2	P	0.000732	-1.4	D	0.000114	gb:DW507849.1 dbest_id:35113632 TID=GhiAffx.58717.1 CNT=6 FEA=EST TIER=ConsEnd STK=0 NOTE=sequence(s) not in UniGene REP_ORG=
Ghi.1552.1.S1_s_at	593.2	P	0.000732	319.3	P	0.000732	-1.4	D	2e-05	gb:DN779868 DB_XREF=gi:84148568 DB_XREF=G.hir-Cotyledon 396 TID=Ghi.1552.1 CNT=3 FEA=EST TIER=ConsEnd STK=0 UG=Ghi.1552 UG_TITLE=Transcribed locus, weakly similar to NP_564516.2 CVIF1 (CELL WALL VACUOLAR INHIBITOR OF FRUCTOSIDASE 1); enzyme inhibitor pectinesterase pectinesterase inhibitor (Arabidopsis thaliana) REP_ORG=G. hirsutum
Ghi.3981.2.S1_at	337.3	P	0.000244	187.5	P	0.005859	-1.4	D	5.2e-05	gb:DT561543 DB_XREF=gi:78341269 DB_XREF=EST1072183 TID=Ghi.3981.2 CNT=4 FEA=EST TIER=ConsEnd STK=0 UG=Ghi.3981 UG_TITLE=Transcribed locus, weakly similar to XP_467326.1 putative growth-regulating factor 1 (Oryza sativa (japonica cultivar-group)) REP_ORG=G. hirsutum
GhiAffx.1840.1.S1_a_at	238.9	P	0.000244	144.4	P	0.000732	-1.4	D	0.000241	gb:DW520025.1 dbest_id:35125808 TID=GhiAffx.1840.1 CNT=10 FEA=EST TIER=ConsEnd STK=0 NOTE=sequence(s) not in UniGene REP_ORG=
Ghi.6917.1.A1_at	1592	P	0.000732	987	P	0.001221	-1.4	D	6e-05	gb:AJ514190 DB_XREF=gi:24977675 DB_XREF=AJ514190 CLONE=suo94e11r3 TID=Ghi.6917.1 CNT=1 FEA=EST TIER=ConsEnd STK=0 UG=Ghi.6917 UG_TITLE=Transcribed locus, weakly similar to NP_850396.1 unknown protein (Arabidopsis thaliana) REP_ORG=G. hirsutum
GhiAffx.4395.1.A1_s_at	1286	P	0.000244	734.7	P	0.000244	-1.4	D	2e-05	gb:DW482205.1 dbest_id:35086633 TID=GhiAffx.4395.1 CNT=1 FEA=EST TIER=ConsEnd STK=0 NOTE=sequence(s) not in UniGene REP_ORG=
Ghi.3763.1.A1_s_at	373.6	P	0.000244	198.7	P	0.001221	-1.4	D	0.000189	gb:DT461952 DB_XREF=gi:73859213 DB_XREF=GH_CHX06G06.x CLONE=GH_CHX06G06 TID=Ghi.3763.1 CNT=3 FEA=EST TIER=ConsEnd STK=0 UG=Ghi.3763 UG_TITLE=Transcribed locus, weakly similar to NP_191897.1 calcium-transporting ATPase calmodulin binding (Arabidopsis thaliana) REP_ORG=G. hirsutum
Ghi.4538.1.A1_s_at	3967.1	P	0.000244	3162.9	P	0.000244	-1.4	D	2.7e-05	gb:DT052380 DB_XREF=gi:72280129 DB_XREF=COT_FB_F07 TID=Ghi.4538.1 CNT=4 FEA=EST TIER=ConsEnd STK=2 UG=Ghi.4538 UG_TITLE=Transcribed locus, moderately similar to XP_470005.1 putative TCP-1cpn60 chaperonin family protein (Oryza sativa (japonica cultivar-group)) REP_ORG=G. hirsutum
GhiAffx.5047.1.S1_at	295.2	P	0.000244	137.8	M	0.056152	-1.4	D	0.000865	gb:AI055552 DB_XREF=gi:3326666 DB_XREF=coau0004E23 CLONE=coau0004E23 TID=GhiAffx.5047.1 CNT=4 FEA=EST TIER=ConsEnd STK=0 NOTE=sequence(s) not in UniGene REP_ORG=G. hirsutum
GraAffx.28703.1.S1_s_at	151.4	P	0.000244	105.4	P	0.005859	-1.4	D	5.2e-05	gb:CO085692 DB_XREF=gi:48776326 DB_XREF=GR__Ea03A05.f CLONE=GR__Ea03A05 TID=GraAffx.28703.1 CNT=1 FEA=EST TIER=ConsEnd STK=0 NOTE=sequence(s) not in UniGene REP_ORG=G. raimondii
Ghi.8304.1.S1_s_at	915.3	P	0.000244	570.2	P	0.000244	-1.4	D	2e-05	gb:DR456650 DB_XREF=gi:84168002 DB_XREF=CM047A04 TID=Ghi.8304.1 CNT=3 FEA=EST TIER=ConsEnd STK=0 UG=Ghi.8304 UG_TITLE=Transcribed locus, weakly similar to NP_568643.1 unknown protein (Arabidopsis thaliana) REP_ORG=G. hirsutum
Ghi.7976.1.S1_at	405.9	P	0.000244	278.1	P	0.001221	-1.4	D	2.3e-05	gb:AI054914 DB_XREF=gi:3326028 DB_XREF=coau0002I04 CLONE=coau0002I04 TID=Ghi.7976.1 CNT=1 FEA=EST TIER=ConsEnd STK=0 UG=Ghi.7976 UG_TITLE=Transcribed locus, weakly similar to NP_181466.2 unknown protein (Arabidopsis thaliana) REP_ORG=G. hirsutum
GhiAffx.47644.1.S1_at	149.5	P	0.000244	112.6	P	0.00293	-1.4	D	0.001201	gb:DN802276 DB_XREF=gi:84152921 DB_XREF=G.hir-15-20 DAA bolls irrigated 479 TID=GhiAffx.47644.1 CNT=2 FEA=EST TIER=ConsEnd STK=0 NOTE=sequence(s) not in UniGene REP_ORG=G. hirsutum
Ghi.664.1.S1_at	1848.9	P	0.000244	1095.7	P	0.000244	-1.4	D	2e-05	gb:CA992783 DB_XREF=gi:31072504 DB_XREF=pAR01C06 TID=Ghi.664.1 CNT=7 FEA=EST TIER=ConsEnd STK=0 UG=Ghi.664 UG_TITLE=Transcribed locus, moderately similar to NP_191705.1 BRH1 (BRASSINOSTEROID-RESPONSIVE RING-H2); protein binding ubiquitin-protein ligase zinc ion binding (Arabidopsis thaliana) REP_ORG=G. hirsutum
GhiAffx.45595.1.S1_at	1374.6	P	0.001221	779.8	P	0.001221	-1.4	D	4.6e-05	gb:DW231139.1 dbest_id:34835311 TID=GhiAffx.45595.1 CNT=2 FEA=EST TIER=ConsEnd STK=1 NOTE=sequence(s) not in UniGene REP_ORG=
GraAffx.14377.1.S1_at	150.8	P	0.010742	69.7	A	0.171387	-1.4	D	0.000307	gb:CO127910 DB_XREF=gi:48829520 DB_XREF=GR__Eb12L16.f CLONE=GR__Eb12L16 TID=GraAffx.14377.1 CNT=1 FEA=EST TIER=ConsEnd STK=0 NOTE=sequence(s) not in UniGene REP_ORG=G. raimondii
GhiAffx.58514.2.S1_at	219.5	P	0.001953	113.9	P	0.030273	-1.4	D	4e-05	gb:DT568360 DB_XREF=gi:78348086 DB_XREF=EST1079000 TID=GhiAffx.58514.2 CNT=2 FEA=EST TIER=ConsEnd STK=0 NOTE=sequence(s) not in UniGene REP_ORG=G. hirsutum
Ghi.1207.1.S1_x_at	6943	P	0.001221	4079.9	P	0.001221	-1.4	D	8.8e-05	gb:DT468000 DB_XREF=gi:73865262 DB_XREF=GH_CHX21E02.r CLONE=GH_CHX21E02 TID=Ghi.1207.1 CNT=8 FEA=EST TIER=ConsEnd STK=1 UG=Ghi.1207 UG_TITLE=Transcribed locus REP_ORG=G. hirsutum
Ghi.9507.1.S1_at	282.2	P	0.000732	131	P	0.000732	-1.4	D	0.000774	gb:AI725469 DB_XREF=gi:5044401 DB_XREF=BNLGHi12245 TID=Ghi.9507.1 CNT=3 FEA=EST TIER=ConsEnd STK=0 UG=Ghi.9507 UG_TITLE=Transcribed locus, strongly similar to NP_193606.1 BIN2 (BRASSINOSTEROID-INSENSITIVE 2); kinase (Arabidopsis thaliana) REP_ORG=G. hirsutum
Ghi.2826.1.S1_s_at	375.6	P	0.000732	241.9	P	0.00293	-1.4	D	4.6e-05	gb:DT548754 DB_XREF=gi:78328480 DB_XREF=EST1059394 TID=Ghi.2826.1 CNT=9 FEA=EST TIER=ConsEnd STK=0 UG=Ghi.2826 UG_TITLE=Transcribed locus, moderately similar to NP_030522.1 ATBPM3; protein binding (Arabidopsis thaliana) REP_ORG=G. hirsutum
GhiAffx.1350.1.S1_at	173.3	P	0.000732	86.7	A	0.095215	-1.4	D	3e-05	gb:DT568257 DB_XREF=gi:78347983 DB_XREF=EST1078897 TID=GhiAffx.1350.1 CNT=1 FEA=EST TIER=ConsEnd STK=0 NOTE=sequence(s) not in UniGene REP_ORG=G. hirsutum
GhiAffx.3025.1.S1_at	169.3	P	0.001221	84.9	A	0.171387	-1.4	D	0.000492	gb:AI727991 DB_XREF=gi:5046918 DB_XREF=BNLGHi9911 TID=GhiAffx.3025.1 CNT=1 FEA=EST TIER=ConsEnd STK=0 NOTE=sequence(s) not in UniGene REP_ORG=G. hirsutum
GhiAffx.42690.1.S1_s_at	243.7	P	0.000244	163.8	P	0.000732	-1.4	D	0.001486	gb:DW514891.1 dbest_id:35120674 TID=GhiAffx.42690.1 CNT=3 FEA=EST TIER=ConsEnd STK=1 NOTE=sequence(s) not in UniGene REP_ORG=
Ghi.5709.1.S1_s_at	1267.7	P	0.000244	854.5	P	0.000244	-1.4	D	0.000101	gb:CA993048 DB_XREF=gi:31072769 DB_XREF=pAR04A05 TID=Ghi.5709.1 CNT=5 FEA=EST TIER=ConsEnd STK=0 UG=Ghi.5709 UG_TITLE=Transcribed locus, moderately similar to NP_200362.3 protein translocase protein transporter (Arabidopsis thaliana) REP_ORG=G. hirsutum
Ghi.8686.2.S1_at	165.7	P	0.001953	86.2	P	0.037598	-1.4	D	7.8e-05	gb:DT460963 DB_XREF=gi:73851943 DB_XREF=GH_ON40C07.f CLONE=GH_ON40C07 TID=Ghi.8686.2 CNT=4 FEA=EST TIER=ConsEnd STK=0 UG=Ghi.8686 UG_TITLE=Transcribed locus, moderately similar to NP_180771.1 HSP70T-2; ATP binding (Arabidopsis thaliana) REP_ORG=G. hirsutum
GhiAffx.38443.1.S1_at	131.1	P	0.001221	78.2	P	0.00293	-1.4	D	0.001486	gb:DW502612.1 dbest_id:35107040 TID=GhiAffx.38443.1 CNT=6 FEA=EST TIER=ConsEnd STK=0 NOTE=sequence(s) not in UniGene REP_ORG=
Gra.302.1.S1_s_at	2675.2	P	0.000244	1638.9	P	0.000244	-1.4	D	2e-05	gb:CO085293 DB_XREF=gi:48775927 DB_XREF=GR__Ea02F20.r CLONE=GR__Ea02F20 TID=Gra.302.1 CNT=4 FEA=EST TIER=ConsEnd STK=1 UG=Gra.302 UG_TITLE=Transcribed locus, weakly similar to NP_188299.1 AP2 domain-containing protein RAP2.3 (RAP2.3) (Arabidopsis thaliana) REP_ORG=G. raimondii
Ghi.7288.1.S1_s_at	1432.1	P	0.000244	1012.9	P	0.000732	-1.4	D	2e-05	gb:AI731909 DB_XREF=gi:5050761 DB_XREF=BNLGHi11254 TID=Ghi.7288.1 CNT=2 FEA=EST TIER=ConsEnd STK=0 UG=Ghi.7288 UG_TITLE=Transcribed locus, moderately similar to NP_568976.1 unknown protein (Arabidopsis thaliana) REP_ORG=G. hirsutum
Ghi.2476.1.S1_at	114.8	P	0.000244	79	A	0.095215	-1.4	D	0.000346	gb:DT555219 DB_XREF=gi:78334945 DB_XREF=EST1065859 TID=Ghi.2476.1 CNT=5 FEA=EST TIER=ConsEnd STK=0 UG=Ghi.2476 UG_TITLE=Transcribed locus, moderately similar to NP_190512.3 RNA binding nucleic acid binding (Arabidopsis thaliana) REP_ORG=G. hirsutum
Ghi.931.2.S1_s_at	364.6	P	0.00415	138.5	P	0.018555	-1.4	D	0.001832	gb:AI727443 DB_XREF=gi:5046295 DB_XREF=BNLGHi8007 TID=Ghi.931.2 CNT=3 FEA=EST TIER=ConsEnd STK=0 UG=Ghi.931 UG_TITLE=Transcribed locus, moderately similar to NP_568921.1 AALP; cysteine-type endopeptidase cysteine-type peptidase (Arabidopsis thaliana) REP_ORG=G. hirsutum
Gra.2694.1.S1_s_at	225.6	P	0.001221	153.6	P	0.00293	-1.4	D	0.000865	gb:CO087595 DB_XREF=gi:48778229 DB_XREF=GR__Ea06C04.r CLONE=GR__Ea06C04 TID=Gra.2694.1 CNT=2 FEA=EST TIER=ConsEnd STK=1 UG=Gra.2694 UG_TITLE=Transcribed locus, weakly similar to NP_199209.1 nuclear transport factor 2 (NTF2) family protein RNA recognition motif (RRM)-containing protein (Arabidopsis thaliana) REP_ORG=G. raimondii
Ghi.5715.1.S1_s_at	642.4	P	0.000244	430.7	P	0.00415	-1.4	D	2e-05	gb:DT046610 DB_XREF=gi:72268129 DB_XREF=COT_CA_B11 TID=Ghi.5715.1 CNT=3 FEA=EST TIER=ConsEnd STK=1 UG=Ghi.5715 UG_TITLE=Transcribed locus, moderately similar to NP_566353.1 DNA binding (Arabidopsis thaliana) REP_ORG=G. hirsutum
GhiAffx.47607.1.S1_at	106.3	P	0.005859	64.4	A	0.27417	-1.4	D	0.000147	gb:DR456568 DB_XREF=gi:84167920 DB_XREF=CM046B05 TID=GhiAffx.47607.1 CNT=2 FEA=EST TIER=ConsEnd STK=0 NOTE=sequence(s) not in UniGene REP_ORG=G. hirsutum
Ghi.3740.2.S1_s_at	365.9	P	0.001221	158.8	P	0.000244	-1.4	D	0.000966	gb:DT456147 DB_XREF=gi:73847127 DB_XREF=GH_ON12C04.f CLONE=GH_ON12C04 TID=Ghi.3740.2 CNT=3 FEA=EST TIER=ConsEnd STK=0 UG=Ghi.3740 UG_TITLE=Transcribed locus, strongly similar to NP_567691.1 ATP binding ATPase metalloendopeptidase metallopeptidase nucleoside-triphosphatase nucleotide binding (Arabidopsis thaliana) REP_ORG=G. hirsutum
Ghi.10369.1.S1_s_at	1783.4	P	0.000244	773.9	P	0.001221	-1.4	D	2e-05	gb:DT549604 DB_XREF=gi:78329330 DB_XREF=EST1060244 TID=Ghi.10369.1 CNT=12 FEA=EST TIER=ConsEnd STK=0 UG=Ghi.10369 UG_TITLE=Transcribed locus, moderately similar to NP_177775.2 HMG1 (3-HYDROXY-3-METHYLGLUTARYL COA REDUCTASE) (Arabidopsis thaliana) REP_ORG=G. hirsutum
GraAffx.27655.1.S1_s_at	214.1	P	0.000244	101.8	P	0.000244	-1.4	D	0.000189	gb:CO088797 DB_XREF=gi:48779431 DB_XREF=GR__Ea07P05.r CLONE=GR__Ea07P05 TID=GraAffx.27655.1 CNT=2 FEA=EST TIER=ConsEnd STK=1 NOTE=sequence(s) not in UniGene REP_ORG=G. raimondii
Ghi.2353.1.S1_at	801.9	P	0.000244	432.1	P	0.000244	-1.4	D	4e-05	gb:DT556722 DB_XREF=gi:78336448 DB_XREF=EST1067362 TID=Ghi.2353.1 CNT=14 FEA=EST TIER=ConsEnd STK=0 UG=Ghi.2353 UG_TITLE=Transcribed locus, moderately similar to NP_568804.1 ATMAMI (ARABIDOPSIS THALIANA MEMBRANE-ASSOCIATED MANNITOL-INDUCED); structural molecule (Arabidopsis thaliana) REP_ORG=G. hirsutum
Gra.3086.1.A1_s_at	372.9	P	0.018555	172.6	P	0.01416	-1.4	D	0.000618	gb:CO086605 DB_XREF=gi:48777239 DB_XREF=GR__Ea04K15.f CLONE=GR__Ea04K15 TID=Gra.3086.1 CNT=5 FEA=EST TIER=ConsEnd STK=0 UG=Gra.3086 UG_TITLE=Transcribed locus, moderately similar to NP_179688.1 expressed protein (Arabidopsis thaliana) REP_ORG=G. raimondii
Ghi.6556.1.S1_s_at	560	P	0.000244	327	P	0.000244	-1.4	D	5.2e-05	gb:CD485789 DB_XREF=gi:31406754 DB_XREF=CFUS3.1D08 CLONE=CFUS3.1D08 TID=Ghi.6556.1 CNT=3 FEA=EST TIER=ConsEnd STK=0 UG=Ghi.6556 UG_TITLE=Transcribed locus, moderately similar to XP_474064.1 OSJNBb0079B02.6 (Oryza sativa (japonica cultivar-group)) REP_ORG=G. hirsutum
Ghi.2262.1.S1_x_at	586.8	P	0.001221	324.1	P	0.00415	-1.4	D	0.000189	gb:DT456261 DB_XREF=gi:73847241 DB_XREF=GH_ON13F06.f CLONE=GH_ON13F06 TID=Ghi.2262.1 CNT=13 FEA=EST TIER=ConsEnd STK=0 UG=Ghi.2262 UG_TITLE=Transcribed locus, strongly similar to NP_199093.1 PAF1; endopeptidase peptidase threonine endopeptidase (Arabidopsis thaliana) REP_ORG=G. hirsutum
GhiAffx.59248.1.S1_at	478.5	P	0.000244	314.8	P	0.000244	-1.4	D	0.000966	gb:DN817929 DB_XREF=gi:84156703 DB_XREF=G.hir-seedling 1129 TID=GhiAffx.59248.1 CNT=4 FEA=EST TIER=ConsEnd STK=0 NOTE=sequence(s) not in UniGene REP_ORG=G. hirsutum
Gra.1067.1.S1_s_at	561.7	P	0.000732	314.8	P	0.005859	-1.4	D	2.3e-05	gb:CO090411 DB_XREF=gi:48787514 DB_XREF=GR__Ea10G06.f CLONE=GR__Ea10G06 TID=Gra.1067.1 CNT=8 FEA=EST TIER=ConsEnd STK=1 UG=Gra.1067 UG_TITLE=Transcribed locus, moderately similar to NP_914769.1 putative phospho-2-dehydro-3-deoxyheptonate aldolase 1, chloroplast precursor (Oryza sativa (japonica cultivar-group)) REP_ORG=G. raimondii
Ghi.10357.1.S1_s_at	1343.4	P	0.000244	882.5	P	0.000244	-1.4	D	2e-05	gb:DT562989 DB_XREF=gi:78342715 DB_XREF=EST1073629 TID=Ghi.10357.1 CNT=16 FEA=EST TIER=ConsEnd STK=0 UG=Ghi.10357 UG_TITLE=Transcribed locus, moderately similar to NP_195093.1 aldo-keto reductase oxidoreductase (Arabidopsis thaliana) REP_ORG=G. hirsutum
Ghi.9124.2.S1_s_at	671.7	P	0.000244	409.5	P	0.000244	-1.4	D	8.8e-05	gb:DT466387 DB_XREF=gi:73863648 DB_XREF=GH_CHX18M22.f CLONE=GH_CHX18M22 TID=Ghi.9124.2 CNT=5 FEA=EST TIER=ConsEnd STK=0 UG=Ghi.9124 UG_TITLE=Transcribed locus, weakly similar to NP_175794.1 RAP2.12; DNA binding transcription factor (Arabidopsis thaliana) REP_ORG=G. hirsutum
Ghi.7927.1.S1_at	2919.7	P	0.000244	1377.1	P	0.000244	-1.4	D	2e-05	gb:AI055303 DB_XREF=gi:3326417 DB_XREF=coau0003J20 CLONE=coau0003J20 TID=Ghi.7927.1 CNT=3 FEA=EST TIER=ConsEnd STK=0 UG=Ghi.7927 UG_TITLE=Transcribed locus, strongly similar to NP_172801.1 NAD binding glyceraldehyde-3-phosphate dehydrogenase (phosphorylating) glyceraldehyde-3-phosphate dehydrogenase (Arabidopsis thaliana) REP_ORG=G. hirsutum
Ghi.7892.1.S1_s_at	386.8	P	0.000244	221.3	P	0.001221	-1.4	D	0.000147	gb:AI055574 DB_XREF=gi:3326688 DB_XREF=coau0004F24 CLONE=coau0004F24 TID=Ghi.7892.1 CNT=3 FEA=EST TIER=ConsEnd STK=0 UG=Ghi.7892 UG_TITLE=Transcribed locus, weakly similar to NP_182126.2 ATP binding ATP-dependent helicase DNA binding helicase nucleic acid binding transcription regulator (Arabidopsis thaliana) REP_ORG=G. hirsutum
Ghi.2036.1.S1_s_at	9638.8	P	0.000244	5826.4	P	0.000244	-1.4	D	2e-05	gb:DQ088818.1 DB_XREF=gi:74229676 TID=Ghi.2036.1 CNT=8 FEA=FLmRNA TIER=FL STK=0 UG=Ghi.2036 DEF=Gossypium hirsutum cytoplasmic CuZnSOD mRNA, complete cds. PROD=cytoplasmic CuZnSOD FL=gb:DQ088818.1 REP_ORG=G. hirsutum
GhiAffx.51662.1.S1_at	814.6	P	0.000244	612.8	P	0.000244	-1.4	D	2e-05	gb:DR455485 DB_XREF=gi:84166837 DB_XREF=CM034G04 TID=GhiAffx.51662.1 CNT=2 FEA=EST TIER=ConsEnd STK=0 NOTE=sequence(s) not in UniGene REP_ORG=G. hirsutum
GhiAffx.26635.1.S1_at	352	P	0.001953	242.6	P	0.00415	-1.4	D	0.000774	gb:DW241674.1 dbest_id:34845840 TID=GhiAffx.26635.1 CNT=2 FEA=EST TIER=ConsEnd STK=0 NOTE=sequence(s) not in UniGene REP_ORG=
Ghi.5202.2.S1_at	484.3	P	0.000732	243.5	P	0.00293	-1.4	D	2e-05	gb:DT456053 DB_XREF=gi:73847033 DB_XREF=GH_ON11B04.f CLONE=GH_ON11B04 TID=Ghi.5202.2 CNT=3 FEA=EST TIER=ConsEnd STK=0 UG=Ghi.5202 UG_TITLE=Transcribed locus, moderately similar to NP_178641.1 PAA2; endopeptidase peptidase threonine endopeptidase (Arabidopsis thaliana) REP_ORG=G. hirsutum
Ghi.5108.2.A1_s_at	521.1	P	0.00415	210.2	M	0.056152	-1.4	D	6e-05	gb:DT047246 DB_XREF=gi:72269619 DB_XREF=COT_CL_G06 TID=Ghi.5108.2 CNT=2 FEA=EST TIER=ConsEnd STK=1 UG=Ghi.5108 UG_TITLE=Transcribed locus, moderately similar to NP_195678.1 DNA binding (Arabidopsis thaliana) REP_ORG=G. hirsutum
GraAffx.4978.2.S1_s_at	15816.1	P	0.000244	9453.8	P	0.000244	-1.4	D	2e-05	gb:CO087285 DB_XREF=gi:48777919 DB_XREF=GR__Ea05K23.f CLONE=GR__Ea05K23 TID=GraAffx.4978.2 CNT=10 FEA=EST TIER=ConsEnd STK=0 NOTE=sequence(s) not in UniGene REP_ORG=G. raimondii
GhiAffx.60651.1.S1_at	1453.2	P	0.000732	846.9	P	0.000732	-1.4	D	3e-05	gb:DW505405.1 dbest_id:35111188 TID=GhiAffx.60651.1 CNT=3 FEA=EST TIER=ConsEnd STK=1 NOTE=sequence(s) not in UniGene REP_ORG=
Ghi.9864.1.S1_s_at	144.2	P	0.000244	79	P	0.046143	-1.4	D	0.001201	gb:AI728054 DB_XREF=gi:5046840 DB_XREF=BNLGHi9697 TID=Ghi.9864.1 CNT=15 FEA=EST TIER=ConsEnd STK=0 UG=Ghi.9864 UG_TITLE=Transcribed locus, weakly similar to NP_198831.1 peroxidase (Arabidopsis thaliana) REP_ORG=G. hirsutum
Gra.2765.2.S1_s_at	170.6	P	0.000244	100.6	M	0.056152	-1.4	D	0.000438	gb:CO125577 DB_XREF=gi:48827187 DB_XREF=GR__Eb09C10.f CLONE=GR__Eb09C10 TID=Gra.2765.2 CNT=3 FEA=EST TIER=ConsEnd STK=0 UG=Gra.2765 UG_TITLE=Transcribed locus, weakly similar to NP_201067.1 basic helix-loop-helix (bHLH) family protein (Arabidopsis thaliana) REP_ORG=G. raimondii
Ghi.6832.1.S1_s_at	1948.3	P	0.000244	1147.3	P	0.000244	-1.4	D	2e-05	gb:DT048715 DB_XREF=gi:72272565 DB_XREF=COT_DD_H03 TID=Ghi.6832.1 CNT=4 FEA=EST TIER=ConsEnd STK=1 UG=Ghi.6832 UG_TITLE=Transcribed locus REP_ORG=G. hirsutum
GhiAffx.22743.1.A1_at	269.2	P	0.000732	212.2	P	0.010742	-1.4	D	0.000189	gb:DW502297.1 dbest_id:35106725 TID=GhiAffx.22743.1 CNT=2 FEA=EST TIER=ConsEnd STK=1 NOTE=sequence(s) not in UniGene REP_ORG=
Ghi.4476.1.A1_at	738.4	P	0.000244	445.8	P	0.000244	-1.4	D	2e-05	gb:DR457437 DB_XREF=gi:84168789 DB_XREF=CM055C04 TID=Ghi.4476.1 CNT=7 FEA=EST TIER=ConsEnd STK=0 UG=Ghi.4476 UG_TITLE=Transcribed locus, moderately similar to NP_197365.1 triacylglycerol lipase (Arabidopsis thaliana) REP_ORG=G. hirsutum
GhiAffx.62628.1.S1_s_at	844.7	P	0.000244	454.8	P	0.000244	-1.4	D	3e-05	gb:DW515433.1 dbest_id:35121216 TID=GhiAffx.62628.1 CNT=4 FEA=EST TIER=ConsEnd STK=0 NOTE=sequence(s) not in UniGene REP_ORG=
Ghi.8384.2.S1_s_at	348.8	P	0.000244	209.2	P	0.000244	-1.4	D	0.000147	gb:DR452595 DB_XREF=gi:84163947 DB_XREF=CM004C09 TID=Ghi.8384.2 CNT=6 FEA=EST TIER=ConsEnd STK=0 UG=Ghi.8384 UG_TITLE=Transcribed locus, strongly similar to NP_196846.1 transaldolase (Arabidopsis thaliana) REP_ORG=G. hirsutum
GraAffx.1515.1.S1_at	255.9	P	0.000244	158.9	P	0.000244	-1.4	D	0.000865	gb:CO125307 DB_XREF=gi:48826917 DB_XREF=GR__Eb08L14.r CLONE=GR__Eb08L14 TID=GraAffx.1515.1 CNT=2 FEA=EST TIER=ConsEnd STK=1 NOTE=sequence(s) not in UniGene REP_ORG=G. raimondii
GraAffx.26486.2.S1_s_at	201.9	P	0.01416	127.6	P	0.023926	-1.4	D	0.000114	gb:CO090690 DB_XREF=gi:48789376 DB_XREF=GR__Ea10M20.f CLONE=GR__Ea10M20 TID=GraAffx.26486.2 CNT=3 FEA=EST TIER=ConsEnd STK=0 NOTE=sequence(s) not in UniGene REP_ORG=G. raimondii
Ghi.3049.1.A1_at	404.9	P	0.000244	189	P	0.000244	-1.4	D	2.3e-05	gb:DR456375 DB_XREF=gi:84167727 DB_XREF=CM044B02 TID=Ghi.3049.1 CNT=2 FEA=EST TIER=ConsEnd STK=0 UG=Ghi.3049 UG_TITLE=Transcribed locus, moderately similar to NP_195843.1 catalytic hydrolase (Arabidopsis thaliana) REP_ORG=G. hirsutum
GarAffx.38925.1.S1_s_at	607.4	P	0.000244	330.1	P	0.00415	-1.4	D	8.8e-05	gb:DQ223000.1 DB_XREF=gi:77744896 GEN=TIL TID=GarAffx.38925.1 CNT=4 FEA=FLmRNA TIER=FL STK=0 NOTE=sequence(s) not in UniGene DEF=Gossypium arboreum temperature-induced lipocalin (TIL) mRNA, complete cds. PROD=temperature-induced lipocalin FL=gb:DQ223000.1 REP_ORG=G. arboreum
GhiAffx.43640.1.A1_at	158.4	P	0.000244	88.8	P	0.010742	-1.4	D	0.000966	gb:DW514432.1 dbest_id:35120215 TID=GhiAffx.43640.1 CNT=2 FEA=EST TIER=ConsEnd STK=1 NOTE=sequence(s) not in UniGene REP_ORG=
Ghi.7564.1.S1_at	192.8	P	0.008057	75.5	P	0.046143	-1.4	D	6.8e-05	gb:AI725614 DB_XREF=gi:5044466 DB_XREF=BNLGHi12447 TID=Ghi.7564.1 CNT=4 FEA=EST TIER=ConsEnd STK=0 UG=Ghi.7564 UG_TITLE=Transcribed locus, moderately similar to NP_908816.1 putative protein disulfide isomerase (Oryza sativa (japonica cultivar-group)) REP_ORG=G. hirsutum
Ghi.3241.3.S1_s_at	295.6	P	0.018555	156.6	A	0.111572	-1.4	D	0.000865	gb:DR462561 DB_XREF=gi:84173913 DB_XREF=CM109C03 TID=Ghi.3241.3 CNT=3 FEA=EST TIER=ConsEnd STK=0 UG=Ghi.3241 UG_TITLE=Transcribed locus, weakly similar to NP_182150.1 GBF3 (G-BOX BINDING FACTOR 3); transcription factor (Arabidopsis thaliana) REP_ORG=G. hirsutum
Ghi.4877.1.S1_s_at	304	P	0.00293	244.9	P	0.037598	-1.4	D	0.000307	gb:DT050086 DB_XREF=gi:72275340 DB_XREF=COT_DU_H05 TID=Ghi.4877.1 CNT=4 FEA=EST TIER=ConsEnd STK=1 UG=Ghi.4877 UG_TITLE=Transcribed locus, weakly similar to NP_179568.1 protein binding (Arabidopsis thaliana) REP_ORG=G. hirsutum
Ghi.7861.1.S1_s_at	301.4	P	0.000244	139.7	P	0.001953	-1.4	D	0.000167	gb:DV849289 DB_XREF=gi:82755727 DB_XREF=GH_LSL09C11.f CLONE=GH_LSL09C11 TID=Ghi.7861.1 CNT=12 FEA=EST TIER=ConsEnd STK=0 UG=Ghi.7861 UG_TITLE=Transcribed locus, strongly similar to NP_173979.1 UDP-glucose 6-dehydrogenase (Arabidopsis thaliana) REP_ORG=G. hirsutum
Ghi.1603.1.S1_s_at	585.9	P	0.000244	311.4	P	0.000732	-1.4	D	2e-05	gb:DN761632 DB_XREF=gi:84147390 DB_XREF=G.hir-stem 4139 TID=Ghi.1603.1 CNT=72 FEA=EST TIER=ConsEnd STK=0 UG=Ghi.1603 UG_TITLE=Transcribed locus, strongly similar to NP_187736.1 unknown protein (Arabidopsis thaliana) REP_ORG=G. hirsutum
Ghi.1101.1.A1_s_at	2155.6	P	0.000244	1341.2	P	0.000244	-1.4	D	2e-05	gb:DT046678 DB_XREF=gi:72268266 DB_XREF=COT_CB_B06 TID=Ghi.1101.1 CNT=5 FEA=EST TIER=ConsEnd STK=3 UG=Ghi.1101 UG_TITLE=Transcribed locus, moderately similar to NP_181830.1 amine oxidase oxidoreductase (Arabidopsis thaliana) REP_ORG=G. hirsutum
GhiAffx.31357.1.S1_at	93.8	P	0.00293	36.4	A	0.466064	-1.4	D	0.000438	gb:DW476922.1 dbest_id:35081350 TID=GhiAffx.31357.1 CNT=3 FEA=EST TIER=ConsEnd STK=0 NOTE=sequence(s) not in UniGene REP_ORG=
Ghi.8475.2.A1_s_at	1992.9	P	0.000244	1227.9	P	0.000244	-1.4	D	0.000167	gb:DT463165 DB_XREF=gi:73860426 DB_XREF=GH_CHX13C17.f CLONE=GH_CHX13C17 TID=Ghi.8475.2 CNT=5 FEA=EST TIER=ConsEnd STK=0 UG=Ghi.8475 UG_TITLE=Transcribed locus, moderately similar to NP_174376.1 Mo-molybdopterin cofactor sulfurase (Arabidopsis thaliana) REP_ORG=G. hirsutum
GhiAffx.24627.1.S1_at	155.3	P	0.001953	81.6	P	0.023926	-1.4	D	0.000774	gb:DW512074.1 dbest_id:35117857 TID=GhiAffx.24627.1 CNT=1 FEA=EST TIER=ConsEnd STK=0 NOTE=sequence(s) not in UniGene REP_ORG=
Ghi.3966.2.S1_s_at	343.2	P	0.000732	209.9	P	0.00293	-1.4	D	0.00013	gb:DT459662 DB_XREF=gi:73850642 DB_XREF=GH_ON38A12.r CLONE=GH_ON38A12 TID=Ghi.3966.2 CNT=2 FEA=EST TIER=ConsEnd STK=0 UG=Ghi.3966 UG_TITLE=Transcribed locus, moderately similar to NP_195153.2 unknown protein (Arabidopsis thaliana) REP_ORG=G. hirsutum
Ghi.10472.2.S1_s_at	2216.6	P	0.000244	1332.4	P	0.000244	-1.4	D	2e-05	gb:AJ513465 DB_XREF=gi:24976948 DB_XREF=AJ513465 CLONE=suo22e05r3 TID=Ghi.10472.2 CNT=3 FEA=EST TIER=ConsEnd STK=0 UG=Ghi.10472 UG_TITLE=Transcribed locus, weakly similar to NP_197875.2 transcription factor zinc ion binding (Arabidopsis thaliana) REP_ORG=G. hirsutum
GhiAffx.18289.1.S1_s_at	312.6	P	0.000244	168.1	P	0.000244	-1.4	D	0.000273	gb:DW492190.1 dbest_id:35096618 TID=GhiAffx.18289.1 CNT=7 FEA=EST TIER=ConsEnd STK=0 NOTE=sequence(s) not in UniGene REP_ORG=
GhiAffx.1589.17.S1_s_at	191.9	P	0.000732	112.8	P	0.005859	-1.4	D	0.000273	gb:DN801665 DB_XREF=gi:84152310 DB_XREF=G.hir-15-20 DAA bolls drought stressed 820 TID=GhiAffx.1589.17 CNT=6 FEA=EST TIER=ConsEnd STK=0 NOTE=sequence(s) not in UniGene REP_ORG=G. hirsutum
GhiAffx.10727.1.S1_s_at	296.7	P	0.000244	154.2	P	0.001221	-1.4	D	2.3e-05	gb:DR457491 DB_XREF=gi:84168843 DB_XREF=CM055G10 TID=GhiAffx.10727.1 CNT=2 FEA=EST TIER=ConsEnd STK=0 NOTE=sequence(s) not in UniGene REP_ORG=G. hirsutum
GarAffx.20390.1.A1_s_at	727.8	P	0.000244	359.2	P	0.000244	-1.4	D	2e-05	gb:BM358962 DB_XREF=gi:18099708 DB_XREF=GA__Ea0014M10r CLONE=GA__Ea0014M10r TID=GarAffx.20390.1 CNT=1 FEA=EST TIER=ConsEnd STK=1 NOTE=sequence(s) not in UniGene REP_ORG=G. arboreum
Ghi.5034.1.S1_a_at	214.3	P	0.000732	119.8	P	0.018555	-1.4	D	0.000346	gb:DR455225 DB_XREF=gi:84166577 DB_XREF=CM032A07 TID=Ghi.5034.1 CNT=4 FEA=EST TIER=ConsEnd STK=0 UG=Ghi.5034 UG_TITLE=Transcribed locus, moderately similar to NP_567369.1 unknown protein (Arabidopsis thaliana) REP_ORG=G. hirsutum
Ghi.9241.4.S1_s_at	124.7	P	0.000244	69.6	P	0.005859	-1.4	D	0.000346	gb:DT468640 DB_XREF=gi:73865902 DB_XREF=GH_CHX22D05.r CLONE=GH_CHX22D05 TID=Ghi.9241.4 CNT=3 FEA=EST TIER=ConsEnd STK=0 UG=Ghi.9241 UG_TITLE=Transcribed locus, moderately similar to NP_192370.1 APR1 (PAPS REDUCTASE HOMOLOG 19) (Arabidopsis thaliana) REP_ORG=G. hirsutum
Ghi.7848.1.S1_s_at	214.6	P	0.000244	132.7	P	0.000244	-1.4	D	0.000552	gb:AI725916 DB_XREF=gi:5044768 DB_XREF=BNLGHi13555 TID=Ghi.7848.1 CNT=6 FEA=EST TIER=ConsEnd STK=0 UG=Ghi.7848 UG_TITLE=Transcribed locus, strongly similar to NP_173605.1 organic anion transporter (Arabidopsis thaliana) REP_ORG=G. hirsutum
Ghi.4806.1.A1_s_at	313	P	0.001221	156.4	P	0.000732	-1.4	D	0.001077	gb:CO491450 DB_XREF=gi:54115941 DB_XREF=G.h.fbr-sw00840 TID=Ghi.4806.1 CNT=3 FEA=EST TIER=ConsEnd STK=0 UG=Ghi.4806 UG_TITLE=Transcribed locus, moderately similar to NP_177678.2 CKX6 (CYTOKININ OXIDASE 6); cytokinin oxidase (Arabidopsis thaliana) REP_ORG=G. hirsutum
Ghi.9479.1.S1_s_at	657.2	P	0.000732	266.1	P	0.01416	-1.4	D	4e-05	gb:DN804524 DB_XREF=gi:84155169 DB_XREF=G.hir-8-10 DAA bolls irrigated 324 TID=Ghi.9479.1 CNT=20 FEA=EST TIER=ConsEnd STK=0 UG=Ghi.9479 UG_TITLE=Transcribed locus, weakly similar to NP_201527.1 CYCD3;2; cyclin-dependent protein kinase (Arabidopsis thaliana) REP_ORG=G. hirsutum
Ghi.64.1.S1_x_at	1000.4	P	0.000244	560.6	P	0.000244	-1.4	D	2e-05	gb:DT567004 DB_XREF=gi:78346730 DB_XREF=EST1077644 TID=Ghi.64.1 CNT=4 FEA=EST TIER=ConsEnd STK=0 UG=Ghi.64 UG_TITLE=Transcribed locus, moderately similar to XP_470037.1 putative 40S ribosomal protein S2 (Oryza sativa (japonica cultivar-group)) REP_ORG=G. hirsutum
GhiAffx.61698.1.S1_s_at	14340.8	P	0.000732	7972.7	P	0.000732	-1.4	D	2.7e-05	gb:DW501150.1 dbest_id:35105578 TID=GhiAffx.61698.1 CNT=6 FEA=EST TIER=ConsEnd STK=0 NOTE=sequence(s) not in UniGene REP_ORG=
Ghi.7192.1.S1_at	1068.2	P	0.000244	424.3	P	0.000244	-1.4	D	0.000389	gb:DT463668 DB_XREF=gi:73860929 DB_XREF=GH_CHX13O07.r CLONE=GH_CHX13O07 TID=Ghi.7192.1 CNT=3 FEA=EST TIER=ConsEnd STK=1 UG=Ghi.7192 UG_TITLE=Transcribed locus REP_ORG=G. hirsutum
Gra.2676.2.S1_at	322.2	P	0.000244	192.5	P	0.000244	-1.4	D	0.000618	gb:CO121227 DB_XREF=gi:48819914 DB_XREF=GR__Eb02F03.f CLONE=GR__Eb02F03 TID=Gra.2676.2 CNT=3 FEA=EST TIER=ConsEnd STK=0 UG=Gra.2676 UG_TITLE=Transcribed locus, moderately similar to NP_197048.1 circadian clock coupling factor-related (Arabidopsis thaliana) REP_ORG=G. raimondii
Gra.2640.1.S1_s_at	169.9	P	0.000732	97.6	P	0.00415	-1.4	D	0.000346	gb:CO084889 DB_XREF=gi:48775523 DB_XREF=GR__Ea01L20.f CLONE=GR__Ea01L20 TID=Gra.2640.1 CNT=3 FEA=EST TIER=ConsEnd STK=0 UG=Gra.2640 UG_TITLE=Transcribed locus, strongly similar to NP_189336.1 actin-related protein 2 (ARP2) (Arabidopsis thaliana) REP_ORG=G. raimondii
Gra.789.2.S1_s_at	258.8	P	0.000244	241.2	P	0.001953	-1.4	D	0.001486	gb:CO087674 DB_XREF=gi:48778308 DB_XREF=GR__Ea06E02.f CLONE=GR__Ea06E02 TID=Gra.789.2 CNT=2 FEA=EST TIER=ConsEnd STK=0 UG=Gra.789 UG_TITLE=Transcribed locus, moderately similar to NP_190748.1 metallopeptidase M24 family protein (Arabidopsis thaliana) REP_ORG=G. raimondii
GhiAffx.22038.1.A1_at	215.7	P	0.000244	121.6	P	0.01416	-1.4	D	2.3e-05	gb:DW498544.1 dbest_id:35102972 TID=GhiAffx.22038.1 CNT=2 FEA=EST TIER=ConsEnd STK=1 NOTE=sequence(s) not in UniGene REP_ORG=
Ghi.10098.1.S1_s_at	1393.8	P	0.000244	827.3	P	0.000244	-1.4	D	3e-05	gb:DT456150 DB_XREF=gi:73847130 DB_XREF=GH_ON12C07.f CLONE=GH_ON12C07 TID=Ghi.10098.1 CNT=5 FEA=EST TIER=ConsEnd STK=0 UG=Ghi.10098 UG_TITLE=Transcribed locus, moderately similar to NP_194662.2 unknown protein (Arabidopsis thaliana) REP_ORG=G. hirsutum
GraAffx.23508.1.A1_at	135.4	P	0.005859	102	A	0.149658	-1.4	D	0.001651	gb:CO129957 DB_XREF=gi:48878935 DB_XREF=GR__Eb31H06.r CLONE=GR__Eb31H06 TID=GraAffx.23508.1 CNT=3 FEA=EST TIER=ConsEnd STK=1 NOTE=sequence(s) not in UniGene REP_ORG=G. raimondii
Ghi.9662.1.S1_s_at	919.1	P	0.000244	498.9	P	0.000244	-1.4	D	2e-05	gb:DR459454 DB_XREF=gi:84170806 DB_XREF=CM076E01 TID=Ghi.9662.1 CNT=26 FEA=EST TIER=ConsEnd STK=0 UG=Ghi.9662 UG_TITLE=Transcribed locus, moderately similar to NP_189342.1 ribonucleoside-diphosphate reductase (Arabidopsis thaliana) REP_ORG=G. hirsutum
Ghi.2198.1.S1_s_at	897.4	P	0.000732	369.5	P	0.000732	-1.4	D	0.000114	gb:DT550268 DB_XREF=gi:78329994 DB_XREF=EST1060908 TID=Ghi.2198.1 CNT=56 FEA=EST TIER=ConsEnd STK=0 UG=Ghi.2198 UG_TITLE=Transcribed locus, moderately similar to NP_200384.1 FLA1 (fasciclin-like arabinogalactan-protein 1) (Arabidopsis thaliana) REP_ORG=G. hirsutum
Ghi.4887.1.A1_x_at	530.3	P	0.000244	385.8	P	0.000244	-1.4	D	0.00013	gb:DT050031 DB_XREF=gi:72275221 DB_XREF=COT_DU_C03 TID=Ghi.4887.1 CNT=3 FEA=EST TIER=ConsEnd STK=1 UG=Ghi.4887 UG_TITLE=Transcribed locus, moderately similar to NP_197143.1 BCCP1 (BIOTIN CARBOXYL CARRIER PROTEIN 1); biotin binding (Arabidopsis thaliana) REP_ORG=G. hirsutum
Gra.1094.2.S1_x_at	1350	P	0.000244	822.1	P	0.000244	-1.4	D	2e-05	gb:CO127458 DB_XREF=gi:48829068 DB_XREF=GR__Eb12A14.f CLONE=GR__Eb12A14 TID=Gra.1094.2 CNT=3 FEA=EST TIER=ConsEnd STK=0 UG=Gra.1094 UG_TITLE=Transcribed locus, strongly similar to NP_196543.1 actin 7 (ACT7) actin 2 (Arabidopsis thaliana) REP_ORG=G. raimondii
Ghi.6875.2.A1_at	187.3	P	0.01416	128.7	A	0.171387	-1.4	D	0.001336	gb:DT466966 DB_XREF=gi:73864227 DB_XREF=GH_CHX19K22.r CLONE=GH_CHX19K22 TID=Ghi.6875.2 CNT=3 FEA=EST TIER=ConsEnd STK=1 UG=Ghi.6875 UG_TITLE=Transcribed locus, weakly similar to XP_467686.1 putative immediate-early fungal elicitor protein CMPG1 (Oryza sativa (japonica cultivar-group)) REP_ORG=G. hirsutum
GhiAffx.16775.1.A1_at	294.1	P	0.001221	214.7	P	0.030273	-1.4	D	2.3e-05	gb:DW227220.1 dbest_id:34831392 TID=GhiAffx.16775.1 CNT=3 FEA=EST TIER=ConsEnd STK=2 NOTE=sequence(s) not in UniGene REP_ORG=
Ghi.8689.1.S1_s_at	430	P	0.000244	296.3	P	0.000244	-1.4	D	2.7e-05	gb:DT560910 DB_XREF=gi:78340636 DB_XREF=EST1071550 TID=Ghi.8689.1 CNT=4 FEA=EST TIER=ConsEnd STK=0 UG=Ghi.8689 UG_TITLE=Transcribed locus, moderately similar to NP_201189.1 RSW3 (RADIAL SWELLING 3); hydrolase, hydrolyzing O-glycosyl compounds (Arabidopsis thaliana) REP_ORG=G. hirsutum
Gra.355.1.S1_s_at	110.5	P	0.00293	75.1	P	0.01416	-1.4	D	0.000214	gb:CO123405 DB_XREF=gi:48822092 DB_XREF=GR__Eb05I15.f CLONE=GR__Eb05I15 TID=Gra.355.1 CNT=3 FEA=EST TIER=ConsEnd STK=0 UG=Gra.355 UG_TITLE=Transcribed locus, weakly similar to NP_194648.1 zinc finger (CCCH-type) family protein (Arabidopsis thaliana) REP_ORG=G. raimondii
GhiAffx.50535.1.S1_s_at	442.7	P	0.000244	203.1	P	0.000732	-1.4	D	7.8e-05	gb:DT455738 DB_XREF=gi:73846718 DB_XREF=GH_ON02H07.f CLONE=GH_ON02H07 TID=GhiAffx.50535.1 CNT=1 FEA=EST TIER=ConsEnd STK=0 NOTE=sequence(s) not in UniGene REP_ORG=G. hirsutum
GhiAffx.42524.1.S1_at	922	P	0.000244	498.9	P	0.000244	-1.4	D	2.3e-05	gb:DW508586.1 dbest_id:35114369 TID=GhiAffx.42524.1 CNT=1 FEA=EST TIER=ConsEnd STK=0 NOTE=sequence(s) not in UniGene REP_ORG=
GhiAffx.29994.1.S1_at	5851.3	P	0.000244	1869.3	P	0.01416	-1.4	D	6.8e-05	gb:DT565137 DB_XREF=gi:78344863 DB_XREF=EST1075777 TID=GhiAffx.29994.1 CNT=6 FEA=EST TIER=ConsEnd STK=0 NOTE=sequence(s) not in UniGene REP_ORG=G. hirsutum
Ghi.1596.1.S1_s_at	381.2	P	0.000244	155.2	P	0.005859	-1.4	D	2.3e-05	gb:DN759536 DB_XREF=gi:84145294 DB_XREF=G.hir-stem 2040 TID=Ghi.1596.1 CNT=22 FEA=EST TIER=ConsEnd STK=0 UG=Ghi.1596 UG_TITLE=Transcribed locus, moderately similar to NP_851260.1 ATHDH (HISTIDINOL DEHYDROGENASE) (Arabidopsis thaliana) REP_ORG=G. hirsutum
GhiAffx.42284.2.S1_x_at	516.4	P	0.000732	347.4	P	0.000732	-1.4	D	0.001651	gb:DW497809.1 dbest_id:35102237 TID=GhiAffx.42284.2 CNT=2 FEA=EST TIER=ConsEnd STK=1 NOTE=sequence(s) not in UniGene REP_ORG=
Ghi.539.1.S1_x_at	269.1	P	0.005859	117.8	P	0.046143	-1.4	D	0.000492	gb:AY072823.1 DB_XREF=gi:18447764 GEN=FDH TID=Ghi.539.1 CNT=23 FEA=FLmRNA TIER=FL STK=1 UG=Ghi.539 DEF=Gossypium hirsutum fiddlehead-like protein (FDH) mRNA, complete cds. PROD=fiddlehead-like protein FL=gb:AY072823.1 REP_ORG=G. hirsutum
Gra.1483.2.S1_at	529.9	P	0.000244	366.1	P	0.000732	-1.4	D	0.000147	gb:CO127914 DB_XREF=gi:48829524 DB_XREF=GR__Eb12L18.f CLONE=GR__Eb12L18 TID=Gra.1483.2 CNT=3 FEA=EST TIER=ConsEnd STK=0 UG=Gra.1483 UG_TITLE=Transcribed locus, moderately similar to NP_188048.1 pectinesterase family protein (Arabidopsis thaliana) REP_ORG=G. raimondii
Ghi.3442.2.S1_at	874.2	P	0.000732	446.4	P	0.000732	-1.4	D	0.000774	gb:DT456437 DB_XREF=gi:73847417 DB_XREF=GH_ON15G11.f CLONE=GH_ON15G11 TID=Ghi.3442.2 CNT=6 FEA=EST TIER=ConsEnd STK=0 UG=Ghi.3442 UG_TITLE=Transcribed locus, moderately similar to NP_563728.1 unknown protein (Arabidopsis thaliana) REP_ORG=G. hirsutum
GhiAffx.8132.1.S1_s_at	1064.1	P	0.000244	636.5	P	0.000244	-1.4	D	2e-05	gb:DN758232 DB_XREF=gi:84143990 DB_XREF=G.hir-stem 736 TID=GhiAffx.8132.1 CNT=3 FEA=EST TIER=ConsEnd STK=0 NOTE=sequence(s) not in UniGene REP_ORG=G. hirsutum
Ghi.5992.1.S1_at	303.7	P	0.001221	183.9	P	0.001953	-1.4	D	0.000241	gb:AI730999 DB_XREF=gi:5049851 DB_XREF=BNLGHi8371 TID=Ghi.5992.1 CNT=5 FEA=EST TIER=ConsEnd STK=0 UG=Ghi.5992 UG_TITLE=Transcribed locus, moderately similar to NP_194183.1 ATR1 (ARABIDOPSIS CYTOCHROME REDUCTASE) (Arabidopsis thaliana) REP_ORG=G. hirsutum
Ghi.8462.2.S1_at	572.7	P	0.000244	313.9	P	0.000732	-1.4	D	2e-05	gb:DT460540 DB_XREF=gi:73851520 DB_XREF=GH_ON39H11.r CLONE=GH_ON39H11 TID=Ghi.8462.2 CNT=5 FEA=EST TIER=ConsEnd STK=0 UG=Ghi.8462 UG_TITLE=Transcribed locus, strongly similar to XP_478927.1 putative eukaryotic peptide chain release factor subunit 1-3 (eRF1-3) (Oryza sativa (japonica cultivar-group)) REP_ORG=G. hirsutum
Ghi.3588.2.S1_at	5008.9	P	0.001953	946.2	P	0.001221	-1.4	D	0.000492	gb:DT460560 DB_XREF=gi:73851540 DB_XREF=GH_ON39H22.r CLONE=GH_ON39H22 TID=Ghi.3588.2 CNT=2 FEA=EST TIER=ConsEnd STK=0 UG=Ghi.3588 UG_TITLE=Transcribed locus REP_ORG=G. hirsutum
GhiAffx.43612.1.A1_at	1106.4	P	0.001221	628.2	P	0.000732	-1.4	D	6e-05	gb:DW514265.1 dbest_id:35120048 TID=GhiAffx.43612.1 CNT=2 FEA=EST TIER=ConsEnd STK=1 NOTE=sequence(s) not in UniGene REP_ORG=
Ghi.1622.1.S1_at	181.2	P	0.000244	150.3	P	0.030273	-1.4	D	0.001201	gb:DN760805 DB_XREF=gi:84146563 DB_XREF=G.hir-stem 3312 TID=Ghi.1622.1 CNT=1 FEA=EST TIER=ConsEnd STK=0 UG=Ghi.1622 UG_TITLE=Transcribed locus, weakly similar to NP_200224.1 calcium ion binding (Arabidopsis thaliana) REP_ORG=G. hirsutum
GhiAffx.30022.1.S1_s_at	327.6	P	0.001953	179.4	P	0.01416	-1.4	D	6e-05	gb:DW237231.1 dbest_id:34841397 TID=GhiAffx.30022.1 CNT=2 FEA=EST TIER=ConsEnd STK=0 NOTE=sequence(s) not in UniGene REP_ORG=
GhiAffx.26244.1.A1_s_at	3261.8	P	0.000244	2134.6	P	0.000244	-1.4	D	6.8e-05	gb:DT048875 DB_XREF=gi:72272884 DB_XREF=COT_DG_A11 TID=GhiAffx.26244.1 CNT=2 FEA=EST TIER=ConsEnd STK=1 NOTE=sequence(s) not in UniGene REP_ORG=G. hirsutum
Ghi.1814.1.S1_s_at	224.8	P	0.000244	138.8	P	0.005859	-1.4	D	0.000167	gb:DV850387 DB_XREF=gi:82756825 DB_XREF=GH_LSL31F01.f CLONE=GH_LSL31F01 TID=Ghi.1814.1 CNT=2 FEA=EST TIER=ConsEnd STK=0 UG=Ghi.1814 UG_TITLE=Transcribed locus, moderately similar to NP_567335.1 unknown protein (Arabidopsis thaliana) REP_ORG=G. hirsutum
GhiAffx.55263.1.S1_at	357.7	P	0.000732	185	P	0.00415	-1.4	D	3.5e-05	gb:DW482450.1 dbest_id:35086878 TID=GhiAffx.55263.1 CNT=3 FEA=mRNA TIER=ConsEnd STK=0 NOTE=sequence(s) not in UniGene REP_ORG=
Ghi.10005.1.S1_s_at	18321.3	P	0.000244	10158.2	P	0.000244	-1.4	D	0.000346	gb:DT455673 DB_XREF=gi:73846653 DB_XREF=GH_ON02B02.f CLONE=GH_ON02B02 TID=Ghi.10005.1 CNT=76 FEA=EST TIER=ConsEnd STK=0 UG=Ghi.10005 UG_TITLE=Transcribed locus, moderately similar to NP_176461.1 unknown protein (Arabidopsis thaliana) REP_ORG=G. hirsutum
Gra.1513.2.S1_at	588.9	P	0.00293	259.9	P	0.046143	-1.4	D	2e-05	gb:CO126081 DB_XREF=gi:48827691 DB_XREF=GR__Eb09O14.f CLONE=GR__Eb09O14 TID=Gra.1513.2 CNT=3 FEA=EST TIER=ConsEnd STK=0 UG=Gra.1513 UG_TITLE=Transcribed locus, strongly similar to NP_195563.1 vacuolar ATP synthase subunit B, putative V-ATPase B subunit, putative vacuolar proton pump B subunit, putative V-ATPase 57 kDa subunit, putative (Arabidopsis thaliana) REP_ORG=G. raimondii
Ghi.8830.1.S1_at	359.2	P	0.001221	186	P	0.00415	-1.4	D	0.000618	gb:DT456049 DB_XREF=gi:73847029 DB_XREF=GH_ON11A12.f CLONE=GH_ON11A12 TID=Ghi.8830.1 CNT=3 FEA=EST TIER=ConsEnd STK=0 UG=Ghi.8830 UG_TITLE=Transcribed locus, moderately similar to NP_922181.1 unknown protein (Oryza sativa (japonica cultivar-group)) REP_ORG=G. hirsutum
Gra.2927.1.S1_s_at	10262.5	P	0.000244	5794.2	P	0.000244	-1.4	D	0.000114	gb:CO088764 DB_XREF=gi:48779398 DB_XREF=GR__Ea07O10.r CLONE=GR__Ea07O10 TID=Gra.2927.1 CNT=4 FEA=EST TIER=ConsEnd STK=1 UG=Gra.2927 UG_TITLE=Transcribed locus, moderately similar to NP_566410.1 Aha1 domain-containing protein (Arabidopsis thaliana) REP_ORG=G. raimondii
GraAffx.1242.1.S1_at	283.9	P	0.000732	172.1	P	0.005859	-1.4	D	3e-05	gb:CO126589 DB_XREF=gi:48828199 DB_XREF=GR__Eb10L03.f CLONE=GR__Eb10L03 TID=GraAffx.1242.1 CNT=1 FEA=EST TIER=ConsEnd STK=0 NOTE=sequence(s) not in UniGene REP_ORG=G. raimondii
GhiAffx.51986.1.S1_s_at	928.5	P	0.000244	400.3	P	0.000244	-1.4	D	5.2e-05	gb:DW506948.1 dbest_id:35112731 TID=GhiAffx.51986.1 CNT=3 FEA=EST TIER=ConsEnd STK=0 NOTE=sequence(s) not in UniGene REP_ORG=
Ghi.861.1.S1_at	3008.1	P	0.000244	1565.1	P	0.000244	-1.4	D	2e-05	gb:DR453891 DB_XREF=gi:84165243 DB_XREF=CM018A08 TID=Ghi.861.1 CNT=1 FEA=EST TIER=ConsEnd STK=0 UG=Ghi.861 UG_TITLE=Transcribed locus REP_ORG=G. hirsutum
Ghi.2953.2.A1_at	327.4	P	0.001221	167.5	P	0.018555	-1.4	D	0.000618	gb:DN759384 DB_XREF=gi:84145142 DB_XREF=G.hir-stem 1888 TID=Ghi.2953.2 CNT=4 FEA=EST TIER=ConsEnd STK=0 UG=Ghi.2953 UG_TITLE=Transcribed locus, weakly similar to NP_192153.1 EID1 (EMPFINDLICHER IM DUNKELROTEN LICHT 1) (Arabidopsis thaliana) REP_ORG=G. hirsutum
GhiAffx.23200.1.S1_at	209.6	P	0.000732	143.5	P	0.010742	-1.4	D	0.000865	gb:DW226743.1 dbest_id:34830915 TID=GhiAffx.23200.1 CNT=3 FEA=EST TIER=ConsEnd STK=0 NOTE=sequence(s) not in UniGene REP_ORG=
GhiAffx.45608.1.S1_at	358.9	P	0.000244	220.8	P	0.000244	-1.4	D	0.000189	gb:DW496109.1 dbest_id:35100537 TID=GhiAffx.45608.1 CNT=3 FEA=EST TIER=ConsEnd STK=1 NOTE=sequence(s) not in UniGene REP_ORG=
Ghi.8122.1.S1_s_at	2246.4	P	0.000244	1321.5	P	0.000244	-1.4	D	2.3e-05	gb:AF515632.2 DB_XREF=gi:22902098 GEN=NHX1 TID=Ghi.8122.1 CNT=3 FEA=FLmRNA TIER=FL STK=1 UG=Ghi.8122 DEF=Gossypium hirsutum NaH antiporter (NHX1) mRNA, complete cds. PROD=NaH antiporter FL=gb:AF515632.2 REP_ORG=G. hirsutum
Ghi.3625.2.S1_s_at	708.1	P	0.000244	392.3	P	0.000244	-1.4	D	2e-05	gb:DV849707 DB_XREF=gi:82756145 DB_XREF=GH_LSL23F04.f CLONE=GH_LSL23F04 TID=Ghi.3625.2 CNT=2 FEA=EST TIER=ConsEnd STK=0 UG=Ghi.3625 UG_TITLE=Transcribed locus, moderately similar to NP_177596.1 DNA binding (Arabidopsis thaliana) REP_ORG=G. hirsutum
Ghi.4231.1.S1_at	461.7	P	0.023926	188.6	A	0.067627	-1.4	D	0.000114	gb:DT456109 DB_XREF=gi:73847089 DB_XREF=GH_ON11G11.f CLONE=GH_ON11G11 TID=Ghi.4231.1 CNT=3 FEA=EST TIER=ConsEnd STK=0 UG=Ghi.4231 UG_TITLE=Transcribed locus, moderately similar to NP_190962.2 binding transporter (Arabidopsis thaliana) REP_ORG=G. hirsutum
Ghi.9224.3.S1_at	205.1	P	0.000244	132	P	0.000244	-1.4	D	5.2e-05	gb:DT467218 DB_XREF=gi:73864479 DB_XREF=GH_CHX20B01.f CLONE=GH_CHX20B01 TID=Ghi.9224.3 CNT=4 FEA=EST TIER=ConsEnd STK=0 UG=Ghi.9224 UG_TITLE=Transcribed locus, strongly similar to NP_190046.2 peptidyl-prolyl cis-trans isomerase (Arabidopsis thaliana) REP_ORG=G. hirsutum
Ghi.10556.1.S1_s_at	571.9	P	0.000244	319.3	P	0.000244	-1.4	D	2e-05	gb:DR454856 DB_XREF=gi:84166208 DB_XREF=CM028B08 TID=Ghi.10556.1 CNT=4 FEA=EST TIER=ConsEnd STK=0 UG=Ghi.10556 UG_TITLE=Transcribed locus, moderately similar to NP_200615.1 transporter (Arabidopsis thaliana) REP_ORG=G. hirsutum
GhiAffx.21347.1.S1_s_at	446.4	P	0.000244	182.3	P	0.000244	-1.4	D	7.8e-05	gb:DW224968.1 dbest_id:34829140 TID=GhiAffx.21347.1 CNT=8 FEA=EST TIER=ConsEnd STK=0 NOTE=sequence(s) not in UniGene REP_ORG=
Ghi.9799.2.S1_s_at	1605.5	P	0.000244	971.5	P	0.000244	-1.4	D	2e-05	gb:DR460137 DB_XREF=gi:84171489 DB_XREF=CM083F10 TID=Ghi.9799.2 CNT=7 FEA=EST TIER=ConsEnd STK=0 UG=Ghi.9799 UG_TITLE=Transcribed locus, moderately similar to NP_193769.1 ATP binding GTP binding translation elongation factor (Arabidopsis thaliana) REP_ORG=G. hirsutum
GhiAffx.51892.3.A1_x_at	399.3	P	0.000244	237.9	P	0.001221	-1.4	D	0.000966	gb:DW225644.1 dbest_id:34829816 TID=GhiAffx.51892.3 CNT=4 FEA=EST TIER=ConsEnd STK=0 NOTE=sequence(s) not in UniGene REP_ORG=
GhiAffx.30838.1.S1_at	1855.7	P	0.000244	993.7	P	0.000244	-1.4	D	2e-05	gb:DW504875.1 dbest_id:35110658 TID=GhiAffx.30838.1 CNT=9 FEA=EST TIER=ConsEnd STK=1 NOTE=sequence(s) not in UniGene REP_ORG=
GhiAffx.21500.1.S1_s_at	1314.4	P	0.000244	722.5	P	0.000244	-1.4	D	3.5e-05	gb:DW238571.1 dbest_id:34842737 TID=GhiAffx.21500.1 CNT=8 FEA=EST TIER=ConsEnd STK=1 NOTE=sequence(s) not in UniGene REP_ORG=
Ghi.752.2.S1_s_at	217	P	0.000244	128	P	0.000244	-1.5	D	0.000241	gb:DT544457 DB_XREF=gi:78324183 DB_XREF=EST1055097 TID=Ghi.752.2 CNT=18 FEA=EST TIER=ConsEnd STK=0 UG=Ghi.752 UG_TITLE=Transcribed locus, moderately similar to NP_850933.1 SR1; RNA binding nucleic acid binding (Arabidopsis thaliana) REP_ORG=G. hirsutum
Gra.2136.2.S1_s_at	1548.4	P	0.000244	812.8	P	0.000244	-1.5	D	2.7e-05	gb:CO127635 DB_XREF=gi:48829245 DB_XREF=GR__Eb12E23.r CLONE=GR__Eb12E23 TID=Gra.2136.2 CNT=2 FEA=EST TIER=ConsEnd STK=1 UG=Gra.2136 UG_TITLE=Transcribed locus, moderately similar to NP_564743.1 expressed protein (CW7) (Arabidopsis thaliana) REP_ORG=G. raimondii
GhiAffx.25135.1.S1_at	1061.1	P	0.000244	525.5	P	0.000244	-1.5	D	0.000189	gb:DW514802.1 dbest_id:35120585 TID=GhiAffx.25135.1 CNT=2 FEA=EST TIER=ConsEnd STK=1 NOTE=sequence(s) not in UniGene REP_ORG=
Ghi.2596.1.S1_at	211.2	P	0.000244	105.1	P	0.00415	-1.5	D	2e-05	gb:DT553496 DB_XREF=gi:78333222 DB_XREF=EST1064136 TID=Ghi.2596.1 CNT=3 FEA=EST TIER=ConsEnd STK=0 UG=Ghi.2596 UG_TITLE=Transcribed locus, moderately similar to NP_565828.1 catalytic sucrose-phosphatase (Arabidopsis thaliana) REP_ORG=G. hirsutum
GhiAffx.21745.1.S1_at	1912.2	P	0.000732	1239.9	P	0.000732	-1.5	D	2.7e-05	gb:DR452889 DB_XREF=gi:84164241 DB_XREF=CM007D10 TID=GhiAffx.21745.1 CNT=3 FEA=EST TIER=ConsEnd STK=0 NOTE=sequence(s) not in UniGene REP_ORG=G. hirsutum
Ghi.1595.1.S1_s_at	5340.1	P	0.000244	2634.5	P	0.000244	-1.5	D	8.8e-05	gb:DN761905 DB_XREF=gi:84147663 DB_XREF=G.hir-stem 4412 TID=Ghi.1595.1 CNT=1 FEA=EST TIER=ConsEnd STK=0 UG=Ghi.1595 UG_TITLE=Transcribed locus, moderately similar to NP_196521.1 mtHSC70-2 (HEAT SHOCK PROTEIN 70); ATP binding (Arabidopsis thaliana) REP_ORG=G. hirsutum
GraAffx.9235.1.S1_at	961.8	P	0.000244	479.9	P	0.000244	-1.5	D	2e-05	gb:CO086548 DB_XREF=gi:48777182 DB_XREF=GR__Ea04J05.r CLONE=GR__Ea04J05 TID=GraAffx.9235.1 CNT=2 FEA=EST TIER=ConsEnd STK=1 NOTE=sequence(s) not in UniGene REP_ORG=G. raimondii
Ghi.1297.1.S1_at	1761.3	P	0.000244	991.8	P	0.000244	-1.5	D	0.000189	gb:AI728674 DB_XREF=gi:5047526 DB_XREF=BNLGHi11306 TID=Ghi.1297.1 CNT=3 FEA=EST TIER=ConsEnd STK=0 UG=Ghi.1297 UG_TITLE=Transcribed locus, moderately similar to NP_187074.1 SEC (SECRET AGENT); transferase, transferring glycosyl groups (Arabidopsis thaliana) REP_ORG=G. hirsutum
Ghi.10352.1.S1_at	236.9	P	0.000244	111.8	P	0.001953	-1.5	D	4e-05	gb:DT463968 DB_XREF=gi:73861229 DB_XREF=GH_CHX14K17.r CLONE=GH_CHX14K17 TID=Ghi.10352.1 CNT=2 FEA=EST TIER=ConsEnd STK=0 UG=Ghi.10352 UG_TITLE=Transcribed locus, weakly similar to NP_188599.1 unknown protein (Arabidopsis thaliana) REP_ORG=G. hirsutum
GhiAffx.32625.1.S1_s_at	190.4	P	0.000244	125.1	P	0.00293	-1.5	D	3e-05	gb:DR462159 DB_XREF=gi:84173511 DB_XREF=CM105A07 TID=GhiAffx.32625.1 CNT=6 FEA=EST TIER=ConsEnd STK=0 NOTE=sequence(s) not in UniGene REP_ORG=G. hirsutum
Ghi.5743.1.S1_a_at	126.7	P	0.000244	53	A	0.067627	-1.5	D	7.8e-05	gb:DT467259 DB_XREF=gi:73864520 DB_XREF=GH_CHX20C05.r CLONE=GH_CHX20C05 TID=Ghi.5743.1 CNT=2 FEA=EST TIER=ConsEnd STK=1 UG=Ghi.5743 UG_TITLE=Transcribed locus, moderately similar to NP_922504.1 putative serinethreonine protein kinase (Oryza sativa (japonica cultivar-group)) REP_ORG=G. hirsutum
Ghi.7518.1.S1_s_at	1463.5	P	0.000244	971.1	P	0.000732	-1.5	D	2e-05	gb:DT456061 DB_XREF=gi:73847041 DB_XREF=GH_ON11C02.f CLONE=GH_ON11C02 TID=Ghi.7518.1 CNT=5 FEA=EST TIER=ConsEnd STK=0 UG=Ghi.7518 UG_TITLE=Transcribed locus, weakly similar to XP_478565.1 putative beta-1,3-glucanase (Oryza sativa (japonica cultivar-group)) REP_ORG=G. hirsutum
Ghi.9877.1.S1_s_at	457.9	P	0.000244	159.4	P	0.001221	-1.5	D	0.000214	gb:DT559753 DB_XREF=gi:78339479 DB_XREF=EST1070393 TID=Ghi.9877.1 CNT=15 FEA=EST TIER=ConsEnd STK=0 UG=Ghi.9877 UG_TITLE=Transcribed locus, strongly similar to NP_201539.2 CKA1; kinase (Arabidopsis thaliana) REP_ORG=G. hirsutum
Ghi.9786.2.S1_s_at	653.7	P	0.000244	386.4	P	0.000244	-1.5	D	2e-05	gb:DT564381 DB_XREF=gi:78344107 DB_XREF=EST1075021 TID=Ghi.9786.2 CNT=10 FEA=EST TIER=ConsEnd STK=0 UG=Ghi.9786 UG_TITLE=Transcribed locus, moderately similar to NP_565276.1 heat shock protein binding unfolded protein binding (Arabidopsis thaliana) REP_ORG=G. hirsutum
GhiAffx.44888.1.S1_at	446.1	P	0.000732	276.3	P	0.000732	-1.5	D	0.001077	gb:DW516614.1 dbest_id:35122397 TID=GhiAffx.44888.1 CNT=7 FEA=EST TIER=ConsEnd STK=0 NOTE=sequence(s) not in UniGene REP_ORG=
Ghi.870.3.S1_at	361.1	P	0.001221	138.4	P	0.00415	-1.5	D	0.000552	gb:DT554490 DB_XREF=gi:78334216 DB_XREF=EST1065130 TID=Ghi.870.3 CNT=7 FEA=EST TIER=ConsEnd STK=0 UG=Ghi.870 UG_TITLE=Transcribed locus, moderately similar to NP_197059.1 nucleotide binding (Arabidopsis thaliana) REP_ORG=G. hirsutum
Ghi.9927.1.S1_s_at	439	P	0.000244	303	P	0.000244	-1.5	D	2e-05	gb:DT549798 DB_XREF=gi:78329524 DB_XREF=EST1060438 TID=Ghi.9927.1 CNT=11 FEA=EST TIER=ConsEnd STK=0 UG=Ghi.9927 UG_TITLE=Transcribed locus, moderately similar to NP_563676.1 unknown protein (Arabidopsis thaliana) REP_ORG=G. hirsutum
GhiAffx.11624.1.S1_s_at	18186.2	P	0.000244	11101.9	P	0.000244	-1.5	D	2e-05	gb:DW505128.1 dbest_id:35110911 TID=GhiAffx.11624.1 CNT=6 FEA=EST TIER=ConsEnd STK=1 NOTE=sequence(s) not in UniGene REP_ORG=
Ghi.9989.1.S1_at	1324	P	0.000732	632.9	P	0.000732	-1.5	D	3e-05	gb:DT574467 DB_XREF=gi:78354193 DB_XREF=EST1085107 TID=Ghi.9989.1 CNT=18 FEA=EST TIER=ConsEnd STK=0 UG=Ghi.9989 UG_TITLE=Transcribed locus, moderately similar to NP_187574.1 structural constituent of ribosome (Arabidopsis thaliana) REP_ORG=G. hirsutum
Ghi.3549.2.S1_s_at	828.2	P	0.000244	440.5	P	0.01416	-1.5	D	2e-05	gb:AI054617 DB_XREF=gi:3325731 DB_XREF=coau0001I14 CLONE=coau0001I14 TID=Ghi.3549.2 CNT=4 FEA=EST TIER=ConsEnd STK=0 UG=Ghi.3549 UG_TITLE=Transcribed locus, moderately similar to NP_199588.1 FPS1 (FARNESYL DIPHOSPHATE SYNTHASE 1); dimethylallyltranstransferase geranyltranstransferase (Arabidopsis thaliana) REP_ORG=G. hirsutum
Ghi.6256.1.S1_s_at	242.2	P	0.018555	99	A	0.246094	-1.5	D	0.000114	gb:AI731326 DB_XREF=gi:5050178 DB_XREF=BNLGHi9226 TID=Ghi.6256.1 CNT=3 FEA=EST TIER=ConsEnd STK=0 UG=Ghi.6256 UG_TITLE=Transcribed locus, weakly similar to NP_199558.1 unknown protein (Arabidopsis thaliana) REP_ORG=G. hirsutum
Ghi.6182.1.S1_s_at	1427.9	P	0.000244	824.5	P	0.000244	-1.5	D	2e-05	gb:CO494612 DB_XREF=gi:54119103 DB_XREF=G.h.fbr-sw04002 TID=Ghi.6182.1 CNT=6 FEA=EST TIER=ConsEnd STK=0 UG=Ghi.6182 UG_TITLE=Transcribed locus, moderately similar to NP_201329.1 RNA binding nucleic acid binding (Arabidopsis thaliana) REP_ORG=G. hirsutum
GraAffx.10271.1.S1_s_at	874.3	P	0.000244	436.7	P	0.000244	-1.5	D	6e-05	gb:CO127430 DB_XREF=gi:48829040 DB_XREF=GR__Eb11P19.f CLONE=GR__Eb11P19 TID=GraAffx.10271.1 CNT=2 FEA=EST TIER=ConsEnd STK=0 NOTE=sequence(s) not in UniGene REP_ORG=G. raimondii
GhiAffx.60926.1.S1_at	2014.1	P	0.000244	1109.3	P	0.000244	-1.5	D	2e-05	gb:DW506829.1 dbest_id:35112612 TID=GhiAffx.60926.1 CNT=3 FEA=EST TIER=ConsEnd STK=0 NOTE=sequence(s) not in UniGene REP_ORG=
Ghi.4213.1.S1_s_at	106.1	P	0.000244	99.3	A	0.080566	-1.5	D	0.000389	gb:DT456181 DB_XREF=gi:73847161 DB_XREF=GH_ON12F05.f CLONE=GH_ON12F05 TID=Ghi.4213.1 CNT=2 FEA=EST TIER=ConsEnd STK=0 UG=Ghi.4213 UG_TITLE=Transcribed locus, moderately similar to NP_565951.1 unknown protein (Arabidopsis thaliana) REP_ORG=G. hirsutum
Ghi.166.1.S1_s_at	743.2	P	0.000244	372.8	P	0.000244	-1.5	D	2e-05	gb:DT563385 DB_XREF=gi:78343111 DB_XREF=EST1074025 TID=Ghi.166.1 CNT=21 FEA=EST TIER=ConsEnd STK=0 UG=Ghi.166 UG_TITLE=Transcribed locus, moderately similar to NP_191747.1 CYP78A9 (CYTOCHROME P450 78A9); oxygen binding (Arabidopsis thaliana) REP_ORG=G. hirsutum
Ghi.1314.4.A1_at	1195.1	P	0.000244	724	P	0.000244	-1.5	D	2.3e-05	gb:DT052122 DB_XREF=gi:72279616 DB_XREF=COT_EU_C02 TID=Ghi.1314.4 CNT=7 FEA=EST TIER=Stack STK=6 UG=Ghi.1314 UG_TITLE=Gossypium hirsutum alpha-tubulin (TubA4) REP_ORG=G. hirsutum
Ghi.9125.1.S1_s_at	4919.7	P	0.000244	2848	P	0.000244	-1.5	D	2.3e-05	gb:DN804704 DB_XREF=gi:84155349 DB_XREF=G.hir-8-10 DAA bolls irrigated 504 TID=Ghi.9125.1 CNT=3 FEA=EST TIER=ConsEnd STK=0 UG=Ghi.9125 UG_TITLE=Transcribed locus, moderately similar to NP_849375.1 unknown protein (Arabidopsis thaliana) REP_ORG=G. hirsutum
GhiAffx.20947.1.S1_at	22358.4	P	0.000244	12485.5	P	0.000244	-1.5	D	0.000241	gb:DW513189.1 dbest_id:35118972 TID=GhiAffx.20947.1 CNT=10 FEA=EST TIER=ConsEnd STK=0 NOTE=sequence(s) not in UniGene REP_ORG=
GhiAffx.35687.1.A1_s_at	298.2	P	0.000244	163.2	P	0.001953	-1.5	D	2.3e-05	gb:DW477993.1 dbest_id:35082421 TID=GhiAffx.35687.1 CNT=2 FEA=EST TIER=ConsEnd STK=0 NOTE=sequence(s) not in UniGene REP_ORG=
Ghi.10022.2.S1_s_at	775.8	P	0.000244	333.2	P	0.000732	-1.5	D	4.6e-05	gb:DT564348 DB_XREF=gi:78344074 DB_XREF=EST1074988 TID=Ghi.10022.2 CNT=23 FEA=EST TIER=ConsEnd STK=0 UG=Ghi.10022 UG_TITLE=Transcribed locus, moderately similar to NP_173458.1 SMT2 (STEROL METHYLTRANSFERASE 2) (Arabidopsis thaliana) REP_ORG=G. hirsutum
Gra.2163.1.S1_s_at	198	P	0.001953	132	P	0.030273	-1.5	D	0.000389	gb:CO125346 DB_XREF=gi:48826956 DB_XREF=GR__Eb08M12.f CLONE=GR__Eb08M12 TID=Gra.2163.1 CNT=3 FEA=EST TIER=ConsEnd STK=0 UG=Gra.2163 UG_TITLE=Transcribed locus, weakly similar to NP_564239.1 expressed protein (Arabidopsis thaliana) REP_ORG=G. raimondii
Ghi.4628.1.A1_at	1022	P	0.000244	598.5	P	0.000244	-1.5	D	0.000389	gb:DT051818 DB_XREF=gi:72279010 DB_XREF=COT_EQ_F10 TID=Ghi.4628.1 CNT=2 FEA=EST TIER=ConsEnd STK=2 UG=Ghi.4628 UG_TITLE=Transcribed locus, weakly similar to NP_565816.1 phosphoprotein phosphatase protein tyrosineserinethreonine phosphatase (Arabidopsis thaliana) REP_ORG=G. hirsutum
Ghi.2428.1.S1_s_at	269.1	P	0.000732	135.6	P	0.001953	-1.5	D	0.000865	gb:DT545201 DB_XREF=gi:78324927 DB_XREF=EST1055841 TID=Ghi.2428.1 CNT=6 FEA=EST TIER=ConsEnd STK=0 UG=Ghi.2428 UG_TITLE=Transcribed locus, moderately similar to NP_172751.1 AN11; nucleotide binding (Arabidopsis thaliana) REP_ORG=G. hirsutum
GhiAffx.30644.1.S1_at	158.2	P	0.000244	52.1	A	0.149658	-1.5	D	8.8e-05	gb:DT547906 DB_XREF=gi:78327632 DB_XREF=EST1058546 TID=GhiAffx.30644.1 CNT=1 FEA=EST TIER=ConsEnd STK=0 NOTE=sequence(s) not in UniGene REP_ORG=G. hirsutum
GhiAffx.49285.1.S1_s_at	1132.9	P	0.000244	432.5	P	0.00415	-1.5	D	2.3e-05	gb:DW227400.1 dbest_id:34831572 TID=GhiAffx.49285.1 CNT=7 FEA=EST TIER=ConsEnd STK=0 NOTE=sequence(s) not in UniGene REP_ORG=
Ghi.9921.2.S1_s_at	788.7	P	0.00415	419.2	P	0.037598	-1.5	D	0.000167	gb:DT549802 DB_XREF=gi:78329528 DB_XREF=EST1060442 TID=Ghi.9921.2 CNT=34 FEA=EST TIER=ConsEnd STK=0 UG=Ghi.9921 UG_TITLE=Transcribed locus, moderately similar to NP_566496.1 unknown protein (Arabidopsis thaliana) REP_ORG=G. hirsutum
Ghi.8332.1.S1_s_at	318.2	P	0.000732	256.7	P	0.023926	-1.5	D	0.000147	gb:AI727289 DB_XREF=gi:5046141 DB_XREF=BNLGHi7653 TID=Ghi.8332.1 CNT=6 FEA=EST TIER=ConsEnd STK=0 UG=Ghi.8332 UG_TITLE=Transcribed locus, strongly similar to NP_196882.1 N-acetyltransferase (Arabidopsis thaliana) REP_ORG=G. hirsutum
Ghi.1211.1.S1_s_at	207.2	P	0.000244	121.6	P	0.000732	-1.5	D	0.000307	gb:AI730914 DB_XREF=gi:5049766 DB_XREF=BNLGHi8183 TID=Ghi.1211.1 CNT=7 FEA=EST TIER=ConsEnd STK=0 UG=Ghi.1211 UG_TITLE=Transcribed locus, moderately similar to XP_463936.1 putative NADPH-dependent mannose 6-phosphate reductase (Oryza sativa (japonica cultivar-group)) REP_ORG=G. hirsutum
GraAffx.12042.1.S1_s_at	1743.4	P	0.000244	991.8	P	0.000244	-1.5	D	0.000273	gb:CO089700 DB_XREF=gi:48780334 DB_XREF=GR__Ea09E23.r CLONE=GR__Ea09E23 TID=GraAffx.12042.1 CNT=4 FEA=EST TIER=ConsEnd STK=2 NOTE=sequence(s) not in UniGene REP_ORG=G. raimondii
Ghi.7411.1.S1_at	642.1	P	0.000244	434.6	P	0.000244	-1.5	D	2e-05	gb:AI730975 DB_XREF=gi:5049827 DB_XREF=BNLGHi8265 TID=Ghi.7411.1 CNT=4 FEA=EST TIER=ConsEnd STK=0 UG=Ghi.7411 UG_TITLE=Transcribed locus, moderately similar to NP_914367.1 putative adaptor protein adaptin-like (Oryza sativa (japonica cultivar-group)) REP_ORG=G. hirsutum
GhiAffx.15092.1.S1_at	1141	P	0.000244	728.6	P	0.000244	-1.5	D	0.00013	gb:AI728943 DB_XREF=gi:5047795 DB_XREF=BNLGHi12100 TID=GhiAffx.15092.1 CNT=9 FEA=EST TIER=ConsEnd STK=0 NOTE=sequence(s) not in UniGene REP_ORG=G. hirsutum
GhiAffx.16508.1.S1_at	420.1	P	0.000244	168.7	P	0.000244	-1.5	D	0.000966	gb:DW232721.1 dbest_id:34836887 TID=GhiAffx.16508.1 CNT=4 FEA=EST TIER=ConsEnd STK=0 NOTE=sequence(s) not in UniGene REP_ORG=
Ghi.2510.1.S1_at	213.9	P	0.001221	124.6	P	0.010742	-1.5	D	0.001651	gb:DT462322 DB_XREF=gi:73859583 DB_XREF=GH_CHX11D03.x CLONE=GH_CHX11D03 TID=Ghi.2510.1 CNT=6 FEA=EST TIER=ConsEnd STK=0 UG=Ghi.2510 UG_TITLE=Transcribed locus, moderately similar to NP_180654.1 ASP1 (ASPARTATE AMINOTRANSFERASE 1) (Arabidopsis thaliana) REP_ORG=G. hirsutum
Ghi.9544.4.S1_s_at	196.4	P	0.000732	91.3	A	0.095215	-1.5	D	5.2e-05	gb:DT463727 DB_XREF=gi:73860988 DB_XREF=GH_CHX13P19.f CLONE=GH_CHX13P19 TID=Ghi.9544.4 CNT=9 FEA=EST TIER=ConsEnd STK=0 UG=Ghi.9544 UG_TITLE=Transcribed locus, moderately similar to NP_196257.2 unknown protein (Arabidopsis thaliana) REP_ORG=G. hirsutum
Ghi.1092.1.A1_x_at	4053	P	0.000244	2489.1	P	0.000244	-1.5	D	4e-05	gb:DT462950 DB_XREF=gi:73860211 DB_XREF=GH_CHX12N12.r CLONE=GH_CHX12N12 TID=Ghi.1092.1 CNT=11 FEA=EST TIER=ConsEnd STK=1 UG=Ghi.1092 UG_TITLE=Transcribed locus, moderately similar to NP_567834.2 unknown protein (Arabidopsis thaliana) REP_ORG=G. hirsutum
GhiAffx.10889.1.A1_at	302.9	P	0.001221	146.9	P	0.010742	-1.5	D	7.8e-05	gb:DW516189.1 dbest_id:35121972 TID=GhiAffx.10889.1 CNT=4 FEA=EST TIER=ConsEnd STK=1 NOTE=sequence(s) not in UniGene REP_ORG=
Ghi.10667.1.S1_s_at	472	P	0.000244	306.5	P	0.000244	-1.5	D	0.000966	gb:DN758645 DB_XREF=gi:84144403 DB_XREF=G.hir-stem 1149 TID=Ghi.10667.1 CNT=4 FEA=EST TIER=ConsEnd STK=0 UG=Ghi.10667 UG_TITLE=Transcribed locus REP_ORG=G. hirsutum
GhiAffx.23838.1.A1_at	298.7	P	0.000244	156.4	P	0.000244	-1.5	D	0.000147	gb:DW508103.1 dbest_id:35113886 TID=GhiAffx.23838.1 CNT=2 FEA=EST TIER=ConsEnd STK=1 NOTE=sequence(s) not in UniGene REP_ORG=
Ghi.1127.4.S1_x_at	737.3	P	0.001221	410.8	P	0.023926	-1.5	D	3e-05	gb:DN817338 DB_XREF=gi:84156112 DB_XREF=G.hir-seedling 538 TID=Ghi.1127.4 CNT=1 FEA=EST TIER=ConsEnd STK=0 UG=Ghi.1127 UG_TITLE=Transcribed locus, moderately similar to NP_200564.1 TCH4 (TOUCH 4); hydrolase, acting on glycosyl bonds hydrolase, hydrolyzing O-glycosyl compounds (Arabidopsis thaliana) REP_ORG=G. hirsutum
Ghi.7268.1.S1_at	65	P	0.000244	49.4	A	0.129639	-1.5	D	0.001486	gb:AW186655 DB_XREF=gi:6461103 DB_XREF=BNLGHi12246 TID=Ghi.7268.1 CNT=2 FEA=EST TIER=ConsEnd STK=0 UG=Ghi.7268 UG_TITLE=Transcribed locus, moderately similar to NP_568775.1 unknown protein (Arabidopsis thaliana) REP_ORG=G. hirsutum
Ghi.2994.1.S1_s_at	153.8	P	0.000732	80.1	P	0.030273	-1.5	D	0.000865	gb:DT574613 DB_XREF=gi:78354339 DB_XREF=EST1085253 TID=Ghi.2994.1 CNT=8 FEA=EST TIER=ConsEnd STK=0 UG=Ghi.2994 UG_TITLE=Transcribed locus, moderately similar to NP_199565.1 unknown protein (Arabidopsis thaliana) REP_ORG=G. hirsutum
Ghi.10090.1.S1_s_at	262.4	P	0.00415	142.9	P	0.018555	-1.5	D	0.000966	gb:AI728543 DB_XREF=gi:5047395 DB_XREF=BNLGHi11004 TID=Ghi.10090.1 CNT=11 FEA=EST TIER=ConsEnd STK=0 UG=Ghi.10090 UG_TITLE=Transcribed locus, weakly similar to NP_566028.1 unknown protein (Arabidopsis thaliana) REP_ORG=G. hirsutum
Ghi.2738.1.S1_s_at	11485.7	P	0.000244	6625	P	0.000244	-1.5	D	8.8e-05	gb:DT560821 DB_XREF=gi:78340547 DB_XREF=EST1071461 TID=Ghi.2738.1 CNT=14 FEA=EST TIER=ConsEnd STK=0 UG=Ghi.2738 UG_TITLE=Transcribed locus, strongly similar to XP_483191.1 heat shock protein 82 (Oryza sativa (japonica cultivar-group)) REP_ORG=G. hirsutum
Ghi.8379.1.S1_s_at	18002.2	P	0.000244	9425.6	P	0.000244	-1.5	D	3.5e-05	gb:DT049115 DB_XREF=gi:72273360 DB_XREF=COT_DJ_A01 TID=Ghi.8379.1 CNT=8 FEA=EST TIER=ConsEnd STK=1 UG=Ghi.8379 UG_TITLE=Transcribed locus, moderately similar to NP_180511.1 unknown protein (Arabidopsis thaliana) REP_ORG=G. hirsutum
GhiAffx.34212.1.S1_s_at	955.3	P	0.000244	597.3	P	0.000244	-1.5	D	2e-05	gb:DW224848.1 dbest_id:34829020 TID=GhiAffx.34212.1 CNT=2 FEA=EST TIER=ConsEnd STK=0 NOTE=sequence(s) not in UniGene REP_ORG=
Ghi.1933.1.A1_x_at	213.8	P	0.000244	139.2	A	0.095215	-1.5	D	2e-05	gb:CA992810 DB_XREF=gi:31072531 DB_XREF=pAR01F05 TID=Ghi.1933.1 CNT=2 FEA=EST TIER=ConsEnd STK=0 UG=Ghi.1933 UG_TITLE=Transcribed locus, moderately similar to XP_477221.1 putative UDP-glucosyltransferase (Oryza sativa (japonica cultivar-group)) REP_ORG=G. hirsutum
GhiAffx.63571.1.S1_at	242.8	P	0.001221	107.2	P	0.000732	-1.5	D	0.000692	gb:DW242568.1 dbest_id:34846734 TID=GhiAffx.63571.1 CNT=2 FEA=EST TIER=ConsEnd STK=0 NOTE=sequence(s) not in UniGene REP_ORG=
Ghi.5679.1.S1_s_at	13287.1	P	0.000244	6892.9	P	0.000244	-1.5	D	0.000389	gb:DT465978 DB_XREF=gi:73863239 DB_XREF=GH_CHX18D14.r CLONE=GH_CHX18D14 TID=Ghi.5679.1 CNT=9 FEA=EST TIER=Stack STK=9 UG=Ghi.5679 UG_TITLE=Transcribed locus, moderately similar to NP_180511.1 unknown protein (Arabidopsis thaliana) REP_ORG=G. hirsutum
Ghi.4833.1.A1_s_at	1459.6	P	0.000244	938.9	P	0.000244	-1.5	D	0.000865	gb:DR456778 DB_XREF=gi:84168130 DB_XREF=CM048D01 TID=Ghi.4833.1 CNT=2 FEA=EST TIER=ConsEnd STK=0 UG=Ghi.4833 UG_TITLE=Transcribed locus, moderately similar to NP_198138.2 unknown protein (Arabidopsis thaliana) REP_ORG=G. hirsutum
Ghi.10179.1.S1_s_at	7825	P	0.000244	3760.9	P	0.000244	-1.5	D	2.3e-05	gb:DT048694 DB_XREF=gi:72272524 DB_XREF=COT_DD_F02 TID=Ghi.10179.1 CNT=4 FEA=EST TIER=ConsEnd STK=0 UG=Ghi.10179 UG_TITLE=Transcribed locus, strongly similar to NP_178111.1 HSP91 (Arabidopsis thaliana) REP_ORG=G. hirsutum
Ghi.2530.1.S1_at	246.4	P	0.000244	164	P	0.023926	-1.5	D	4e-05	gb:DT554452 DB_XREF=gi:78334178 DB_XREF=EST1065092 TID=Ghi.2530.1 CNT=3 FEA=EST TIER=ConsEnd STK=0 UG=Ghi.2530 UG_TITLE=Transcribed locus, moderately similar to NP_027726.1 GTP binding translation initiation factor (Arabidopsis thaliana) REP_ORG=G. hirsutum
Ghi.6269.2.S1_at	323.8	P	0.000244	159	P	0.001953	-1.5	D	0.000167	gb:DT550588 DB_XREF=gi:78330314 DB_XREF=EST1061228 TID=Ghi.6269.2 CNT=9 FEA=EST TIER=ConsEnd STK=0 UG=Ghi.6269 UG_TITLE=Transcribed locus, moderately similar to NP_567764.1 RNA binding (Arabidopsis thaliana) REP_ORG=G. hirsutum
Ghi.272.1.S1_s_at	280	P	0.000244	131.3	P	0.001221	-1.5	D	0.000389	gb:DT561048 DB_XREF=gi:78340774 DB_XREF=EST1071688 TID=Ghi.272.1 CNT=16 FEA=EST TIER=ConsEnd STK=0 UG=Ghi.272 UG_TITLE=Transcribed locus REP_ORG=G. hirsutum
GhiAffx.2473.1.S1_at	201	P	0.000732	103	P	0.008057	-1.5	D	0.000346	gb:DW487792.1 dbest_id:35092220 TID=GhiAffx.2473.1 CNT=4 FEA=EST TIER=ConsEnd STK=0 NOTE=sequence(s) not in UniGene REP_ORG=
Ghi.10720.1.S1_s_at	442.8	P	0.000244	269.7	P	0.001953	-1.5	D	2.7e-05	gb:AI729176 DB_XREF=gi:5048028 DB_XREF=BNLGHi12847 TID=Ghi.10720.1 CNT=27 FEA=EST TIER=ConsEnd STK=0 UG=Ghi.10720 UG_TITLE=Transcribed locus, moderately similar to NP_568113.1 isocitrate dehydrogenase (NAD+) oxidoreductase (Arabidopsis thaliana) REP_ORG=G. hirsutum
GhiAffx.23736.1.S1_s_at	280.3	P	0.001953	137.8	P	0.018555	-1.5	D	0.000438	gb:DW507563.1 dbest_id:35113346 TID=GhiAffx.23736.1 CNT=2 FEA=EST TIER=ConsEnd STK=1 NOTE=sequence(s) not in UniGene REP_ORG=
GhiAffx.3941.1.S1_x_at	256.2	P	0.001953	110.3	A	0.067627	-1.5	D	4.6e-05	gb:DW241402.1 dbest_id:34845568 TID=GhiAffx.3941.1 CNT=6 FEA=EST TIER=ConsEnd STK=0 NOTE=sequence(s) not in UniGene REP_ORG=
GhiAffx.17252.1.A1_at	78.1	P	0.000244	31.2	A	0.19458	-1.5	D	0.001201	gb:DW513892.1 dbest_id:35119675 TID=GhiAffx.17252.1 CNT=2 FEA=EST TIER=ConsEnd STK=0 NOTE=sequence(s) not in UniGene REP_ORG=
Ghi.9822.1.S1_s_at	231.5	P	0.000244	117.9	A	0.111572	-1.5	D	0.00013	gb:AI725513 DB_XREF=gi:5044296 DB_XREF=BNLGHi11936 TID=Ghi.9822.1 CNT=12 FEA=EST TIER=ConsEnd STK=0 UG=Ghi.9822 UG_TITLE=Transcribed locus, moderately similar to NP_177254.1 SYNC1; ATP binding asparagine-tRNA ligase aspartate-tRNA ligase nucleic acid binding tRNA ligase (Arabidopsis thaliana) REP_ORG=G. hirsutum
Ghi.9595.1.S1_s_at	447.8	P	0.000244	210	P	0.000244	-1.5	D	2e-05	gb:DT527480 DB_XREF=gi:73944172 DB_XREF=GH_OCF09D04.f CLONE=GH_OCF09D04 TID=Ghi.9595.1 CNT=22 FEA=EST TIER=ConsEnd STK=0 UG=Ghi.9595 UG_TITLE=Transcribed locus, moderately similar to NP_565538.1 unknown protein (Arabidopsis thaliana) REP_ORG=G. hirsutum
GhiAffx.33494.1.A1_at	85.8	P	0.005859	62.7	A	0.219482	-1.5	D	0.000346	gb:DW487536.1 dbest_id:35091964 TID=GhiAffx.33494.1 CNT=4 FEA=EST TIER=ConsEnd STK=0 NOTE=sequence(s) not in UniGene REP_ORG=
Ghi.4995.1.S1_at	286.4	P	0.01416	216.7	P	0.005859	-1.5	D	0.000618	gb:AI731055 DB_XREF=gi:5049907 DB_XREF=BNLGHi8507 TID=Ghi.4995.1 CNT=12 FEA=EST TIER=ConsEnd STK=0 UG=Ghi.4995 UG_TITLE=Transcribed locus, weakly similar to NP_566438.1 unknown protein (Arabidopsis thaliana) REP_ORG=G. hirsutum
GhiAffx.2620.1.S1_at	165.2	P	0.000732	68.5	A	0.219482	-1.5	D	7.8e-05	gb:AI729285 DB_XREF=gi:5048137 DB_XREF=BNLGHi13052 TID=GhiAffx.2620.1 CNT=4 FEA=EST TIER=ConsEnd STK=0 NOTE=sequence(s) not in UniGene REP_ORG=G. hirsutum
GhiAffx.15524.1.S1_s_at	457.6	P	0.000244	240.4	P	0.000244	-1.5	D	0.000552	gb:DW238643.1 dbest_id:34842809 TID=GhiAffx.15524.1 CNT=4 FEA=EST TIER=ConsEnd STK=1 NOTE=sequence(s) not in UniGene REP_ORG=
Ghi.10162.1.S1_at	321.4	P	0.000244	209.7	P	0.000244	-1.5	D	0.000438	gb:DT560160 DB_XREF=gi:78339886 DB_XREF=EST1070800 TID=Ghi.10162.1 CNT=10 FEA=EST TIER=ConsEnd STK=0 UG=Ghi.10162 UG_TITLE=Transcribed locus REP_ORG=G. hirsutum
Ghi.8014.1.S1_s_at	499.7	P	0.000244	312.4	P	0.000244	-1.5	D	2e-05	gb:AI054483 DB_XREF=gi:3325597 DB_XREF=coau0001B24 CLONE=coau0001B24 TID=Ghi.8014.1 CNT=3 FEA=EST TIER=ConsEnd STK=0 UG=Ghi.8014 UG_TITLE=Transcribed locus, moderately similar to NP_178224.1 fructose-bisphosphate aldolase (Arabidopsis thaliana) REP_ORG=G. hirsutum
Gra.94.2.S1_s_at	164	P	0.000244	103.7	P	0.008057	-1.5	D	0.000114	gb:CO127097 DB_XREF=gi:48828707 DB_XREF=GR__Eb11H20.f CLONE=GR__Eb11H20 TID=Gra.94.2 CNT=3 FEA=EST TIER=ConsEnd STK=0 UG=Gra.94 UG_TITLE=Transcribed locus, moderately similar to NP_193348.1 GHMP kinase family protein (Arabidopsis thaliana) REP_ORG=G. raimondii
GhiAffx.59300.1.S1_at	674.2	P	0.000244	365.8	P	0.000732	-1.5	D	2e-05	gb:DW498697.1 dbest_id:35103125 TID=GhiAffx.59300.1 CNT=3 FEA=EST TIER=ConsEnd STK=0 NOTE=sequence(s) not in UniGene REP_ORG=
Gra.659.1.S1_s_at	1019.1	P	0.000244	617.3	P	0.000244	-1.5	D	3e-05	gb:CO123866 DB_XREF=gi:48822553 DB_XREF=GR__Eb06F16.f CLONE=GR__Eb06F16 TID=Gra.659.1 CNT=3 FEA=EST TIER=ConsEnd STK=0 UG=Gra.659 UG_TITLE=Transcribed locus, moderately similar to NP_565094.1 betaine-aldehyde dehydrogenase, putative (Arabidopsis thaliana) REP_ORG=G. raimondii
Ghi.9811.2.S1_s_at	416.8	P	0.000732	234.1	P	0.008057	-1.5	D	2e-05	gb:DT467511 DB_XREF=gi:73864772 DB_XREF=GH_CHX20I12.f CLONE=GH_CHX20I12 TID=Ghi.9811.2 CNT=5 FEA=EST TIER=ConsEnd STK=0 UG=Ghi.9811 UG_TITLE=Transcribed locus, strongly similar to NP_190754.2 CAX3; cation:cation antiporter (Arabidopsis thaliana) REP_ORG=G. hirsutum
GhiAffx.36427.1.S1_at	163.2	P	0.000732	97	P	0.005859	-1.5	D	0.000389	gb:DW481653.1 dbest_id:35086081 TID=GhiAffx.36427.1 CNT=3 FEA=EST TIER=ConsEnd STK=0 NOTE=sequence(s) not in UniGene REP_ORG=
GhiAffx.35292.1.S1_at	86	P	0.000244	39.4	A	0.149658	-1.5	D	0.001486	gb:DW481273.1 dbest_id:35085701 TID=GhiAffx.35292.1 CNT=4 FEA=EST TIER=ConsEnd STK=0 NOTE=sequence(s) not in UniGene REP_ORG=
GhiAffx.49546.1.S1_s_at	373.8	P	0.000244	174.2	P	0.000732	-1.5	D	2.7e-05	gb:DW238515.1 dbest_id:34842681 TID=GhiAffx.49546.1 CNT=2 FEA=EST TIER=ConsEnd STK=0 NOTE=sequence(s) not in UniGene REP_ORG=
Ghi.3150.2.S1_s_at	181.1	P	0.001953	112.4	M	0.056152	-1.5	D	0.001651	gb:DT558684 DB_XREF=gi:78338410 DB_XREF=EST1069324 TID=Ghi.3150.2 CNT=2 FEA=EST TIER=ConsEnd STK=0 UG=Ghi.3150 UG_TITLE=Transcribed locus, weakly similar to NP_201035.1 ion channel (Arabidopsis thaliana) REP_ORG=G. hirsutum
Ghi.10473.1.S1_at	2100.8	P	0.000244	1162.4	P	0.000244	-1.5	D	2e-05	gb:DN758509 DB_XREF=gi:84144267 DB_XREF=G.hir-stem 1013 TID=Ghi.10473.1 CNT=15 FEA=EST TIER=ConsEnd STK=0 UG=Ghi.10473 UG_TITLE=Transcribed locus, moderately similar to NP_563910.1 CCS1; superoxide dismutase copper chaperone (Arabidopsis thaliana) REP_ORG=G. hirsutum
Ghi.8773.1.S1_s_at	707.8	P	0.000244	401.2	P	0.000244	-1.5	D	0.000114	gb:AI726703 DB_XREF=gi:5045555 DB_XREF=BNLGHi6370 TID=Ghi.8773.1 CNT=5 FEA=EST TIER=ConsEnd STK=0 UG=Ghi.8773 UG_TITLE=Transcribed locus, moderately similar to NP_176030.1 CRT1 (CALRETICULIN 1); calcium ion binding (Arabidopsis thaliana) REP_ORG=G. hirsutum
Ghi.1672.1.S1_s_at	713.5	P	0.000244	386.9	P	0.000244	-1.5	D	7.8e-05	gb:AW187460 DB_XREF=gi:6461896 DB_XREF=BNLGHi5513 TID=Ghi.1672.1 CNT=3 FEA=EST TIER=ConsEnd STK=0 UG=Ghi.1672 UG_TITLE=Transcribed locus, moderately similar to NP_196423.1 unknown protein (Arabidopsis thaliana) REP_ORG=G. hirsutum
Ghi.7623.1.S1_x_at	634.3	P	0.000732	338.6	P	0.000732	-1.5	D	3e-05	gb:AI728825 DB_XREF=gi:5047677 DB_XREF=BNLGHi11768 TID=Ghi.7623.1 CNT=4 FEA=EST TIER=ConsEnd STK=0 UG=Ghi.7623 UG_TITLE=Transcribed locus, strongly similar to NP_191101.2 oxidoreductase, acting on the aldehyde or oxo group of donors, disulfide as acceptor oxoglutarate dehydrogenase (succinyl-transferring) (Arabidopsis thaliana) REP_ORG=G. hirsutum
GhiAffx.62037.1.S1_x_at	506.2	P	0.000244	236.7	P	0.000732	-1.5	D	2.3e-05	gb:DW512677.1 dbest_id:35118460 TID=GhiAffx.62037.1 CNT=4 FEA=EST TIER=ConsEnd STK=0 NOTE=sequence(s) not in UniGene REP_ORG=
GhiAffx.58011.1.S1_s_at	331.4	P	0.000244	168.5	P	0.000732	-1.5	D	8.8e-05	gb:DW233263.1 dbest_id:34837429 TID=GhiAffx.58011.1 CNT=2 FEA=EST TIER=ConsEnd STK=0 NOTE=sequence(s) not in UniGene REP_ORG=
Ghi.10678.1.S1_s_at	1931.5	P	0.000244	1066.9	P	0.000244	-1.5	D	7.8e-05	gb:DR458501 DB_XREF=gi:84169853 DB_XREF=CM066D09 TID=Ghi.10678.1 CNT=2 FEA=EST TIER=ConsEnd STK=0 UG=Ghi.10678 UG_TITLE=Transcribed locus, moderately similar to NP_191580.1 ATP binding (Arabidopsis thaliana) REP_ORG=G. hirsutum
GhiAffx.12967.1.S1_at	140	P	0.000244	73.5	M	0.056152	-1.5	D	0.000147	gb:DT550626 DB_XREF=gi:78330352 DB_XREF=EST1061266 TID=GhiAffx.12967.1 CNT=2 FEA=EST TIER=ConsEnd STK=0 NOTE=sequence(s) not in UniGene REP_ORG=G. hirsutum
GhiAffx.42919.1.S1_at	7247.2	P	0.000244	4425.8	P	0.000244	-1.5	D	2e-05	gb:DW510737.1 dbest_id:35116520 TID=GhiAffx.42919.1 CNT=6 FEA=EST TIER=ConsEnd STK=0 NOTE=sequence(s) not in UniGene REP_ORG=
Ghi.7043.1.S1_at	212.2	P	0.001221	118.2	P	0.01416	-1.5	D	4.6e-05	gb:AW587457 DB_XREF=gi:7958740 DB_XREF=IPPGHZ0043 TID=Ghi.7043.1 CNT=3 FEA=EST TIER=ConsEnd STK=0 UG=Ghi.7043 UG_TITLE=Transcribed locus, moderately similar to NP_200219.1 HGO (HOMOGENTISATE 1,2-DIOXYGENASE); homogentisate 1,2-dioxygenase (Arabidopsis thaliana) REP_ORG=G. hirsutum
Ghi.3861.2.S1_s_at	606.1	P	0.000244	378.5	P	0.000244	-1.5	D	0.001201	gb:DT461065 DB_XREF=gi:73852045 DB_XREF=GH_ON40E20.r CLONE=GH_ON40E20 TID=Ghi.3861.2 CNT=3 FEA=EST TIER=ConsEnd STK=0 UG=Ghi.3861 UG_TITLE=Transcribed locus, strongly similar to NP_565842.1 unknown protein (Arabidopsis thaliana) REP_ORG=G. hirsutum
Ghi.7548.2.S1_at	561.5	P	0.01416	303.2	P	0.023926	-1.5	D	0.001651	gb:DT556508 DB_XREF=gi:78336234 DB_XREF=EST1067148 TID=Ghi.7548.2 CNT=8 FEA=EST TIER=ConsEnd STK=0 UG=Ghi.7548 UG_TITLE=Transcribed locus, moderately similar to NP_193220.1 unknown protein (Arabidopsis thaliana) REP_ORG=G. hirsutum
Ghi.10109.2.S1_at	840.1	P	0.000244	391.7	P	0.000244	-1.5	D	4e-05	gb:DT557589 DB_XREF=gi:78337315 DB_XREF=EST1068229 TID=Ghi.10109.2 CNT=5 FEA=EST TIER=ConsEnd STK=0 UG=Ghi.10109 UG_TITLE=Transcribed locus, weakly similar to NP_565045.1 TRFL6 (TRF-LIKE 6); DNA binding transcription factor (Arabidopsis thaliana) REP_ORG=G. hirsutum
Ghi.7129.1.S1_at	176.4	P	0.000244	77.2	P	0.00415	-1.5	D	2.3e-05	gb:DR457763 DB_XREF=gi:84169115 DB_XREF=CM058F09 TID=Ghi.7129.1 CNT=3 FEA=EST TIER=ConsEnd STK=0 UG=Ghi.7129 UG_TITLE=Transcribed locus, moderately similar to NP_199935.2 unknown protein (Arabidopsis thaliana) REP_ORG=G. hirsutum
Ghi.6995.1.A1_s_at	7589.5	P	0.000244	3470.8	P	0.000244	-1.5	D	2e-05	gb:AJ513421 DB_XREF=gi:24976904 DB_XREF=AJ513421 CLONE=suo22a07r3 TID=Ghi.6995.1 CNT=3 FEA=EST TIER=ConsEnd STK=0 UG=Ghi.6995 UG_TITLE=Transcribed locus, moderately similar to NP_171625.1 unknown protein (Arabidopsis thaliana) REP_ORG=G. hirsutum
Ghi.7831.1.S1_at	261.5	P	0.001221	157.2	P	0.008057	-1.5	D	0.000692	gb:DR457208 DB_XREF=gi:84168560 DB_XREF=CM052H02 TID=Ghi.7831.1 CNT=6 FEA=EST TIER=ConsEnd STK=0 UG=Ghi.7831 UG_TITLE=Transcribed locus, strongly similar to NP_197625.1 nucleoside-triphosphatase nucleotide binding (Arabidopsis thaliana) REP_ORG=G. hirsutum
Gra.617.3.S1_s_at	200.3	P	0.000244	144.7	P	0.001221	-1.5	D	0.000438	gb:CO127719 DB_XREF=gi:48829329 DB_XREF=GR__Eb12H02.f CLONE=GR__Eb12H02 TID=Gra.617.3 CNT=4 FEA=EST TIER=ConsEnd STK=0 UG=Gra.617 UG_TITLE=Transcribed locus, moderately similar to NP_200464.1 expressed protein (Arabidopsis thaliana) REP_ORG=G. raimondii
GhiAffx.28333.1.S1_at	297.5	P	0.000732	163.2	P	0.001221	-1.5	D	0.000774	gb:DR453945 DB_XREF=gi:84165297 DB_XREF=CM018F02 TID=GhiAffx.28333.1 CNT=1 FEA=EST TIER=ConsEnd STK=0 NOTE=sequence(s) not in UniGene REP_ORG=G. hirsutum
Ghi.7604.1.S1_s_at	479.7	P	0.000244	240.7	P	0.000244	-1.5	D	5.2e-05	gb:DT573609 DB_XREF=gi:78353335 DB_XREF=EST1084249 TID=Ghi.7604.1 CNT=13 FEA=EST TIER=ConsEnd STK=0 UG=Ghi.7604 UG_TITLE=Transcribed locus, moderately similar to NP_178171.1 3-isopropylmalate dehydrogenase oxidoreductase (Arabidopsis thaliana) REP_ORG=G. hirsutum
GhiAffx.62486.1.S1_at	167.8	P	0.000732	94.1	A	0.067627	-1.5	D	0.000618	gb:DR458682 DB_XREF=gi:84170034 DB_XREF=CM068C11 TID=GhiAffx.62486.1 CNT=3 FEA=EST TIER=ConsEnd STK=0 NOTE=sequence(s) not in UniGene REP_ORG=G. hirsutum
Ghi.7427.1.S1_s_at	324.6	P	0.000244	193.6	P	0.000732	-1.5	D	5.2e-05	gb:AI730798 DB_XREF=gi:5049650 DB_XREF=BNLGHi7965 TID=Ghi.7427.1 CNT=8 FEA=EST TIER=ConsEnd STK=0 UG=Ghi.7427 UG_TITLE=Transcribed locus, weakly similar to NP_563818.1 strictosidine synthase (Arabidopsis thaliana) REP_ORG=G. hirsutum
Ghi.2172.1.A1_s_at	3049.8	P	0.000244	1631.2	P	0.000244	-1.5	D	2e-05	gb:DT048041 DB_XREF=gi:72271206 DB_XREF=COT_CV_E11 TID=Ghi.2172.1 CNT=1 FEA=EST TIER=ConsEnd STK=1 UG=Ghi.2172 UG_TITLE=Transcribed locus, weakly similar to NP_567250.1 nucleic acid binding rhodopsin-like receptor zinc ion binding (Arabidopsis thaliana) REP_ORG=G. hirsutum
GhiAffx.46311.1.S1_at	498.2	P	0.001953	287.3	P	0.008057	-1.5	D	0.00013	gb:DW506626.1 dbest_id:35112409 TID=GhiAffx.46311.1 CNT=3 FEA=EST TIER=ConsEnd STK=1 NOTE=sequence(s) not in UniGene REP_ORG=
Ghi.7751.1.S1_s_at	298.1	P	0.000244	151.4	P	0.00415	-1.5	D	4e-05	gb:AI727093 DB_XREF=gi:5045945 DB_XREF=BNLGHi7314 TID=Ghi.7751.1 CNT=3 FEA=EST TIER=ConsEnd STK=0 UG=Ghi.7751 UG_TITLE=Transcribed locus, strongly similar to NP_921687.1 putative endoplasmic reticulum membrane fusion protein (Oryza sativa (japonica cultivar-group)) REP_ORG=G. hirsutum
GhiAffx.34280.1.A1_at	355.4	P	0.000244	152.8	P	0.008057	-1.5	D	3e-05	gb:DW495739.1 dbest_id:35100167 TID=GhiAffx.34280.1 CNT=4 FEA=EST TIER=ConsEnd STK=2 NOTE=sequence(s) not in UniGene REP_ORG=
GhiAffx.28784.1.S1_s_at	264.8	P	0.023926	142.3	A	0.111572	-1.5	D	0.000114	gb:DW234487.1 dbest_id:34838653 TID=GhiAffx.28784.1 CNT=8 FEA=EST TIER=ConsEnd STK=1 NOTE=sequence(s) not in UniGene REP_ORG=
Gra.776.1.S1_s_at	169.6	P	0.00415	70.9	P	0.037598	-1.5	D	0.000618	gb:CO090928 DB_XREF=gi:48789614 DB_XREF=GR__Ea11C14.f CLONE=GR__Ea11C14 TID=Gra.776.1 CNT=3 FEA=EST TIER=ConsEnd STK=0 UG=Gra.776 UG_TITLE=Transcribed locus, strongly similar to NP_178011.1 vacuolar ATP synthase catalytic subunit A V-ATPase A subunit vacuolar proton pump alpha subunit V-ATPase 69 kDa subunit (Arabidopsis thaliana) REP_ORG=G. raimondii
Ghi.546.1.S1_at	491.5	P	0.000244	263.7	P	0.000244	-1.5	D	6e-05	gb:DT563333 DB_XREF=gi:78343059 DB_XREF=EST1073973 TID=Ghi.546.1 CNT=2 FEA=EST TIER=ConsEnd STK=0 UG=Ghi.546 UG_TITLE=Transcribed locus, moderately similar to NP_196858.1 unknown protein (Arabidopsis thaliana) REP_ORG=G. hirsutum
GraAffx.28022.1.S1_s_at	1408.2	P	0.000244	820.8	P	0.000244	-1.5	D	2e-05	gb:CO087722 DB_XREF=gi:48778356 DB_XREF=GR__Ea06F04.f CLONE=GR__Ea06F04 TID=GraAffx.28022.1 CNT=1 FEA=EST TIER=ConsEnd STK=0 NOTE=sequence(s) not in UniGene REP_ORG=G. raimondii
Gra.607.1.S1_s_at	8406.6	P	0.000244	4455	P	0.000244	-1.5	D	2e-05	gb:CO091804 DB_XREF=gi:48790490 DB_XREF=GR__Ea12H21.f CLONE=GR__Ea12H21 TID=Gra.607.1 CNT=3 FEA=EST TIER=ConsEnd STK=0 UG=Gra.607 UG_TITLE=Transcribed locus, moderately similar to NP_197572.1 20 kDa chaperonin, chloroplast (CPN21) (CHCPN10) (CPN20) (Arabidopsis thaliana) REP_ORG=G. raimondii
Ghi.4896.2.S1_at	228.3	P	0.001221	125.4	P	0.005859	-1.5	D	0.000147	gb:DT463424 DB_XREF=gi:73860685 DB_XREF=GH_CHX13I14.r CLONE=GH_CHX13I14 TID=Ghi.4896.2 CNT=2 FEA=EST TIER=ConsEnd STK=0 UG=Ghi.4896 UG_TITLE=Transcribed locus, moderately similar to NP_178112.1 heat shock protein binding unfolded protein binding (Arabidopsis thaliana) REP_ORG=G. hirsutum
GhiAffx.51033.1.A1_s_at	386.7	P	0.000244	214.2	P	0.000244	-1.5	D	2e-05	gb:DW226159.1 dbest_id:34830331 TID=GhiAffx.51033.1 CNT=2 FEA=EST TIER=ConsEnd STK=1 NOTE=sequence(s) not in UniGene REP_ORG=
Ghi.7793.1.S1_at	99.9	P	0.000244	58.9	A	0.246094	-1.5	D	0.000307	gb:AI726366 DB_XREF=gi:5045218 DB_XREF=BNLGHi5668 TID=Ghi.7793.1 CNT=3 FEA=EST TIER=ConsEnd STK=0 UG=Ghi.7793 UG_TITLE=Transcribed locus, moderately similar to NP_567350.1 catalytic hydrolase (Arabidopsis thaliana) REP_ORG=G. hirsutum
GhiAffx.19095.1.A1_s_at	1616.7	P	0.000244	785.7	P	0.000244	-1.5	D	3e-05	gb:DW505219.1 dbest_id:35111002 TID=GhiAffx.19095.1 CNT=9 FEA=EST TIER=ConsEnd STK=1 NOTE=sequence(s) not in UniGene REP_ORG=
Gra.1543.1.A1_at	1401.9	P	0.000244	781.9	P	0.000244	-1.5	D	2.7e-05	gb:CO124191 DB_XREF=gi:48822878 DB_XREF=GR__Eb06P04.r CLONE=GR__Eb06P04 TID=Gra.1543.1 CNT=3 FEA=EST TIER=ConsEnd STK=2 UG=Gra.1543 UG_TITLE=Transcribed locus, weakly similar to NP_199733.2 expressed protein (Arabidopsis thaliana) REP_ORG=G. raimondii
Ghi.8067.1.S1_s_at	1722.1	P	0.000244	959.9	P	0.000244	-1.5	D	2e-05	gb:AF009568.1 DB_XREF=gi:2911806 TID=Ghi.8067.1 CNT=1 FEA=mRNA TIER=ConsEnd STK=0 UG=Ghi.8067 UG_TITLE=Gossypium hirsutum H+-pyrophosphatase (VPP) DEF=Gossypium hirsutum H+-pyrophosphatase (VPP) mRNA, partial cds. REP_ORG=G. hirsutum
Ghi.9984.1.S1_s_at	1717.3	P	0.000732	920.1	P	0.000244	-1.5	D	3e-05	gb:DT574560 DB_XREF=gi:78354286 DB_XREF=EST1085200 TID=Ghi.9984.1 CNT=9 FEA=EST TIER=ConsEnd STK=0 UG=Ghi.9984 UG_TITLE=Transcribed locus, weakly similar to NP_851275.1 IAA9; transcription factor (Arabidopsis thaliana) REP_ORG=G. hirsutum
GhiAffx.19337.1.S1_s_at	140.9	P	0.000244	85.4	P	0.01416	-1.5	D	3.5e-05	gb:DW488606.1 dbest_id:35093034 TID=GhiAffx.19337.1 CNT=2 FEA=EST TIER=ConsEnd STK=0 NOTE=sequence(s) not in UniGene REP_ORG=
GhiAffx.30547.1.S1_s_at	266.3	P	0.000244	218	P	0.005859	-1.5	D	4.6e-05	gb:DW496052.1 dbest_id:35100480 TID=GhiAffx.30547.1 CNT=2 FEA=EST TIER=ConsEnd STK=0 NOTE=sequence(s) not in UniGene REP_ORG=
Gra.2904.2.S1_s_at	2595.5	P	0.000244	1337	P	0.000244	-1.5	D	2e-05	gb:CO090737 DB_XREF=gi:48789423 DB_XREF=GR__Ea10N22.r CLONE=GR__Ea10N22 TID=Gra.2904.2 CNT=2 FEA=EST TIER=ConsEnd STK=1 UG=Gra.2904 UG_TITLE=Transcribed locus, moderately similar to NP_200010.1 sorbitol dehydrogenase, putative L-iditol 2-dehydrogenase, putative (Arabidopsis thaliana) REP_ORG=G. raimondii
Gra.2835.2.S1_s_at	338.6	P	0.000244	226	P	0.001221	-1.5	D	0.000273	gb:CO123945 DB_XREF=gi:48822632 DB_XREF=GR__Eb06H18.r CLONE=GR__Eb06H18 TID=Gra.2835.2 CNT=4 FEA=EST TIER=ConsEnd STK=1 UG=Gra.2835 UG_TITLE=Transcribed locus, moderately similar to NP_566536.1 L-asparaginase, putative L-asparagine amidohydrolase, putative (Arabidopsis thaliana) REP_ORG=G. raimondii
GhiAffx.28161.1.S1_s_at	6225.4	P	0.000244	3013.3	P	0.000244	-1.5	D	7.8e-05	gb:DT463913 DB_XREF=gi:73861174 DB_XREF=GH_CHX14I04.r CLONE=GH_CHX14I04 TID=GhiAffx.28161.1 CNT=2 FEA=EST TIER=ConsEnd STK=0 NOTE=sequence(s) not in UniGene REP_ORG=G. hirsutum
GhiAffx.17040.1.S1_s_at	569.6	P	0.000732	296.3	P	0.001953	-1.5	D	2e-05	gb:DW477289.1 dbest_id:35081717 TID=GhiAffx.17040.1 CNT=6 FEA=EST TIER=ConsEnd STK=0 NOTE=sequence(s) not in UniGene REP_ORG=
GhiAffx.21219.1.A1_s_at	2638.7	P	0.000244	1366.7	P	0.000244	-1.5	D	5.2e-05	gb:DW236303.1 dbest_id:34840469 TID=GhiAffx.21219.1 CNT=1 FEA=EST TIER=ConsEnd STK=1 NOTE=sequence(s) not in UniGene REP_ORG=
GhiAffx.60889.1.S1_at	387	P	0.000732	172.5	P	0.00293	-1.6	D	7.8e-05	gb:DW506642.1 dbest_id:35112425 TID=GhiAffx.60889.1 CNT=4 FEA=EST TIER=ConsEnd STK=1 NOTE=sequence(s) not in UniGene REP_ORG=
Ghi.7183.2.S1_at	89.9	P	0.001953	40.6	A	0.129639	-1.6	D	0.000307	gb:AW187331 DB_XREF=gi:6461767 DB_XREF=BNLGHi12885 TID=Ghi.7183.2 CNT=3 FEA=EST TIER=ConsEnd STK=0 UG=Ghi.7183 UG_TITLE=Transcribed locus, moderately similar to NP_196301.2 unknown protein (Arabidopsis thaliana) REP_ORG=G. hirsutum
GhiAffx.60157.1.S1_at	136	P	0.00293	61.6	A	0.219482	-1.6	D	0.000189	gb:DW502938.1 dbest_id:35107366 TID=GhiAffx.60157.1 CNT=5 FEA=EST TIER=ConsEnd STK=1 NOTE=sequence(s) not in UniGene REP_ORG=
Ghi.855.1.S1_at	275.2	P	0.01416	123.9	A	0.111572	-1.6	D	0.000114	gb:DR453924 DB_XREF=gi:84165276 DB_XREF=CM018D05 TID=Ghi.855.1 CNT=1 FEA=EST TIER=ConsEnd STK=0 UG=Ghi.855 UG_TITLE=Transcribed locus REP_ORG=G. hirsutum
Gra.2161.1.A1_s_at	1282.7	P	0.000244	530.5	P	0.000244	-1.6	D	3e-05	gb:CO125227 DB_XREF=gi:48826837 DB_XREF=GR__Eb08J13.r CLONE=GR__Eb08J13 TID=Gra.2161.1 CNT=4 FEA=EST TIER=ConsEnd STK=1 UG=Gra.2161 UG_TITLE=Transcribed locus, moderately similar to NP_563741.1 transport protein, putative (Arabidopsis thaliana) REP_ORG=G. raimondii
Ghi.7511.1.S1_s_at	345.3	P	0.001953	180.2	P	0.023926	-1.6	D	0.000438	gb:DT570632 DB_XREF=gi:78350358 DB_XREF=EST1081272 TID=Ghi.7511.1 CNT=6 FEA=EST TIER=ConsEnd STK=0 UG=Ghi.7511 UG_TITLE=Transcribed locus, moderately similar to NP_565504.1 unknown protein (Arabidopsis thaliana) REP_ORG=G. hirsutum
Ghi.7348.1.S1_s_at	2205.2	P	0.000244	1212.9	P	0.000244	-1.6	D	2e-05	gb:AI731405 DB_XREF=gi:5050257 DB_XREF=BNLGHi8922 TID=Ghi.7348.1 CNT=4 FEA=EST TIER=ConsEnd STK=0 UG=Ghi.7348 UG_TITLE=Transcribed locus, weakly similar to NP_566866.1 unknown protein (Arabidopsis thaliana) REP_ORG=G. hirsutum
GhiAffx.32217.1.A1_s_at	386.7	P	0.000244	201.2	P	0.000244	-1.6	D	4.6e-05	gb:DW516324.1 dbest_id:35122107 TID=GhiAffx.32217.1 CNT=2 FEA=EST TIER=ConsEnd STK=1 NOTE=sequence(s) not in UniGene REP_ORG=
GraAffx.1693.1.S1_s_at	804.8	P	0.000244	422.2	P	0.000244	-1.6	D	0.000147	gb:CO124449 DB_XREF=gi:48823136 DB_XREF=GR__Eb07G05.f CLONE=GR__Eb07G05 TID=GraAffx.1693.1 CNT=1 FEA=EST TIER=ConsEnd STK=0 NOTE=sequence(s) not in UniGene REP_ORG=G. raimondii
GhiAffx.19212.1.S1_at	1667.9	P	0.000244	901.4	P	0.000244	-1.6	D	2e-05	gb:DW240158.1 dbest_id:34844324 TID=GhiAffx.19212.1 CNT=5 FEA=EST TIER=ConsEnd STK=1 NOTE=sequence(s) not in UniGene REP_ORG=
Ghi.2548.1.S1_s_at	86.8	P	0.018555	58.4	A	0.171387	-1.6	D	0.000114	gb:DT558476 DB_XREF=gi:78338202 DB_XREF=EST1069116 TID=Ghi.2548.1 CNT=6 FEA=EST TIER=ConsEnd STK=0 UG=Ghi.2548 UG_TITLE=Transcribed locus, weakly similar to NP_568953.1 protein binding ubiquitin-protein ligase zinc ion binding (Arabidopsis thaliana) REP_ORG=G. hirsutum
GhiAffx.59222.1.S1_at	284.9	P	0.000244	211.4	P	0.023926	-1.6	D	0.000167	gb:DW498342.1 dbest_id:35102770 TID=GhiAffx.59222.1 CNT=4 FEA=EST TIER=ConsEnd STK=1 NOTE=sequence(s) not in UniGene REP_ORG=
Ghi.10225.2.S1_s_at	546.9	P	0.000732	195.3	P	0.001953	-1.6	D	2.3e-05	gb:DN779365 DB_XREF=gi:62295997 DB_XREF=CFUS8.2C07 CLONE=CFUS8.2C07 TID=Ghi.10225.2 CNT=3 FEA=EST TIER=ConsEnd STK=0 UG=Ghi.10225 UG_TITLE=Transcribed locus, moderately similar to XP_476001.1 putative nuclear RNA binding protein A (Oryza sativa (japonica cultivar-group)) REP_ORG=G. hirsutum
Ghi.9158.1.S1_at	144.7	P	0.001221	72	A	0.149658	-1.6	D	0.000307	gb:DT462880 DB_XREF=gi:73860141 DB_XREF=GH_CHX12L21.f CLONE=GH_CHX12L21 TID=Ghi.9158.1 CNT=6 FEA=EST TIER=ConsEnd STK=0 UG=Ghi.9158 UG_TITLE=Transcribed locus, moderately similar to NP_193114.1 ATP binding methionine-tRNA ligase tRNA binding tRNA ligase (Arabidopsis thaliana) REP_ORG=G. hirsutum
GhiAffx.27520.1.S1_at	186.7	P	0.00415	73.3	M	0.056152	-1.6	D	0.000865	gb:DR455120 DB_XREF=gi:84166472 DB_XREF=CM030H09 TID=GhiAffx.27520.1 CNT=2 FEA=EST TIER=ConsEnd STK=0 NOTE=sequence(s) not in UniGene REP_ORG=G. hirsutum
Gra.2938.2.A1_at	2440.4	P	0.000244	1481.3	P	0.000244	-1.6	D	0.000438	gb:CO085472 DB_XREF=gi:48776106 DB_XREF=GR__Ea02K12.r CLONE=GR__Ea02K12 TID=Gra.2938.2 CNT=3 FEA=EST TIER=ConsEnd STK=1 UG=Gra.2938 UG_TITLE=Transcribed locus, moderately similar to XP_478512.1 putative thiamine biosynthesis protein (Oryza sativa (japonica cultivar-group)) REP_ORG=G. raimondii
GhiAffx.48332.2.S1_at	220.9	P	0.000244	119.1	P	0.001953	-1.6	D	0.000241	gb:DW241361.1 dbest_id:34845527 TID=GhiAffx.48332.2 CNT=2 FEA=EST TIER=ConsEnd STK=0 NOTE=sequence(s) not in UniGene REP_ORG=
Ghi.10131.1.S1_at	10627.9	P	0.000244	5708.7	P	0.000244	-1.6	D	3e-05	gb:DT052714 DB_XREF=gi:72280897 DB_XREF=COT_FF_G05 TID=Ghi.10131.1 CNT=8 FEA=EST TIER=ConsEnd STK=1 UG=Ghi.10131 UG_TITLE=Transcribed locus, moderately similar to NP_199668.1 FK506 binding calmodulin binding peptidyl-prolyl cis-trans isomerase (Arabidopsis thaliana) REP_ORG=G. hirsutum
GraAffx.27970.2.A1_x_at	1418.2	P	0.001221	637.6	P	0.001953	-1.6	D	6e-05	gb:CO127247 DB_XREF=gi:48828857 DB_XREF=GR__Eb11L09.r CLONE=GR__Eb11L09 TID=GraAffx.27970.2 CNT=2 FEA=EST TIER=ConsEnd STK=1 NOTE=sequence(s) not in UniGene REP_ORG=G. raimondii
Ghi.4687.1.A1_s_at	486.6	P	0.000244	266.9	P	0.00293	-1.6	D	2e-05	gb:DT051409 DB_XREF=gi:72278163 DB_XREF=COT_EL_G08 TID=Ghi.4687.1 CNT=1 FEA=EST TIER=ConsEnd STK=1 UG=Ghi.4687 UG_TITLE=Transcribed locus REP_ORG=G. hirsutum
Ghi.7744.1.S1_x_at	185.8	P	0.000244	83.2	P	0.01416	-1.6	D	0.001077	gb:AI727170 DB_XREF=gi:5046022 DB_XREF=BNLGHi7475 TID=Ghi.7744.1 CNT=4 FEA=EST TIER=ConsEnd STK=0 UG=Ghi.7744 UG_TITLE=Transcribed locus REP_ORG=G. hirsutum
Ghi.9687.1.S1_s_at	672	P	0.000244	384.1	P	0.000244	-1.6	D	2e-05	gb:DT563073 DB_XREF=gi:78342799 DB_XREF=EST1073713 TID=Ghi.9687.1 CNT=2 FEA=EST TIER=ConsEnd STK=0 UG=Ghi.9687 UG_TITLE=Transcribed locus, moderately similar to NP_565536.1 ATHB6; transcription factor (Arabidopsis thaliana) REP_ORG=G. hirsutum
Ghi.9599.1.S1_s_at	126.4	P	0.000732	82.2	P	0.037598	-1.6	D	0.001077	gb:DR463707 DB_XREF=gi:84175059 DB_XREF=CM121C08 TID=Ghi.9599.1 CNT=10 FEA=EST TIER=ConsEnd STK=0 UG=Ghi.9599 UG_TITLE=Transcribed locus, moderately similar to NP_180566.1 nucleotide binding (Arabidopsis thaliana) REP_ORG=G. hirsutum
GhiAffx.62635.1.S1_s_at	198.2	P	0.000244	104	P	0.000244	-1.6	D	0.000552	gb:DW515772.1 dbest_id:35121555 TID=GhiAffx.62635.1 CNT=4 FEA=EST TIER=ConsEnd STK=1 NOTE=sequence(s) not in UniGene REP_ORG=
GhiAffx.24518.1.S1_s_at	587.3	P	0.000244	298.8	P	0.000244	-1.6	D	8.8e-05	gb:DW511510.1 dbest_id:35117293 TID=GhiAffx.24518.1 CNT=1 FEA=EST TIER=ConsEnd STK=0 NOTE=sequence(s) not in UniGene REP_ORG=
Gra.1312.2.S1_s_at	167.4	P	0.005859	92.5	P	0.030273	-1.6	D	0.000618	gb:CO085934 DB_XREF=gi:48776568 DB_XREF=GR__Ea03I02.f CLONE=GR__Ea03I02 TID=Gra.1312.2 CNT=3 FEA=EST TIER=ConsEnd STK=0 UG=Gra.1312 UG_TITLE=Transcribed locus, moderately similar to NP_190990.1 scarecrow transcription factor, putative (Arabidopsis thaliana) REP_ORG=G. raimondii
GraAffx.28319.1.S1_at	231.8	P	0.000244	117	P	0.000244	-1.6	D	0.000389	gb:CO086852 DB_XREF=gi:48777486 DB_XREF=GR__Ea05A17.r CLONE=GR__Ea05A17 TID=GraAffx.28319.1 CNT=2 FEA=EST TIER=ConsEnd STK=1 NOTE=sequence(s) not in UniGene REP_ORG=G. raimondii
Ghi.8322.1.S1_at	879.3	P	0.000244	610.4	P	0.000732	-1.6	D	0.000147	gb:DV849006 DB_XREF=gi:82755444 DB_XREF=GH_LSL05F12.f CLONE=GH_LSL05F12 TID=Ghi.8322.1 CNT=3 FEA=EST TIER=ConsEnd STK=0 UG=Ghi.8322 UG_TITLE=Transcribed locus, weakly similar to NP_188405.1 unknown protein (Arabidopsis thaliana) REP_ORG=G. hirsutum
Ghi.4210.1.S1_at	143.2	P	0.000732	79.2	P	0.010742	-1.6	D	0.000189	gb:DT456193 DB_XREF=gi:73847173 DB_XREF=GH_ON12G07.f CLONE=GH_ON12G07 TID=Ghi.4210.1 CNT=3 FEA=EST TIER=ConsEnd STK=0 UG=Ghi.4210 UG_TITLE=Transcribed locus, weakly similar to NP_564276.1 AHK3 (ARABIDOPSIS HISTIDINE KINASE 3) (Arabidopsis thaliana) REP_ORG=G. hirsutum
GhiAffx.27934.1.S1_at	304.2	P	0.000244	140.2	P	0.001221	-1.6	D	4.6e-05	gb:DR457000 DB_XREF=gi:84168352 DB_XREF=CM050F08 TID=GhiAffx.27934.1 CNT=1 FEA=EST TIER=ConsEnd STK=0 NOTE=sequence(s) not in UniGene REP_ORG=G. hirsutum
GhiAffx.44852.1.S1_at	268.7	P	0.000244	169.3	P	0.005859	-1.6	D	2e-05	gb:DW242409.1 dbest_id:34846575 TID=GhiAffx.44852.1 CNT=1 FEA=EST TIER=ConsEnd STK=0 NOTE=sequence(s) not in UniGene REP_ORG=
Gra.2039.1.S1_s_at	246.4	P	0.000244	114.7	P	0.00293	-1.6	D	7.8e-05	gb:CO124872 DB_XREF=gi:48823654 DB_XREF=GR__Eb08B02.f CLONE=GR__Eb08B02 TID=Gra.2039.1 CNT=3 FEA=EST TIER=ConsEnd STK=0 UG=Gra.2039 UG_TITLE=Transcribed locus, moderately similar to NP_568930.1 phytochelatin synthetase, putative COBRA cell expansion protein COB, putative (Arabidopsis thaliana) REP_ORG=G. raimondii
Ghi.2911.2.S1_at	205	P	0.018555	60.1	A	0.19458	-1.6	D	0.000966	gb:DT543509 DB_XREF=gi:78323235 DB_XREF=EST1054149 TID=Ghi.2911.2 CNT=4 FEA=EST TIER=ConsEnd STK=0 UG=Ghi.2911 UG_TITLE=Transcribed locus, moderately similar to NP_568968.1 unknown protein (Arabidopsis thaliana) REP_ORG=G. hirsutum
Ghi.5042.1.A1_s_at	197.8	P	0.000244	153.2	M	0.056152	-1.6	D	0.000273	gb:DT047910 DB_XREF=gi:72270948 DB_XREF=COT_CT_H08 TID=Ghi.5042.1 CNT=3 FEA=EST TIER=ConsEnd STK=1 UG=Ghi.5042 UG_TITLE=Transcribed locus, weakly similar to NP_201262.1 XYL4; hydrolase, hydrolyzing O-glycosyl compounds (Arabidopsis thaliana) REP_ORG=G. hirsutum
Ghi.8078.1.S1_at	479.8	P	0.000732	195.2	P	0.000244	-1.6	D	0.000167	gb:AF336281.1 DB_XREF=gi:13346183 GEN=ghttg1 TID=Ghi.8078.1 CNT=3 FEA=FLmRNA TIER=FL STK=1 UG=Ghi.8078 DEF=Gossypium hirsutum GHTTG1 (ghttg1) mRNA, complete cds. PROD=GHTTG1 FL=gb:AF336281.1 REP_ORG=G. hirsutum
Gra.2653.1.S1_s_at	686.3	P	0.000244	370.8	P	0.000244	-1.6	D	0.000101	gb:CO084400 DB_XREF=gi:48775034 DB_XREF=GR__Ea01A06.f CLONE=GR__Ea01A06 TID=Gra.2653.1 CNT=3 FEA=EST TIER=ConsEnd STK=0 UG=Gra.2653 UG_TITLE=Transcribed locus, strongly similar to NP_198206.1 luminal binding protein 1 (BiP-1) (BP1) (Arabidopsis thaliana) REP_ORG=G. raimondii
Ghi.4592.1.A1_x_at	95.7	P	0.046143	18.6	A	0.567627	-1.6	D	0.000692	gb:DT049223 DB_XREF=gi:72273575 DB_XREF=COT_DK_C07 TID=Ghi.4592.1 CNT=2 FEA=EST TIER=ConsEnd STK=2 UG=Ghi.4592 UG_TITLE=Transcribed locus, moderately similar to NP_567078.1 TXR1 (THAXTOMIN A RESISTANT 1) (Arabidopsis thaliana) REP_ORG=G. hirsutum
Ghi.8578.1.S1_s_at	282.5	P	0.000244	142.4	P	0.000732	-1.6	D	0.000307	gb:AI730544 DB_XREF=gi:5049324 DB_XREF=BNLGHi7056 TID=Ghi.8578.1 CNT=6 FEA=EST TIER=ConsEnd STK=0 UG=Ghi.8578 UG_TITLE=Transcribed locus, moderately similar to NP_190422.1 unknown protein (Arabidopsis thaliana) REP_ORG=G. hirsutum
GhiAffx.6062.1.S1_at	113.6	P	0.001221	46	A	0.149658	-1.6	D	6.8e-05	gb:DW495992.1 dbest_id:35100420 TID=GhiAffx.6062.1 CNT=3 FEA=EST TIER=ConsEnd STK=1 NOTE=sequence(s) not in UniGene REP_ORG=
GhiAffx.40305.1.S1_s_at	294.2	P	0.000244	145	P	0.001953	-1.6	D	0.000189	gb:DW497121.1 dbest_id:35101549 TID=GhiAffx.40305.1 CNT=2 FEA=EST TIER=ConsEnd STK=1 NOTE=sequence(s) not in UniGene REP_ORG=
Gra.2931.1.S1_s_at	6632.7	P	0.000244	2860.6	P	0.000244	-1.6	D	2.7e-05	gb:CO089344 DB_XREF=gi:48779978 DB_XREF=GR__Ea08M14.f CLONE=GR__Ea08M14 TID=Gra.2931.1 CNT=4 FEA=EST TIER=ConsEnd STK=0 UG=Gra.2931 UG_TITLE=Transcribed locus, weakly similar to NP_176904.1 rubber elongation factor (REF) family protein (Arabidopsis thaliana) REP_ORG=G. raimondii
Ghi.4197.1.S1_at	602.8	P	0.000244	256.9	P	0.000732	-1.6	D	0.000865	gb:DT456250 DB_XREF=gi:73847230 DB_XREF=GH_ON13E01.f CLONE=GH_ON13E01 TID=Ghi.4197.1 CNT=3 FEA=EST TIER=ConsEnd STK=0 UG=Ghi.4197 UG_TITLE=Transcribed locus, weakly similar to XP_470160.1 putative polyprotein (Oryza sativa (japonica cultivar-group)) REP_ORG=G. hirsutum
GhiAffx.27316.1.S1_at	166.3	P	0.01416	55.8	A	0.080566	-1.6	D	0.001651	gb:DW485471.1 dbest_id:35089899 TID=GhiAffx.27316.1 CNT=3 FEA=EST TIER=ConsEnd STK=0 NOTE=sequence(s) not in UniGene REP_ORG=
Ghi.7634.1.S1_at	377.7	P	0.000244	200.4	P	0.000244	-1.6	D	5.2e-05	gb:DT461555 DB_XREF=gi:73858816 DB_XREF=GH_CHX01G05.x CLONE=GH_CHX01G05 TID=Ghi.7634.1 CNT=3 FEA=EST TIER=ConsEnd STK=0 UG=Ghi.7634 UG_TITLE=Transcribed locus, moderately similar to NP_192327.3 ATP binding ATPase nucleoside-triphosphatase nucleotide binding (Arabidopsis thaliana) REP_ORG=G. hirsutum
Ghi.10684.1.S1_at	1360.6	P	0.000244	741.7	P	0.000244	-1.6	D	2e-05	gb:DN758313 DB_XREF=gi:84144071 DB_XREF=G.hir-stem 817 TID=Ghi.10684.1 CNT=9 FEA=EST TIER=ConsEnd STK=0 UG=Ghi.10684 UG_TITLE=Transcribed locus, moderately similar to NP_171935.1 CRY2 (CRYPTOCHROME 2) (Arabidopsis thaliana) REP_ORG=G. hirsutum
GhiAffx.8784.1.S1_at	267.4	P	0.00293	136	P	0.030273	-1.6	D	0.000241	gb:DT459761 DB_XREF=gi:73850741 DB_XREF=GH_ON38D10.r CLONE=GH_ON38D10 TID=GhiAffx.8784.1 CNT=2 FEA=EST TIER=ConsEnd STK=0 NOTE=sequence(s) not in UniGene REP_ORG=G. hirsutum
Ghi.5914.1.S1_s_at	2726.6	P	0.000244	1423.1	P	0.000244	-1.6	D	0.000307	gb:CO498436 DB_XREF=gi:54122927 DB_XREF=G.h.fbr-sw07826 TID=Ghi.5914.1 CNT=3 FEA=EST TIER=ConsEnd STK=0 UG=Ghi.5914 UG_TITLE=Transcribed locus, moderately similar to NP_172620.1 electron transporter thiol-disulfide exchange intermediate (Arabidopsis thaliana) REP_ORG=G. hirsutum
Gra.568.2.S1_at	303.9	P	0.008057	112	P	0.046143	-1.6	D	0.000307	gb:CO124461 DB_XREF=gi:48823148 DB_XREF=GR__Eb07G12.f CLONE=GR__Eb07G12 TID=Gra.568.2 CNT=3 FEA=EST TIER=ConsEnd STK=0 UG=Gra.568 UG_TITLE=Transcribed locus, weakly similar to NP_171917.1 leucine-rich repeat family protein protein kinase family protein (Arabidopsis thaliana) REP_ORG=G. raimondii
GhiAffx.45763.1.S1_at	462.7	P	0.000244	277	P	0.001953	-1.6	D	2e-05	gb:DW227931.1 dbest_id:34832103 TID=GhiAffx.45763.1 CNT=6 FEA=EST TIER=ConsEnd STK=0 NOTE=sequence(s) not in UniGene REP_ORG=
GhiAffx.60923.1.S1_at	336.9	P	0.00293	132.6	A	0.111572	-1.6	D	0.000346	gb:DW506812.1 dbest_id:35112595 TID=GhiAffx.60923.1 CNT=2 FEA=EST TIER=ConsEnd STK=0 NOTE=sequence(s) not in UniGene REP_ORG=
GhiAffx.29520.1.A1_at	265.8	P	0.000732	121	P	0.010742	-1.6	D	0.000692	gb:DW502131.1 dbest_id:35106559 TID=GhiAffx.29520.1 CNT=2 FEA=EST TIER=ConsEnd STK=1 NOTE=sequence(s) not in UniGene REP_ORG=
Ghi.7994.2.S1_at	130.9	P	0.000732	55.6	P	0.008057	-1.6	D	0.000966	gb:AI054717 DB_XREF=gi:3325831 DB_XREF=coau0001M21 CLONE=coau0001M21 TID=Ghi.7994.2 CNT=3 FEA=EST TIER=ConsEnd STK=0 UG=Ghi.7994 UG_TITLE=Transcribed locus, moderately similar to NP_187988.1 BGAL1; beta-galactosidase sugar binding (Arabidopsis thaliana) REP_ORG=G. hirsutum
GhiAffx.34114.1.A1_s_at	211.3	P	0.000244	96.2	P	0.018555	-1.6	D	2.3e-05	gb:DW520106.1 dbest_id:35125889 TID=GhiAffx.34114.1 CNT=2 FEA=EST TIER=ConsEnd STK=0 NOTE=sequence(s) not in UniGene REP_ORG=
Ghi.9519.1.S1_s_at	79.9	P	0.005859	40.3	A	0.303711	-1.6	D	0.000552	gb:DT462549 DB_XREF=gi:73859810 DB_XREF=GH_CHX12E03.r CLONE=GH_CHX12E03 TID=Ghi.9519.1 CNT=3 FEA=EST TIER=ConsEnd STK=0 UG=Ghi.9519 UG_TITLE=Transcribed locus, moderately similar to NP_973961.1 unknown protein (Arabidopsis thaliana) REP_ORG=G. hirsutum
GhiAffx.38795.1.S1_a_at	133.1	P	0.000244	60.6	P	0.00415	-1.6	D	0.000147	gb:DW507993.1 dbest_id:35113776 TID=GhiAffx.38795.1 CNT=7 FEA=EST TIER=ConsEnd STK=0 NOTE=sequence(s) not in UniGene REP_ORG=
GhiAffx.34445.1.S1_x_at	534.5	P	0.000244	277.3	P	0.01416	-1.6	D	2e-05	gb:DW494200.1 dbest_id:35098628 TID=GhiAffx.34445.1 CNT=6 FEA=EST TIER=ConsEnd STK=0 NOTE=sequence(s) not in UniGene REP_ORG=
GhiAffx.7175.1.S1_at	207.4	P	0.001221	118.3	P	0.023926	-1.6	D	0.000214	gb:DW508903.1 dbest_id:35114686 TID=GhiAffx.7175.1 CNT=2 FEA=EST TIER=ConsEnd STK=1 NOTE=sequence(s) not in UniGene REP_ORG=
GhiAffx.63838.1.S1_at	180.6	P	0.001221	73.2	P	0.046143	-1.6	D	5.2e-05	gb:DW240767.1 dbest_id:34844933 TID=GhiAffx.63838.1 CNT=1 FEA=EST TIER=ConsEnd STK=0 NOTE=sequence(s) not in UniGene REP_ORG=
Ghi.7796.1.S1_s_at	609.9	P	0.000244	290.7	P	0.000244	-1.6	D	2e-05	gb:DR454284 DB_XREF=gi:84165636 DB_XREF=CM022B08 TID=Ghi.7796.1 CNT=3 FEA=EST TIER=ConsEnd STK=0 UG=Ghi.7796 UG_TITLE=Transcribed locus, moderately similar to NP_181684.1 catalytic hydrolase, acting on ester bonds (Arabidopsis thaliana) REP_ORG=G. hirsutum
Ghi.6551.1.S1_at	476.9	P	0.000732	290.7	P	0.001953	-1.6	D	3e-05	gb:CD485824 DB_XREF=gi:31406789 DB_XREF=CFUS3.3A05 CLONE=CFUS3.3A05 TID=Ghi.6551.1 CNT=8 FEA=EST TIER=ConsEnd STK=0 UG=Ghi.6551 UG_TITLE=Transcribed locus, moderately similar to NP_850147.1 RPT2 (ROOT PHOTOTROPISM 2); protein binding (Arabidopsis thaliana) REP_ORG=G. hirsutum
Ghi.7255.1.S1_s_at	194.7	P	0.000488	136.2	P	0.016113	-1.6	D	6e-05	gb:AW186756 DB_XREF=gi:6461192 DB_XREF=BNLGHi13899 TID=Ghi.7255.1 CNT=4 FEA=EST TIER=ConsEnd STK=0 UG=Ghi.7255 UG_TITLE=Transcribed locus, weakly similar to NP_190880.1 unknown protein (Arabidopsis thaliana) REP_ORG=G. hirsutum
Ghi.3280.1.S1_s_at	144.9	P	0.000732	71.2	M	0.056152	-1.6	D	0.00013	gb:DV848920 DB_XREF=gi:82755358 DB_XREF=GH_LSL04F09.f CLONE=GH_LSL04F09 TID=Ghi.3280.1 CNT=4 FEA=EST TIER=ConsEnd STK=0 UG=Ghi.3280 UG_TITLE=Transcribed locus, moderately similar to NP_566696.2 unknown protein (Arabidopsis thaliana) REP_ORG=G. hirsutum
Ghi.10418.2.S1_at	439.9	P	0.000244	235.8	P	0.00415	-1.6	D	3e-05	gb:DV849758 DB_XREF=gi:82756196 DB_XREF=GH_LSL24B11.f CLONE=GH_LSL24B11 TID=Ghi.10418.2 CNT=12 FEA=EST TIER=ConsEnd STK=0 UG=Ghi.10418 UG_TITLE=Transcribed locus, moderately similar to NP_190856.1 disulfide oxidoreductase oxidoreductase (Arabidopsis thaliana) REP_ORG=G. hirsutum
Ghi.10066.1.S1_at	598.3	P	0.000732	394.8	P	0.00293	-1.6	D	6e-05	gb:DT527522 DB_XREF=gi:73944214 DB_XREF=GH_OCF09H06.f CLONE=GH_OCF09H06 TID=Ghi.10066.1 CNT=5 FEA=EST TIER=ConsEnd STK=0 UG=Ghi.10066 UG_TITLE=Transcribed locus, moderately similar to NP_566483.1 subtilase (Arabidopsis thaliana) REP_ORG=G. hirsutum
GhiAffx.44173.1.S1_s_at	1430.3	P	0.000244	700.1	P	0.000244	-1.6	D	4e-05	gb:DW232160.1 dbest_id:34836326 TID=GhiAffx.44173.1 CNT=10 FEA=EST TIER=ConsEnd STK=0 NOTE=sequence(s) not in UniGene REP_ORG=
GraAffx.14429.1.S1_s_at	366.5	P	0.000244	212.5	P	0.000244	-1.6	D	0.000307	gb:CO127749 DB_XREF=gi:48829359 DB_XREF=GR__Eb12H19.f CLONE=GR__Eb12H19 TID=GraAffx.14429.1 CNT=1 FEA=EST TIER=ConsEnd STK=0 NOTE=sequence(s) not in UniGene REP_ORG=G. raimondii
Gra.778.1.A1_s_at	230.6	P	0.000244	157.8	P	0.00293	-1.6	D	7.8e-05	gb:CO121788 DB_XREF=gi:48820475 DB_XREF=GR__Eb03C03.r CLONE=GR__Eb03C03 TID=Gra.778.1 CNT=3 FEA=EST TIER=ConsEnd STK=1 UG=Gra.778 UG_TITLE=Transcribed locus, weakly similar to NP_194952.2 protein kinase family protein (Arabidopsis thaliana) REP_ORG=G. raimondii
Ghi.5367.1.S1_s_at	450.6	P	0.000244	300.7	P	0.001221	-1.6	D	0.001832	gb:AI731787 DB_XREF=gi:5050639 DB_XREF=BNLGHi10898 TID=Ghi.5367.1 CNT=15 FEA=EST TIER=ConsEnd STK=0 UG=Ghi.5367 UG_TITLE=Transcribed locus, strongly similar to NP_565176.1 GRF2; protein phosphorylated amino acid binding (Arabidopsis thaliana) REP_ORG=G. hirsutum
Ghi.6624.1.A1_at	767.8	P	0.000244	372.9	P	0.000244	-1.6	D	2e-05	gb:CA993521 DB_XREF=gi:31073242 DB_XREF=pAR08B08 TID=Ghi.6624.1 CNT=2 FEA=EST TIER=ConsEnd STK=0 UG=Ghi.6624 UG_TITLE=Transcribed locus REP_ORG=G. hirsutum
Ghi.316.2.S1_s_at	3307.1	P	0.000244	1779.7	P	0.000244	-1.6	D	2e-05	gb:DT559985 DB_XREF=gi:78339711 DB_XREF=EST1070625 TID=Ghi.316.2 CNT=17 FEA=EST TIER=ConsEnd STK=0 UG=Ghi.316 UG_TITLE=Transcribed locus, strongly similar to XP_465992.1 putative elongation factor 2 (Oryza sativa (japonica cultivar-group)) REP_ORG=G. hirsutum
Ghi.9037.1.S1_at	258.9	P	0.000244	131.5	P	0.000244	-1.6	D	5.2e-05	gb:AI729509 DB_XREF=gi:5048361 DB_XREF=BNLGHi13543 TID=Ghi.9037.1 CNT=3 FEA=EST TIER=ConsEnd STK=0 UG=Ghi.9037 UG_TITLE=Transcribed locus, weakly similar to NP_188371.1 DNA binding protein dimerization (Arabidopsis thaliana) REP_ORG=G. hirsutum
GhiAffx.60839.1.S1_at	6337.4	P	0.000244	3233.5	P	0.000244	-1.6	D	2e-05	gb:DW507443.1 dbest_id:35113226 TID=GhiAffx.60839.1 CNT=6 FEA=EST TIER=ConsEnd STK=0 NOTE=sequence(s) not in UniGene REP_ORG=
Ghi.10292.1.S1_s_at	12768.5	P	0.000244	6291.9	P	0.000244	-1.6	D	2e-05	gb:DT456116 DB_XREF=gi:73847096 DB_XREF=GH_ON11H08.f CLONE=GH_ON11H08 TID=Ghi.10292.1 CNT=34 FEA=EST TIER=ConsEnd STK=0 UG=Ghi.10292 UG_TITLE=Transcribed locus, weakly similar to NP_180187.1 calmodulin binding (Arabidopsis thaliana) REP_ORG=G. hirsutum
GraAffx.16301.1.S1_s_at	374	P	0.000244	139.2	P	0.00293	-1.6	D	4.6e-05	gb:CO122244 DB_XREF=gi:48820931 DB_XREF=GR__Eb03M11.f CLONE=GR__Eb03M11 TID=GraAffx.16301.1 CNT=1 FEA=EST TIER=ConsEnd STK=0 NOTE=sequence(s) not in UniGene REP_ORG=G. raimondii
[truncated: 414 more rows]
