# Supplementary material for: Identification of differentially expressed genes associated with semigamy in Pima cotton (Gossypium barbadense L.) through comparative microarray analysis
Source: BMC Plant Biol. 2011 Mar 16;11:49. doi: 10.1186/1471-2229-11-49 (PMC3068091; doi:10.1186/1471-2229-11-49)
Supplement: Additional file 3 — BLAST results for all differentially expressed genes in semigametic anthers and ovules. [file 1471-2229-11-49-S3.XLS]

## Sheet: Anther Genes - Table 1 - Table 
GeneBank ID	Description	Log2 Signal
DT049130	Ethylene-responsive transcription factor ERF017; n=1; Arabidopsis thaliana|Rep: Ethylene-responsive transcription factor ERF017 - Arabidopsis thaliana (Mouse-ear cress), partial (36%)	-5
DN758410	AP2/EREBP transcription factor ERF-2; n=1; Gossypium hirsutum|Rep: AP2/EREBP transcription factor ERF-2 - Gossypium hirsutum (Upland cotton) (Gossypium mexicanum), partial (86%)	-4.5
DT462887	Dehydration responsive element binding protein; n=1; Gossypium hirsutum|Rep: Dehydration responsive element binding protein - Gossypium hirsutum (Upland cotton) (Gossypium mexicanum), partial (76%)	-4.3
DT460596	Hypothetical protein	-4
CO123503	UDP-glucuronic acid decarboxylase 1; n=1; Populus tomentosa|Rep: UDP-glucuronic acid decarboxylase 1 - Populus tomentosa (Chinese white poplar), partial (60%)	-4
CO071330	Mitochondrial processing peptidase beta subunit; n=1; Cucumis melo|Rep: Mitochondrial processing peptidase beta subunit - Cucumis melo (Muskmelon), partial (72%)	-3.7
DT458079	Oxygen-evolving enhancer protein 3, chloroplast precursor; n=1; Spinacia oleracea|Rep: Oxygen-evolving enhancer protein 3, chloroplast precursor - Spinacia oleracea (Spinach), partial (21%)	-3.6
DT457360	Phosphatidylinositol 4-kinase; n=1; Arabidopsis thaliana|Rep: Phosphatidylinositol 4-kinase - Arabidopsis thaliana (Mouse-ear cress), partial (5%)	-3.6
DT467839	Hypothetical protein	-3.1
DR459036	FERONIA receptor-like kinase; n=1; Poncirus trifoliata|Rep: FERONIA receptor-like kinase - Poncirus trifoliata (Hardy orange), partial (45%)	-3
DT460673	Hypothetical protein	-3
CO121107	Protein disulfide isomerase family; n=1; Glycine max|Rep: Protein disulfide isomerase family - Glycine max (Soybean), partial (80%)	-3
CA992956	CCR4 associated factor 1-related protein; n=1; Capsicum annuum|Rep: CCR4 associated factor 1-related protein - Capsicum annuum (Bell pepper), partial (73%)	-2.8
DW486280	Cinnamyl alcohol dehydrogenase; n=1; Prunus mume|Rep: Cinnamyl alcohol dehydrogenase - Prunus mume (Japanese flowering apricot), partial (46%)	-2.8
DN758194	Ethylene-responsive transcription factor ERF017; n=1; Arabidopsis thaliana|Rep: Ethylene-responsive transcription factor ERF017 -Arabidopsis thaliana (Mouse-ear cress), partial (26%)	-2.8
DT455946	Mitochondrial pyruvate dehydrogenase kinase isoform 2; n=1; Glycine max|Rep: Mitochondrial pyruvate dehydrogenase kinase isoform 2 - Glycine max (Soybean), partial (88%)	-2.8
DT466688	Farnesyl pyrophosphate synthetase 1 (FPP synthetase 1) (FPS 1) (Farnesyl diphosphate synthetase 1) [Includes: Dimethylallyltranstransferase ; Geranyltranstransferase ]; n=1; Parthenium argentatum|Rep: Farnesyl pyrophosphate synthetase 1 (FPP synthetase 1) (FPS 1) (Farnesyl diphosphate synthetase 1) [Includes: Dimethylallyltranstransferase ; Geranyltranstransferase ] - Parthenium argentatum (Guayu…	-2.7
DT464807	Hypothetical protein	-2.7
DT460434	Probable cyclic nucleotide-gated ion channel 5; n=1; Arabidopsis thaliana|Rep: Probable cyclic nucleotide-gated ion channel 5 – Arabidopsis thaliana (Mouse-ear cress), partial (10%)	-2.7
DT047349	Ethylene-responsive transcription factor 5; n=1; Arabidopsis thaliana|Rep: Ethylene-responsive transcription factor 5 - Arabidopsis thaliana (Mouse-ear cress), partial (35%)	-2.5
DW505592	Gbiaa-Re; n=2; Gossypium barbadense|Rep: Gbiaa-Re - Gossypium barbadense (Sea-island cotton) (Egyptian cotton), partial (57%)	-2.5
CO069869	Boron transporter; n=1; Citrus macrophylla|Rep: Boron transporter - Citrus macrophylla, partial (50%)	-2.4
DT546429	Hypothetical protein	-2.4
DT455945	Proline-rich protein; n=1; Gossypium hirsutum|Rep: Proline-rich protein – Gossypium hirsutum (Upland cotton) (Gossypium mexicanum), partial (16%)	-2.4
DW224570	Ring domain containing protein; n=1; Capsicum annuum|Rep: Ring domain containing protein - Capsicum annuum (Bell pepper), partial (30%)	-2.4
DV849718	Zinc finger protein; n=1; Capsicum annuum|Rep: Zinc finger protein - Capsicum annuum (Bell pepper), partial (44%)	-2.4
DT468341	Hypothetical protein	-2.3
DT455621	Transcription factor DRE-binding factor 2; n=1; Gossypium hirsutum|Rep: Transcription factor DRE-binding factor 2 - Gossypium hirsutum (Upland cotton) (Gossypium mexicanum), partial (47%)	-2.3
DT461952	Calcium-transporting ATPase 9, plasma membrane-type (Ca(2+)-ATPase isoform 9); n=1; Arabidopsis thaliana|Rep: Calcium-transporting ATPase 9, plasma membrane-type (Ca(2+)-ATPase isoform 9) - Arabidopsis thaliana (Mouse-ear cress), partial (51%)	-2.2
DT527439	Glycerol-3-phosphate dehydrogenase [NAD+], chloroplast precursor; n=1; Arabidopsis thaliana|Rep: Glycerol-3-phosphate dehydrogenase [NAD+], chloroplast precursor - Arabidopsis thaliana (Mouse-ear cress), partial (72%)	-2.2
DT464703	Hypothetical protein	-2.2
AI727736	Hypothetical protein	-2.2
AW187780	Hypothetical protein	-2.2
DW515620	Microtubule associated protein; n=1; Cicer arietinum|Rep: Microtubule associated protein - Cicer arietinum (Chickpea) (Garbanzo), partial (98%)	-2.2
CO073294	Xyloglucan endotransglycosylase 1; n=1; Litchi chinensis|Rep: Xyloglucan endotransglycosylase 1 - Litchi chinensis (Lychee), partial (93%)	-2.2
DW509967	Zinc finger, RING-type; Thioredoxin-related; n=1; Medicago truncatula|Rep: Zinc finger, RING-type; Thioredoxin-related - Medicago truncatula (Barrel medic), partial (44%)	-2.2
DT049113	Alcohol acyltransferase; n=1; Fragaria x ananassa|Rep: Alcohol acyltransferase - Fragaria ananassa (Strawberry), partial (13%)	-2.1
DW509133	Calmodulin; n=7; core eudicotyledons|Rep: Calmodulin - Capsicum annuum (Bell pepper), partial (94%)	-2.1
DT462950	Hypothetical protein	-2.1
DW478800	Hypothetical protein	-2.1
DT463505	Protein kinase like protein; n=1; Arabidopsis thaliana|Rep: Protein kinase like protein - Arabidopsis thaliana (Mouse-ear cress), partial (34%)	-2.1
DW490369	Reduced vernalization response 1; n=1; Brassica rapa|Rep: Reduced vernalization response 1 - Brassica campestris (Field mustard), partial (52%)	-2.1
DW517716	Aux/IAA protein; n=1; Populus tremula x Populus tremuloides|Rep: Aux/IAA protein - Populus tremula x Populus tremuloides, partial (49%)	-2
DR462212	Ethylene responsive element binding protein C4; n=1; Capsicum annuum|Rep: Ethylene responsive element binding protein C4 - Capsicum annuum (Bell pepper), partial (36%)	-2
CA993446	Hypothetical protein	-2
DW224876	Hypothetical protein	-2
CO103865	Hypothetical protein	-2
DT552503	Probable histone-arginine methyltransferase CARM1A; n=1; Arabidopsis thaliana|Rep: Probable histone-arginine methyltransferase CARM1A - Arabidopsis thaliana (Mouse-ear cress), partial (43%)	-2
CA992783	RING-H2 finger protein ATL3F; n=2; Arabidopsis thaliana|Rep: RING-H2 finger protein ATL3F - Arabidopsis thaliana (Mouse-ear cress), partial (24%)	-2
CO110203	transcription factor DRE-binding factor 2 [Gossypium hirsutum]	-2
DT464033	Transcription factor DRE-binding factor 2; n=1; Gossypium hirsutum|Rep: Transcription factor DRE-binding factor 2 - Gossypium hirsutum (Upland cotton) (Gossypium mexicanum), partial (61%)	-2
DT558313	DEAD-box ATP-dependent RNA helicase 7; n=1; Arabidopsis thaliana|Rep: DEAD-box ATP-dependent RNA helicase 7 - Arabidopsis thaliana (Mouse-ear cress), partial (15%)	-1.9
CO128711	Elongation factor 1-alpha; n=1; Gossypium hirsutum|Rep: Elongation factor 1-alpha – Gossypium hirsutum (Upland cotton) (Gossypium mexicanum), complete	-1.9
DQ088821	Gossypium hirsutum FeSOD mRNA, complete cds.	-1.9
DT463611	Protein phosphatase 2C; n=1; Medicago sativa|Rep: Protein phosphatase 2C - Medicago sativa (Alfalfa), partial (54%)	-1.9
CO122895	Alcohol dehydrogenase A; n=36; Gossypium|Rep: Alcohol dehydrogenase A – Gossypium raimondii (New World cotton), partial (31%)	-1.8
DT550533	armadillo/beta-catenin repeat family protein; n=1; Arabidopsis thaliana|Rep: armadillo/beta-catenin repeat family protein - Arabidopsis thaliana, partial (59%)	-1.8
CA992935	CCR4 associated factor 1-related protein; n=1; Capsicum annuum|Rep: CCR4 associated factor 1-related protein - Capsicum annuum (Bell pepper), partial (21%)	-1.8
CA992847	CCR4 associated factor 1-related protein; n=1; Capsicum annuum|Rep: CCR4 associated factor 1-related protein - Capsicum annuum (Bell pepper), partial (80%)	-1.8
DW486050	Dynamin-related protein 1A; n=3; Arabidopsis thaliana|Rep: Dynamin-related protein 1A - Arabidopsis thaliana (Mouse-ear cress), partial (11%)	-1.8
DN758679	Zinc-finger protein; n=1; Petunia x hybrida|Rep: Zinc-finger protein - Petunia hybrida (Petunia), partial (37%)	-1.8
CO072292	Aquaporin 1; n=1; Gossypium hirsutum|Rep: Aquaporin 1 - Gossypium hirsutum (Upland cotton) (Gossypium mexicanum), complete	-1.7
AI725513	Asparaginyl-tRNA synthetase, cytoplasmic 3; n=1; Arabidopsis thaliana|Rep: Asparaginyl-tRNA synthetase, cytoplasmic 3 - Arabidopsis thaliana (Mouse-ear cress), partial (45%)	-1.7
DT465737	Fiber protein Fb15; n=1; Gossypium barbadense|Rep: Fiber protein Fb15 - Gossypium barbadense (Sea-island cotton) (Egyptian cotton), complete	-1.7
DT459205	Hypothetical protein	-1.7
AW187357	Hypothetical protein	-1.7
DW224036	Phosphorybosyl anthranilate transferase 1; n=1; Arabidopsis thaliana|Rep: Phosphorybosyl anthranilate transferase 1 - Arabidopsis thaliana (Mouse-ear cress), partial (10%)	-1.7
DT462567	Protein phosphatase 2C; n=1; Medicago sativa|Rep: Protein phosphatase 2C - Medicago sativa (Alfalfa), partial (54%)	-1.7
CO121403	AAA ATPase, central region (50.1 kD)-like protein; n=1; Oryza sativa Japonica Group|Rep: AAA ATPase, central region (50.1 kD)-like protein - Oryza sativa subsp. japonica (Rice), partial (40%)	-1.6
AI729704	Alcohol dehydrogenase class-3 (Alcohol dehydrogenase class-III) (S-(hydroxymethyl)glutathione dehydrogenase); n=2; Arabidopsis thaliana|Rep: Alcohol dehydrogenase class-3 (Alcohol dehydrogenase class-III) (S-hydroxymethyl)glutathione dehydrogenase) - Arabidopsis thaliana (Mouse-ear cress), partial (87%)	-1.6
AI725753	CBL-interacting protein kinase 24; n=1; Populus trichocarpa|Rep: CBL-interacting protein kinase 24 - Populus trichocarpa (Western balsam poplar) (Populus balsamiferasubsp. trichocarpa), partial (60%)	-1.6
DT051688	Hypothetical protein	-1.6
AW561926	Hypothetical protein	-1.6
DR463298	Hypothetical protein	-1.6
DW512074	Hypothetical protein	-1.6
DW508567	Hypothetical protein	-1.6
DT456170	Reduced vernalization response 1; n=1; Brassica rapa|Rep: Reduced vernalization response 1 - Brassica campestris (Field mustard), partial (52%)	-1.6
DR455468	S-adenosylmethionine decarboxylase proenzyme; n=1; Vitis vinifera|Rep: S-adenosylmethionine decarboxylase proenzyme - Vitis vinifera (Grape), partial (32%)	-1.6
DT461163	Transcription factor DRE-binding factor 2; n=1; Gossypium hirsutum|Rep: Transcription factor DRE-binding factor 2 - Gossypium hirsutum (Upland cotton) (Gossypium mexicanum), partial (83%)	-1.6
DT459646	Xyloglucan endotransglycosylase precursor; n=1; Populus tremula x Populus tremuloides|Rep: Xyloglucan endotransglycosylase precursor - Populus tremula x Populus tremuloides, partial (93%)	-1.6
CO498555	BEL1-like homeodomain transcription factor; n=1; Trifolium pratense|Rep: BEL1-like homeodomain transcription factor - Trifolium pratense (Red clover), partial (33%)	-1.5
DN759712	Ethylene response factor 1; n=1; Cucumis sativus|Rep: Ethylene response factor 1 – Cucumis sativus (Cucumber), partial (19%)	-1.5
DN780720	High molecular weight heat shock protein; n=1; Malus x domestica|Rep: High molecular weight heat shock protein - Malus domestica (Apple) (Malus sylvestris), partial (73%)	-1.5
DW476818	Hypothetical protein	-1.5
DW497105	Hypothetical protein	-1.5
CO088644	L-allo-threonine aldolase-related protein; n=1; Solanum tuberosum|Rep: L-allo-threonine aldolase-related protein - Solanum tuberosum (Potato), partial (44%)	-1.5
CD485942	Nematode resistance protein; n=1; Beta procumbens|Rep: Nematode resistance protein - Beta procumbens (Beet), partial (56%)	-1.5
CO122608	Alpha-expansin precursor; n=8; Gossypium|Rep: Alpha-expansin precursor – Gossypium hirsutum (Upland cotton) (Gossypium mexicanum), complete	-1.4
DT461698	Chloroplast 50S ribosomal protein L32; n=2; Gossypium|Rep: Chloroplast 50S ribosomal protein L32 - Gossypium barbadense (Sea-island cotton) (Egyptian cotton), complete	-1.4
DT558909	Cyclin-like F-box; n=1; Medicago truncatula|Rep: Cyclin-like F-box – Medicago truncatula (Barrel medic), partial (53%)	-1.4
DN826409	Ethylene response factor 1; n=1; Cucumis sativus|Rep: Ethylene response factor 1 – Cucumis sativus (Cucumber), partial (19%)	-1.4
DW224606	Gamma-thionin; n=1; Phaseolus vulgaris|Rep: Gamma-thionin - Phaseolus vulgaris (Kidney bean) (French bean), partial (33%)	-1.4
CA992854	Hairpin-induced 1-like protein NHL18B; n=1; Brassica napus|Rep: Hairpin-induced 1-like protein NHL18B - Brassica napus (Rape), partial (79%)	-1.4
AI731335	Hypothetical protein	-1.4
DW497980	Hypothetical protein	-1.4
CO083518	Hypothetical protein	-1.4
CO084627	Inositol oxygenase 4; n=1; Arabidopsis thaliana|Rep: Inositol oxygenase 4 – Arabidopsis thaliana (Mouse-ear cress), partial (74%)	-1.4
CD486444	Mevalonate disphosphate decarboxylase; n=1; Hevea brasiliensis|Rep: Mevalonate disphosphate decarboxylase - Hevea brasiliensis (Para rubber tree), partial (88%)	-1.4
DN826313	Nucleobase-ascorbate transporter 6; n=1; Arabidopsis thaliana|Rep: Nucleobase-ascorbate transporter 6 - Arabidopsis thaliana (Mouse-ear cress), partial (51%)	-1.4
DW493257	Nucleosome assembly protein 1-like protein 2; n=1; Nicotiana tabacum|Rep: Nucleosome assembly protein 1-like protein 2 - Nicotiana tabacum (Common tobacco), partial (30%)	-1.4
DT047491	Phi-1 protein; n=1; Nicotiana tabacum|Rep: Phi-1 protein - Nicotiana tabacum (Common tobacco), partial (85%)	-1.4
CO085020	PRAS-rich protein; n=1; Ananas comosus|Rep: PRAS-rich protein - Ananas comosus (Pineapple), partial (24%)	-1.4
AI725930	putative carboxyl-terminal proteinase [Gossypium hirsutum]	-1.4
DW507015	Tubulin; n=1; Gossypium hirsutum|Rep: Tubulin - Gossypium hirsutum (Upland cotton) (Gossypium mexicanum), partial (10%)	-1.4
DT052025	WRKY46; n=1; Glycine max|Rep: WRKY46 - Glycine max (Soybean), partial (71%)	-1.4
DT467553	Zinc finger, RING-type; Thioredoxin-related; n=1; Medicago truncatula|Rep: Zinc finger, RING-type; Thioredoxin-related - Medicago truncatula (Barrel medic), partial (44%)	-1.4
DT468640	Adenosine 5' phosphosulfate reductase; n=1; Populus tremula x Populus alba|Rep: Adenosine 5' phosphosulfate reductase - Populus tremula x Populus alba, partial (38%)	-1.3
DT467511	Ca2+/H+ exchanger; n=1; Vigna radiata var. radiata|Rep: Ca2+/H+ exchanger – Phaseolus aureus (Mung bean) (Vigna radiata), partial (70%)	-1.3
CO085819	Cytochrome b5; n=1; Nicotiana tabacum|Rep: Cytochrome b5 - Nicotiana tabacum (Common tobacco), partial (97%)	-1.3
DT467116	DNA binding zinc finger protein; n=1; Pisum sativum|Rep: DNA binding zinc finger protein - Pisum sativum (Garden pea), partial (64%)	-1.3
DT457118	GLABRA2 expression modulator; n=1; Arabidopsis thaliana|Rep: GLABRA2 expression modulator - Arabidopsis thaliana (Mouse-ear cress), partial (66%)	-1.3
DT048637	Glucosyltransferase-11; n=1; Vigna angularis|Rep: Glucosyltransferase-11 – Phaseolus angularis (Adzuki bean) (Vigna angularis), partial (24%)	-1.3
CO130526	GRP-like protein 2; n=1; Gossypium hirsutum|Rep: GRP-like protein 2 - Gossypium hirsutum (Upland cotton) (Gossypium mexicanum), partial (25%)	-1.3
DR455068	Hypothetical protein	-1.3
AW187601	Hypothetical protein	-1.3
DW498534	Hypothetical protein	-1.3
DN818231	Hypothetical protein	-1.3
DW502097	Hypothetical protein	-1.3
DR458682	Hypothetical protein	-1.3
CO084850	Hypothetical protein	-1.3
DW481615	Phosphoglycerate kinase; n=2; Vitis vinifera|Rep: Phosphoglycerate kinase - Vitis vinifera (Grape), partial (41%)	-1.3
DW496119	Photoperiod responsive protein; n=1; Solanum tuberosum subsp. andigena|Rep: Photoperiod responsive protein - Solanum tuberosum subsp. andigena, partial (39%)	-1.3
DW232648	PIP1 protein; n=1; Gossypium hirsutum|Rep: PIP1 protein - Gossypium hirsutum (Upland cotton) (Gossypium mexicanum), partial (8%)	-1.3
CO090980	Syringolide-induced protein 19-1-5; n=1; Glycine max|Rep: Syringolide-induced protein 19-1-5 - Glycine max (Soybean), partial (54%)	-1.3
DV848960	Transcription factor DRE-binding factor 2; n=1; Gossypium hirsutum|Rep: Transcription factor DRE-binding factor 2 - Gossypium hirsutum (Upland cotton) (Gossypium mexicanum), partial (29%)	-1.3
CO090127	3-ketoacyl-CoA synthase; n=1; Gossypium hirsutum|Rep: 3-ketoacyl-CoA synthase - Gossypium hirsutum (Upland cotton) (Gossypium mexicanum), partial (55%)	-1.2
CO490783	40S ribosomal protein S4; n=1; Gossypium hirsutum|Rep: 40S ribosomal protein S4 - Gossypium hirsutum (Upland cotton) (Gossypium mexicanum), partial (29%)	-1.2
DT456191	Aldehyde dehydrogenase family 7 member A1; n=1; Euphorbia characias|Rep: Aldehyde dehydrogenase family 7 member A1 - Euphorbia characias (Spurge), complete	-1.2
DT047194	Allene oxide synthase; n=1; Hevea brasiliensis|Rep: Allene oxide synthase – Hevea brasiliensis (Para rubber tree), partial (30%)	-1.2
CO086235	ATP-dependent Clp protease ATP-binding subunit clpA homolog CD4B, chloroplast precursor; n=1; Solanum lycopersicum|Rep: ATP-dependent Clp protease ATP-binding subunit clpA homolog CD4B, chloroplast precursor - Solanum lycopersicum (Tomato) (Lycopersicon esculentum), partial (40%)	-1.2
DW502919	Ca2+/H+ exchanger; n=1; Vigna radiata var. radiata|Rep: Ca2+/H+ exchanger – Phaseolus aureus (Mung bean) (Vigna radiata), partial (24%)	-1.2
AI726658	CBL-interacting protein kinase 16; n=1; Populus trichocarpa|Rep: CBL-interacting protein kinase 16 - Populus trichocarpa (Western balsam poplar) (Populus balsamiferasubsp. trichocarpa), partial (57%)	-1.2
CD485713	CCR4 associated factor 1-related protein; n=1; Capsicum annuum|Rep: CCR4 associated factor 1-related protein - Capsicum annuum (Bell pepper), partial (73%)	-1.2
DW509453	D6-type cyclin; n=1; Populus trichocarpa|Rep: D6-type cyclin - Populus trichocarpa (Western balsam poplar) (Populus balsamiferasubsp. trichocarpa), partial (56%)	-1.2
CO122244	GAMYB-binding protein; n=1; Glycine max|Rep: GAMYB-binding protein - Glycine max (Soybean), partial (29%)	-1.2
DQ122174	Gossypium hirsutum 1-aminocyclopropane-1-carboxylate synthase ACS6 mRNA, partial cds.	-1.2
DT049479	Hypothetical protein	-1.2
DR459712	Hypothetical protein	-1.2
CD486011	Hypothetical protein	-1.2
DT051989	Hypothetical protein	-1.2
CO121899	Hypothetical protein	-1.2
CO087664	Hypothetical protein	-1.2
CO124179	MYB transcription factor; n=1; Hevea brasiliensis|Rep: MYB transcription factor – Hevea brasiliensis (Para rubber tree), partial (67%)	-1.2
DT048288	Phi-1 protein; n=1; Nicotiana tabacum|Rep: Phi-1 protein - Nicotiana tabacum (Common tobacco), partial (79%)	-1.2
DW225737	Phi-1 protein; n=1; Nicotiana tabacum|Rep: Phi-1 protein - Nicotiana tabacum (Common tobacco), partial (85%)	-1.2
CO089484	Poly(A)-binding protein; n=1; Nicotiana tabacum|Rep: Poly(A)-binding protein – Nicotiana tabacum (Common tobacco), partial (46%)	-1.2
DT569967	Proteasome subunit alpha type; n=1; Oryza sativa Japonica Group|Rep: Proteasome subunit alpha type - Oryza sativa subsp. japonica (Rice), partial (47%)	-1.2
CA993608	Suppressor of K+ transport growth defect-like protein; n=1; Gossypium hirsutum|Rep: Suppressor of K+ transport growth defect-like protein – Gossypium hirsutum (Upland cotton) (Gossypium mexicanum), partial (43%)	-1.2
DW490179	25.7 kDa protein; n=1; Cicer arietinum|Rep: 25.7 kDa protein - Cicer arietinum (Chickpea) (Garbanzo), partial (32%)	-1.1
CO495351	Adenine phosphoribosyltransferase-like; n=1; Solanum tuberosum|Rep: Adenine phosphoribosyltransferase-like - Solanum tuberosum (Potato)	-1.1
DW489795	Ankyrin repeat BTB/POZ domain-containing protein; n=1; Populus trichocarpa|Rep: Ankyrin repeat BTB/POZ domain-containing protein - Populus trichocarpa (Western balsam poplar) (Populus balsamiferasubsp. trichocarpa), partial (4%)	-1.1
CO088189	Aspartic proteinase; n=1; Theobroma cacao|Rep: Aspartic proteinase - Theobroma cacao (Cacao) (Cocoa), partial (53%)	-1.1
CO078137	Aux/IAA protein; n=1; Populus tremula x Populus tremuloides|Rep: Aux/IAA protein - Populus tremula x Populus tremuloides, partial (71%)	-1.1
DT557000	Auxin binding protein; n=1; Gossypium hirsutum|Rep: Auxin binding protein – Gossypium hirsutum (Upland cotton) (Gossypium mexicanum), partial (71%)	-1.1
CO124872	Beta tubulin 8; n=1; Hordeum vulgare subsp. vulgare|Rep: Beta tubulin 8 – Hordeum vulgare var. distichum (Two-rowed barley), partial (51%)	-1.1
AI726703	Calreticulin-1; n=1; Glycine max|Rep: Calreticulin-1 - Glycine max (Soybean), partial (77%)	-1.1
DW225238	Chloroplast fructose-1,6-bisphosphatase II; n=1; Fragaria x ananassa|Rep: Chloroplast fructose-1,6-bisphosphatase II - Fragaria ananassa (Strawberry), partial (47%)	-1.1
CO086087	Cinnamate-4-hydroxylase; n=1; Gossypium arboreum|Rep: Cinnamate-4-hydroxylase – Gossypium arboreum (Tree cotton), complete	-1.1
CO125657	Class II KNOX homeobox transcription factor; n=1; Medicago truncatula|Rep: Class II KNOX homeobox transcription factor - Medicago truncatula (Barrel medic), partial (45%)	-1.1
CO122668	Elongation factor EF-2; n=1; Pisum sativum|Rep: Elongation factor EF-2 - Pisum sativum (Garden pea), partial (49%)	-1.1
CO127064	Ethylene response factor 1; n=1; Cucumis sativus|Rep: Ethylene response factor 1 – Cucumis sativus (Cucumber), partial (19%)	-1.1
DT463517	Ethylene-responsive transcription factor 5; n=1; Arabidopsis thaliana|Rep: Ethylene-responsive transcription factor 5 - Arabidopsis thaliana (Mouse-ear cress), partial (41%)	-1.1
DT456692	Formin-like protein 14; n=1; Arabidopsis thaliana|Rep: Formin-like protein 14 – Arabidopsis thaliana (Mouse-ear cress), partial (3%)	-1.1
DT463212	Glycine-rich protein; n=1; Gossypium hirsutum|Rep: Glycine-rich protein – Gossypium hirsutum (Upland cotton) (Gossypium mexicanum), partial (97%)	-1.1
AY781120	Gossypium hirsutum ethylene-responsive element binding protein ERF4 mRNA, complete cds.	-1.1
AF336284	Gossypium hirsutum GHMYB36 (ghmyb36) mRNA, complete cds.	-1.1
CO129957	Heat shock protein 90; n=1; Vitis pseudoreticulata|Rep: Heat shock protein 90 – Vitis pseudoreticulata, partial (48%)	-1.1
DV849376	Hypothetical protein	-1.1
AW187713	Hypothetical protein	-1.1
DT559633	Hypothetical protein	-1.1
DT565332	Hypothetical protein	-1.1
DT048691	Hypothetical protein	-1.1
DT465950	Hypothetical protein	-1.1
DW500144	Hypothetical protein	-1.1
DW509769	Hypothetical protein	-1.1
DT050787	Oligouridylate binding protein-like protein; n=1; Solanum tuberosum|Rep: Oligouridylate binding protein-like protein - Solanum tuberosum (Potato), partial (6%)	-1.1
DN781686	Phenylalanine ammonia lyase; n=1; Catharanthus roseus|Rep: Phenylalanine ammonia lyase - Catharanthus roseus (Rosy periwinkle) (Madagascar periwinkle), partial (25%)	-1.1
DW225135	Phosphoethanolamine N-methyltransferase; n=1; Gossypium hirsutum|Rep: Phosphoethanolamine N-methyltransferase - Gossypium hirsutum (Upland cotton) (Gossypium mexicanum), partial (40%)	-1.1
DT456053	Proteasome subunit alpha type-6; n=1; Nicotiana tabacum|Rep: Proteasome subunit alpha type-6 - Nicotiana tabacum (Common tobacco), complete	-1.1
DR462841	Protein kinase like protein; n=1; Arabidopsis thaliana|Rep: Protein kinase like protein - Arabidopsis thaliana (Mouse-ear cress), partial (34%)	-1.1
CO090074	Protein phosphatase 2C; n=1; Fagus sylvatica|Rep: Protein phosphatase 2C - Fagus sylvatica (Beechnut), partial (97%)	-1.1
DT460982	Serpin-like protein; n=1; Citrus x paradisi|Rep: Serpin-like protein - Citrus paradise (Grapefruit), partial (51%)	-1.1
DW227239	Ubiquitin carrier protein; n=2; Oryza sativa|Rep: Ubiquitin carrier protein – Oryza sativa subsp. indica (Rice), partial (5%)	-1.1
AI728599	X-Pro dipeptidase-like protein; n=2; Arabidopsis thaliana|Rep: X-Pro dipeptidase-like protein - Arabidopsis thaliana (Mouse-ear cress), partial (37%)	-1.1
DT465871	Zinc finger DNA-binding protein; n=1; Catharanthus roseus|Rep: Zinc finger DNA-binding protein - Catharanthus roseus (Rosy periwinkle) (Madagascar periwinkle), partial (35%)	-1.1
AI055650	26S protease regulatory subunit 6A homolog; n=1; Brassica rapa|Rep: 26S protease regulatory subunit 6A homolog - Brassica campestris (Field mustard), partial (82%)	-1
CO122609	Alpha-expansin precursor; n=8; Gossypium|Rep: Alpha-expansin precursor – Gossypium hirsutum (Upland cotton) (Gossypium mexicanum), complete	-1
CO086920	Alpha-expansin precursor; n=9; Gossypium|Rep: Alpha-expansin precursor – Gossypium hirsutum (Upland cotton) (Gossypium mexicanum), complete	-1
DN780602	Asparagine synthetase; n=1; Phaseolus vulgaris|Rep: Asparagine synthetase – Phaseolus vulgaris (Kidney bean) (French bean), partial (96%)	-1
DT566724	Beta-xylosidase/alpha-L-arabinosidase; n=1; Medicago sativa subsp. x varia|Rep: Beta-xylosidase/alpha-L-arabinosidase - Medicago varia (Alfalfa), partial (31%)	-1
DW495812	BZIP transcription factor bZIP123; n=1; Glycine max|Rep: BZIP transcription factor bZIP123 - Glycine max (Soybean), partial (63%)	-1
DT048998	Calcium-transporting ATPase 1, endoplasmic reticulum-type; n=1; Arabidopsis thaliana|Rep: Calcium-transporting ATPase 1, endoplasmic reticulum-type - Arabidopsis thaliana (Mouse-ear cress), partial (24%)	-1
DT526911	Fatty acid hydroperoxide lyase; n=1; Psidium guajava|Rep: Fatty acid hydroperoxide lyase - Psidium guajava (Guava), partial (58%)	-1
CO088287	GATA transcription factor 26; n=1; Arabidopsis thaliana|Rep: GATA transcription factor 26 - Arabidopsis thaliana (Mouse-ear cress), partial (18%)	-1
DW487656	GDP-mannose pyrophosphorylase; n=1; Gossypium hirsutum|Rep: GDP-mannose pyrophosphorylase – Gossypium hirsutum (Upland cotton) (Gossypium mexicanum), partial (79%)	-1
AF336282	GHMYB10; n=1; Gossypium hirsutum|Rep: GHMYB10 - Gossypium hirsutum (Upland cotton) (Gossypium mexicanum), complete	-1
AY779339	Gossypium hirsutum AP2/EREBP transcription factor ERF-1 mRNA, complete cds.	-1
DT051905	Histidine kinase 2; n=1; Lotus japonicus|Rep: Histidine kinase 2 - Lotus japonicus, partial (12%)	-1
AI728890	Hypothetical protein	-1
DT468491	Hypothetical protein	-1
AW187949	Hypothetical protein	-1
DT053009	Hypothetical protein	-1
DT050962	Hypothetical protein	-1
DT050371	Hypothetical protein	-1
DT047910	Hypothetical protein	-1
AW187517	Hypothetical protein	-1
DT466982	Hypothetical protein	-1
DW227913	Hypothetical protein	-1
DT559034	Hypothetical protein	-1
DW491672	Hypothetical protein	-1
DW517519	Hypothetical protein	-1
CO122979	Hypothetical protein	-1
CO123405	Hypothetical protein	-1
CO117485	Hypothetical protein	-1
DW520074	L-ascorbate oxidase precursor; n=1; Nicotiana tabacum|Rep: L-ascorbate oxidase precursor - Nicotiana tabacum (Common tobacco), partial (27%)	-1
DT568257	MAP3K delta-1 protein kinase; n=1; Arabidopsis thaliana|Rep: MAP3K delta-1 protein kinase - Arabidopsis thaliana (Mouse-ear cress), partial (60%)	-1
DT467985	MYB104a protein [Gossypium hirsutum]	-1
DW505500	NOI protein; n=2; Oryza sativa|Rep: NOI protein - Oryza sativa (Rice), partial (46%)	-1
DT462947	Nucellin-like protein; n=1; Arabidopsis thaliana|Rep: Nucellin-like protein – Arabidopsis thaliana (Mouse-ear cress), partial (11%)	-1
DN779365	Nuclear-localized RNA binding protein; n=1; Capsicum annuum|Rep: Nuclear-localized RNA binding protein - Capsicum annuum (Bell pepper), partial (66%)	-1
AI729395	PERK1-like protein kinase; n=2; Nicotiana tabacum|Rep: PERK1-like protein kinase - Nicotiana tabacum (Common tobacco), partial (38%)	-1
DT458211	Peroxisomal targeting signal 1 receptor; n=2; Nicotiana tabacum|Rep: Peroxisomal targeting signal 1 receptor - Nicotiana tabacum (Common tobacco), partial (60%)	-1
DW512150	Ribonucleoside-diphosphate reductase small chain; n=1; Nicotiana tabacum|Rep: Ribonucleoside-diphosphate reductase small chain - Nicotiana tabacum (Common tobacco), partial (33%)	-1
DW507590	SBP transcription factor; n=1; Gossypium hirsutum|Rep: SBP transcription factor – Gossypium hirsutum (Upland cotton) (Gossypium mexicanum), complete	-1
CO085934	SCARECROW; n=1; Pisum sativum|Rep: SCARECROW - Pisum sativum (Garden pea), partial (7%)	-1
DT570098	Succinate dehydrogenase [ubiquinone] flavoprotein subunit 1 mitochondrial precursor; n=1; partial (30%)	-1
CO122289	Transaldolase; n=1; Gossypium hirsutum|Rep: Transaldolase - Gossypium hirsutum (Upland cotton) (Gossypium mexicanum), partial (98%)	-1
DT457371	Transporter-like protein; n=1; Arabidopsis thaliana|Rep: Transporter-like protein - Arabidopsis thaliana (Mouse-ear cress), partial (43%)	-1
CO124765	Tubulin beta-1; n=1; Gossypium hirsutum|Rep: Tubulin beta-1 - Gossypium hirsutum (Upland cotton) (Gossypium mexicanum), partial (71%)	-1
DT570632	Ubiquitin fusion-degradation protein-like; n=1; Solanum tuberosum|Rep: Ubiquitin fusion-degradation protein-like - Solanum tuberosum (Potato), partial (73%)	-1
DT468893	WRKY 10; n=1; Theobroma cacao|Rep: WRKY 10 - Theobroma cacao (Cacao) (Cocoa), partial (71%)	-1
CO088301	Zinc finger, CCCH-type; Sugar transporter superfamily; n=1; Medicago truncatula|Rep: Zinc finger, CCCH-type; Sugar transporter superfamily – Medicago truncatula (Barrel medic), partial (73%)	-1
DN759693	Actin; n=1; Gossypium hirsutum|Rep: Actin - Gossypium hirsutum (Upland cotton) (Gossypium mexicanum), partial (41%)	1
CO492611	Beta-ketoacyl-CoA synthase; n=1; Gossypium hirsutum|Rep: Beta-ketoacyl-CoA synthase - Gossypium hirsutum (Upland cotton) (Gossypium Mexicanum), complete	1
DV850089	cytochrome P450 like_TBP [Nicotiana tabacum]Eucryphia lucida large subunit 26S ribosomal RNA gene, partial sequence, partial (17%)	1
DQ116442	Gossypium hirsutum ACC oxidase 1 (ACO1) mRNA, complete cds	1
DN758298	GRAS4; n=1; Solanum lycopersicum|Rep: GRAS4 - Solanum lycopersicum (Tomato)(Lycopersicon esculentum), partial (52%)SCARECROW-like protein 1; n=1; Castanea sativa|Rep: SCARECROW-like protein 1 - Castanea sativa (Sweet chestnut), partial (23%)	1
DW514056	Hypothetical protein	1
DT048852	KUP2; n=1; Vitis vinifera|Rep: KUP2 - Vitis vinifera (Grape), partial (3%)Ubiquitin carrier protein; n=1; Vitis vinifera|Rep: Ubiquitin carrier protein - Vitis vinifera (Grape), partial (78%)	1
DW501210	raffionse synthase 3 [Glycine max]Stachyose synthase precursor, putative [Ricinus communis]SIP1 (seed imbibition 1-like); galactinol-sucrose galactosyltransferase/hydrolase, hydrolyzing O-glycosyl compounds [Arabidopsis thaliana]	1
DW519559	Von Willebrand factor, type A; Copine; n=1; Medicago truncatula|Rep: Von Willebrand factor, type A; Copine - Medicago truncatula (Barrel medic), partial (11%)	1
DT466538	12-oxophytodienoate reductase; n=1; Hevea brasiliensis|Rep: 12-oxophytodienoate reductase - Hevea brasiliensis (Para rubber tree), partial (26%)	1.1
DR461620	Beta-ketoacyl-CoA synthase; n=1; Gossypium hirsutum|Rep: Beta-ketoacyl-CoA synthase - Gossypium hirsutum (Upland cotton) (Gossypium mexicanum), complete	1.1
CA993199	Chlorophyll A/B binding protein precursor; n=2; eurosids II|Rep: Chlorophyll A/B binding protein precursor - Gossypium hirsutum (Upland cotton) (Gossypium mexicanum), partial (35%)	1.1
DW512507	GRAS domain protein [Populus trichocarpa]	1.1
DW520338	Hydroxycinnamoyl transferase; n=1; Nicotiana tabacum|Rep: Hydroxycinnamoyl transferase - Nicotiana tabacum (Common tobacco), partial (58%)	1.1
DW515625	stress inducible protein coi6.1 [Zea mays]	1.1
CO496692	Major latex-like protein; n=1; Prunus persica|Rep: Major latex-like protein - Prunus persica (Peach), partial (62%)	1.2
DW232903	Ribosomal protein S7; n=1; Medicago truncatula|Rep: Ribosomal protein S7 - Medicago truncatula (Barrel medic), partial (17%)	1.2
CA993006	Cytokinin-O-glucosyltransferase 1; n=1; Arabidopsis thaliana|Rep: Cytokinin-O-glucosyltransferase 1 - Arabidopsis thaliana (Mouse-ear cress), partial (26%)	1.3
DT468888	DELLA protein GAI; n=1; Gossypium hirsutum|Rep: DELLA protein GAI -Gossypium hirsutum, partial (2%)	1.3
DW509834	NBS resistance protein-like protein; n=1; Gossypium hirsutum|Rep: NBS resistance protein-like protein - Gossypium hirsutum (Upland cotton)	1.3
CO071060	BHLH transcription factor; n=1; Gossypium hirsutum|Rep: BHLH transcription factor - Gossypium hirsutum (Upland cotton) (Gossypium mexicanum), complete	1.4
DV849532	Expp1 protein precursor; n=1; Solanum tuberosum|Rep: Expp1 protein precursor - Solanum tuberosum (Potato), partial (75%)	1.4
U23205	Gossypium arboreum (+)-delta-cadinene synthase isozyme XC14 mRNA, complete cds	1.4
AF118230	Gossypium hirsutum metallothionein-like protein mRNA, complete cds	1.4
DW497255	MYB59 (MYB DOMAIN PROTEIN 59); DNA binding / transcription factor [Arabidopsis thaliana]	1.4
DW232295	O-glucosyltransferase 3; n=1; Vitis labrusca|Rep: O-glucosyltransferase 3 - Vitis labrusca, partial (55%)	1.4
DT544528	Glutamic acid-rich protein; n=1; Manihot esculenta|Rep: Glutamic acid-rich protein - Manihot esculenta (Cassava) (Manioc), partial (50%)	1.5
DW237407	60S ribosomal protein L10; n=1; Vitis riparia|Rep: 60S ribosomal protein L10 - Vitis riparia (Frost grape) (Vitis vulpina), partial (98%)	1.6
CO093025	BHLH transcription factor; n=1; Gossypium hirsutum|Rep: BHLH transcription factor - Gossypium hirsutum (Upland cotton) (Gossypium mexicanum), complete	1.6
DQ233255	Gossypium hirsutum ribulose-1,5-bisphosphate carboxylase/oxygenase activase alpha 2 mRNA, complete cds	1.6
DW513368	jacalin lectin family protein [Arabidopsis thaliana]	1.6
DT049951	Probable non-specific lipid-transfer protein AKCS9 precursor; n=1; Vigna unguiculata|Rep: Probable non-specific lipid-transfer protein AKCS9 precursor - Vigna unguiculata (Cowpea), partial (25%)	1.6
DN802499	16S rRNA processing protein RimM; n=1; Stenotrophomonas maltophilia R551-3|Rep: 16S rRNA processing protein RimM – Stenotrophomonas maltophilia R551-3, partial (7%)	1.7
DN760285	Glycine-rich cell wall structural protein 1.0 precursor; n=1; Phaseolus vulgaris|Rep: Glycine-rich cell wall structural protein 1.0 precursor - Phaseolus vulgaris (Kidney bean) (French bean), partial (17%)	1.8
AF329934	Gossypium hirsutum ribulose-1,5-bisphosphate carboxylase/oxygenase activase 1 mRNA, complete cds	1.8
CA993106	Fructose-bisphosphate aldolase; n=1; Gossypium arboreum|Rep: Fructose-bisphosphate aldolase - Gossypium arboreum (Tree cotton), complete	1.9
DR460630	Gibberellin regulated protein; n=1; Medicago truncatula|Rep: Gibberellin regulated protein - Medicago truncatula (Barrel medic), partial (66%)	1.9
DR463516	MIF2 (MINI ZINC FINGER 2); DNA binding [Arabidopsis thaliana]	1.9
BE054959	Alcohol dehydrogenase A; n=36; Gossypium|Rep: Alcohol dehydrogenase A - Gossypium raimondii (New World cotton), partial (40%)	2
DW235671	Hypothetical protein	2.1
DT047424	Hypothetical protein	2.1
DN827346	2-oxoglutarate-dependent dioxygenase; n=1; Arabidopsis thaliana|Rep: 2-oxoglutarate-dependent dioxygenase - Arabidopsis thaliana (Mouse-ear cress), partial (9%)	2.2
CA993106	Fructose-bisphosphate aldolase; n=1; Gossypium arboreum|Rep: Fructose-bisphosphate aldolase - Gossypium arboreum (Tree cotton), complete	2.3
DT051826	Induced stolen tip protein TUB8; n=1; Solanum tuberosum|Rep: Induced stolen tip protein TUB8 - Solanum tuberosum (Potato), partial (18%)	2.3
DW514926	Auxin-regulated protein; n=1; Populus tremula x Populus tremuloides|Rep: Auxin-regulated protein - Populus tremula x Populus tremuloides, partial (78%)	2.4
AY857933	Gossypium hirsutum metallothionein-like mRNA, complete cds	2.4
CA994331	Ribulose bisphosphate carboxylase small chain, chloroplast precursor; n=1; Gossypium hirsutum|Rep: Ribulose bisphosphate carboxylase small chain, chloroplast precursor - Gossypium hirsutum (Upland cotton) (Gossypium mexicanum), complete	2.5
CA993642	CPRD2 protein; n=1; Vigna unguiculata|Rep: CPRD2 protein - Vigna unguiculata (Cowpea), partial (9%)	2.6
CA993040	Histone H1-III; n=1; Glyptotendipes barbipes|Rep: Histone H1-III – Glyptotendipes barbipes, partial (11%)	2.7
DN817800	Metallothionein-like; n=1; Gossypium hirsutum|Rep: Metallothionein-like - Gossypium hirsutum (Upland cotton) (Gossypium mexicanum), partial (86%)	2.7
DW499242	Transcription initiation factor TFIID subunit 3 (TBP-associated factor 3).; n=1; Gallus gallus|Rep: Transcription initiation factor TFIID subunit 3 (TBP-associated factor 3). - Gallus gallus, partial (3%)	2.7
DN780767	Ribulose bisphosphate carboxylase small chain, chloroplast precursor; n=1; Gossypium hirsutum|Rep: Ribulose bisphosphate carboxylase small chain, chloroplast precursor - Gossypium hirsutum (Upland cotton) (Gossypium mexicanum), partial (97%)	3.5

## Sheet: Ovary Genes - Table 1 - Table 1
GeneBank ID	Description	Log2 Signal
DT546878	E3 ubiquitin-protein ligase At4g11680; n=1; Arabidopsis thaliana|Rep: E3 ubiquitin-protein ligase At4g11680 - Arabidopsis thaliana (Mouse-ear cress), partial (62%)	-4.9
DW478297	Unknown	-4.7
CO117660	Unknown	-4.1
DT468502	60S acidic ribosomal protein P1; n=1; Zea mays|Rep: 60S acidic ribosomal protein P1 - Zea mays (Maize), partial (61%)	-4.1
DW479139	Monodehydroascorbate reductase; n=1; Vitis vinifera|Rep: Monodehydroascorbate reductase - Vitis vinifera (Grape), partial (71%)	-4.1
DN758410	AP2/EREBP transcription factor ERF-2; n=1; Gossypium hirsutum|Rep: AP2/EREBP transcription factor ERF-2 - Gossypium hirsutum (Upland cotton) (Gossypium mexicanum), partial (86%)	-3.9
DN779818	ATP-dependent Clp protease ATP-binding subunit clpA homolog CD4B, chloroplast precursor; n=1; Solanum lycopersicum|Rep: ATP-dependent Clp protease ATP-binding subunit clpA homolog CD4B, chloroplast precursor - Solanum lycopersicum (Tomato) (Lycopersicon esculentum), partial (40%)	-3.8
DR455094	Unknown	-3.8
DW237876	Low molecular weight heat shock protein; n=1; Gossypium hirsutum|Rep: Low molecular weight heat shock protein - Gossypium hirsutum (Upland cotton) (Gossypium mexicanum), partial (97%)	-3.8
DW517704	Low molecular weight heat shock protein; n=1; Gossypium hirsutum|Rep: Low molecular weight heat shock protein - Gossypium hirsutum (Upland cotton) (Gossypium mexicanum), partial (97%)	-3.8
DT465717	Anthranilate phosphoribosyltransferase-like protein; n=1; Arabidopsis thaliana|Rep: Anthranilate phosphoribosyltransferase-like protein - Arabidopsis thaliana (Mouse-ear cress), partial (20%)	-3.7
DN780720	Heat shock protein; n=1; Spinacia oleracea|Rep: Heat shock protein - Spinacia oleracea (Spinach), partial (38%)	-3.6
DT460816	Similarity to GTPase activating protein; n=1; Arabidopsis thaliana|Rep: Similarity to GTPase activating protein - Arabidopsis thaliana (Mouse-ear cress), partial (84%)	-3.6
DW487642	Chaperonin CPN60, mitochondrial precursor; n=2; Brassicaceae|Rep: Chaperonin CPN60, mitochondrial precursor - Arabidopsis thaliana (Mouse-ear cress), partial (60%)	-3.6
CA993465	BZIP transcription factor bZIP62; n=1; Glycine max|Rep: BZIP transcription factor bZIP62 - Glycine max (Soybean), partial (37%)	-3.4
DR452461	Glutathione S-transferase U1; n=1; Malva pusilla|Rep: Glutathione S-transferase U1 – Malva pusilla (Dwarf mallow), partial (79%)	-3.4
DT554125	Unknown	-3.4
DT456450	Unknown	-3.3
DT559034	Unknown	-3.3
CO085667	Wound inducive mRNA , complete cds; n=1; Nicotiana tabacum|Rep: Nicotiana tabacum wound inducive mRNA , complete cds - Nicotiana tabacum (Common tobacco), partial (38%)	-3.2
DT455903	Unknown	-3.2
DT565455	DEAD-box ATP-dependent RNA helicase 8; n=2; Arabidopsis thaliana|Rep: DEAD-box ATP-dependent RNA helicase 8 - Arabidopsis thaliana (Mouse-ear cress), partial (45%)	-3.2
AI729487	Histone-lysine N-methyltransferase ATX4; n=1; Arabidopsis thaliana|Rep: Histone-lysine N-methyltransferase ATX4 - Arabidopsis thaliana (Mouse-ear cress), partial (9%)	-3.1
DT569469	Splicing factor SR1B; n=1; Arabidopsis thaliana|Rep: Splicing factor SR1B – Arabidopsis thaliana (Mouse-ear cress), partial (80%)	-3.1
CO091998	Unknown	-3
DR455451	Alpha-crystalline heat shock protein; n=1; Gossypium arboreum|Rep: Alpha-crystalline heat shock protein - Gossypium arboreum (Tree cotton), partial (96%)	-3
DT047819	Unknown	-3
DT461922	DNA polymerase lambda; n=2; Oryza sativa Japonica Group|Rep: DNA polymerase lambda – Oryza sativa subsp. japonica (Rice), partial (44%)	-3
DW488498	UDP-galactose 4-epimerase-like protein; n=1; Arabidopsis thaliana|Rep: UDP-galactose 4-epimerase-like protein - Arabidopsis thaliana (Mouse-ear cress), partial (56%)	-3
DW489795	Unknown	-3
DW508911	Low molecular weight heat shock protein; n=1; Gossypium hirsutum|Rep: Low molecular weight heat shock protein - Gossypium hirsutum (Upland cotton) (Gossypium mexicanum), partial (97%)	-3
AW186784	Unknown	-2.9
CA992719	Low molecular weight heat shock protein; n=1; Gossypium hirsutum|Rep: Low molecular weight heat shock protein - Gossypium hirsutum (Upland cotton) (Gossypium mexicanum), complete	-2.9
CO121719	RuBisCO large subunit-binding protein subunit alpha, chloroplast precursor; n=1; Arabidopsis thaliana|Rep: RuBisCO large subunit-binding protein subunit alpha, chloroplast precursor - Arabidopsis thaliana (Mouse-ear cress), partial (36%)	-2.9
CO125545	Unknown	-2.9
DN803199	Flavonol sulfotransferase-like; n=1; Flaveria bidentis|Rep: Flavonol sulfotransferase-like - Flaveria bidentis (Coastalplain yellowtops), partial (31%)	-2.9
DT456407	Unknown	-2.9
DT572230	26S protease regulatory subunit [Gossypium hirsutum]	-2.9
DW496991	Low molecular weight heat shock protein; n=1; Gossypium hirsutum|Rep: Low molecular weight heat shock protein - Gossypium hirsutum (Upland cotton) (Gossypium mexicanum), partial (93%)	-2.9
CA993675	Unknown	-2.8
AI728451	Guanylate kinase/L-type calcium channel region; Galactose oxidase, central; n=1; Medicago truncatula|Rep: Guanylate kinase/L-type calcium channel region; Galactose oxidase, central - Medicago truncatula (Barrel medic), partial (28%)	-2.7
AW187601	Unknown	-2.7
CO117456	Zinc finger, RING-type; n=1; Medicago truncatula|Rep: Zinc finger, RING-type – Medicago truncatula (Barrel medic), partial (15%)	-2.7
CO123860	26S protease regulatory subunit [Gossypium hirsutum]	-2.7
CO124179	MYB transcription factor; n=1; Hevea brasiliensis|Rep: MYB transcription factor – Hevea brasiliensis (Para rubber tree), partial (67%)	-2.7
CO498555	BEL1-like homeodomain transcription factor; n=1; Trifolium pratense|Rep: BEL1-like homeodomain transcription factor - Trifolium pratense (Red clover), partial (33%)	-2.7
DT049773	Heat shock 70 kDa protein, mitochondrial precursor; n=1; Phaseolus vulgaris|Rep: Heat shock 70 kDa protein, mitochondrial precursor - Phaseolus vulgaris (Kidney bean) (French bean), partial (52%)	-2.7
DT461855	Ankyrin repeat-containing protein At3g12360; n=1; Arabidopsis thaliana|Rep: Ankyrin repeat-containing protein At3g12360 - Arabidopsis thaliana (Mouse-ear cress), partial (20%)	-2.7
DT568722	RNA-binding-like protein; n=1; Arabidopsis thaliana|Rep: RNA-binding-like protein - Arabidopsis thaliana (Mouse-ear cress), partial (6%)	-2.7
DT570463	Pyruvate decarboxylase; n=1; Citrus sinensis|Rep: Pyruvate decarboxylase - Citrus sinensis (Sweet orange), partial (88%)	-2.7
DW515700	Unknown	-2.7
AF071195	26S protease regulatory subunit (PRA1) mRNA, partial cds. Gossypium hirsutum	-2.6
AI725626	Salt tolerance protein 5; =1; Beta vulgaris|Rep: Salt tolerance protein 5 - Beta vulgaris (Sugar beet), partial (48%)	-2.6
AI730890	L-isoaspartate-O-methyl transferase; n=1; Vitis pseudoreticulata|Rep: L-isoaspartate-O-methyl transferase - Vitis pseudoreticulata, partial (76%)	-2.6
CO122698	Unknown	-2.6
CO123540	UVB-resistance protein VR8; n=1; Arabidopsis thaliana|Rep: UVB-resistance protein UVR8 - rabidopsis thaliana (Mouse-ear cress), partial (51%)	-2.6
CO125038	CNGC2; n=1; Gossypium hirsutum|Rep: NGC2 - Gossypium hirsutum (Upland cotton) (Gossypium mexicanum), omplete	-2.6
DN779370	Unknown	-2.6
DN781218	Unknown	-2.6
DR458828	Polynucleotidyl ransferase, Ribonuclease H fold; n=1; Medicago truncatula|Rep: olynucleotidyl transferase, Ribonuclease H fold – Medicago runcatula (Barrel medic), partial (6%)	-2.6
DT456123	Unknown	-2.6
DT467839	Unknown	-2.6
DT468465	Unknown	-2.6
DT557438	Heat shock 70 kDa rotein, mitochondrial precursor; n=1; Phaseolus vulgaris|Rep: Heat hock 70 kDa protein, mitochondrial precursor - Phaseolus vulgaris (Kidney bean) (French bean), partial (75%)	-2.6
DW238688	Galactinol synthase; n=1; rassica napus|Rep: Galactinol synthase - Brassica napus (Rape), artial (58%)	-2.6
AI726851	Bax inhibitor; n=1; Solanum lycopersicum|Rep: Bax inhibitor - Solanum lycopersicum (Tomato) (Lycopersicon esculentum), partial (81%)	-2.5
AI727710	Unknown	-2.5
AI730038	Unknown	-2.5
CD486250	Unknown	-2.5
DN759875	Chloroplast 23S ribosomal RNA (23S rRNA) gene, Alnus incana partial (31%)	-2.5
DN780685	Eukaryotic translation initiation factor 5; n=1; Zea mays|Rep: Eukaryotic translation initiation factor 5 - Zea mays (Maize), partial (48%)	-2.5
DR453503	Auxin-binding protein 1; n=1; Gossypium hirsutum|Rep: Auxin-binding protein 1 – Gossypium hirsutum (Upland cotton) (Gossypium mexicanum), complete	-2.5
DT463660	NIMA-related protein kinase; n=1; Populus tremula x Populus alba|Rep: NIMA-related protein kinase - Populus tremula x Populus alba, partial (28%)	-2.5
DT467519	BHLH transcription factor; n=1; Medicago truncatula|Rep: BHLH transcription factor - Medicago truncatula (Barrel medic), partial (46%)	-2.5
DW490445	Timing of CAB expression 1 protein; n=1; Castanea sativa|Rep: Timing of CAB expression 1 protein - Castanea sativa (Sweet chestnut), partial (34%)	-2.5
DW490958	CTV.2; n=1; Poncirus trifoliata|Rep: CTV.2 - Poncirus trifoliata (Hardy orange), partial (39%)	-2.5
DW492738	Somatic embryogenesis receptor-like kinase - Theobroma cacao (Cacao) (Cocoa), partial (35%)	-2.5
DW501415	Unknown	-2.5
DW503063	Heat shock protein 90; n=1; Vitis pseudoreticulata|Rep: Heat shock protein 90 – Vitis pseudoreticulata, partial (44%)	-2.5
AI728389	Calreticulin-1; n=1; Glycine max|Rep: Calreticulin-1 - Glycine max (Soybean), partial (74%)	-2.4
AI729369	Histone H1; n=1; Lens culinaris|Rep: Histone H1 - Lens culinaris (Lentil), partial (51%)	-2.4
CO089484	Poly(A)-binding protein; n=1; Nicotiana tabacum|Rep: Poly(A)-binding protein – Nicotiana tabacum (Common tobacco), partial (46%)	-2.4
DR456432	Heat shock 70 protein; n=1; Spinacia oleracea|Rep: Heat shock 70 protein – Spinacia oleracea (Spinach), partial (44%)	-2.4
DT462887	Dehydration responsive element binding protein; n=1; Gossypium hirsutum|Rep: Dehydration responsive element binding protein - Gossypium hirsutum (Upland cotton) (Gossypium mexicanum), partial (76%)	-2.4
DT464528	Transcription factor DRE-binding factor 2; n=1; Gossypium hirsutum|Rep: Transcription factor DRE-binding factor 2 - Gossypium hirsutum (Upland cotton) (Gossypium mexicanum), partial (18%)	-2.4
DT545297	Unknown	-2.4
DT545325	Unknown	-2.4
DT572810	Unknown	-2.4
DV849701	RuBisCO large subunit-binding protein subunit alpha, chloroplast precursor; n=1; Arabidopsis thaliana|Rep: RuBisCO large subunit-binding protein subunit alpha, chloroplast precursor - Arabidopsis thaliana (Mouse-ear cress), partial (36%)	-2.4
DW227379	Cytochrome c oxidase subunit I; n=3; Tracheophyta|Rep: Cytochrome c oxidase subunit I - Gossypium barbadense (Sea-island cotton) (Egyptian cotton), partial (29%)	-2.4
DW507015	Tubulin; n=1; Gossypium hirsutum|Rep: Tubulin - Gossypium hirsutum (Upland cotton) (Gossypium mexicanum), partial (10%)	-2.4
AI727311	Unknown	-2.3
AI728603	Unknown	-2.3
AI729704	Alcohol dehydrogenase class-3 (Alcohol dehydrogenase class-III) (S-(hydroxymethyl)glutathione dehydrogenase); n=2; Arabidopsis thaliana|Rep: Alcohol dehydrogenase class-3 (Alcohol dehydrogenase class-III) (S-(hydroxymethyl)glutathione dehydrogenase) - Arabidopsis thaliana (Mouse-ear cress), partial (87%)	-2.3
AW187407	Polynucleotidyl transferase, Ribonuclease H fold; n=1; Medicago truncatula|Rep: Polynucleotidyl transferase, Ribonuclease H fold – Medicago truncatula (Barrel medic), partial (6%)	-2.3
CA993490	70 kDa peptidyl-prolyl isomerase; n=1; Arabidopsis thaliana|Rep: 70 kDa peptidyl-prolyl isomerase - Arabidopsis thaliana (Mouse-ear cress), partial (74%)	-2.3
CO122837	Succinate dehydrogenase [ubiquinone] flavoprotein subunit 1 mitochondrial precursor; n=1;, partial (30%)	-2.3
DT456191	Aldehyde dehydrogenase family 7 member A1; n=1; Euphorbia characias|Rep: Aldehyde dehydrogenase family 7 member A1 - Euphorbia characias (Spurge), complete	-2.3
DT461699	Sorbitol related enzyme; n=1; Solanum lycopersicum|Rep: Sorbitol related enzyme – Solanum lycopersicum (Tomato) (Lycopersicon esculentum), partial (34%)	-2.3
DT468088	Pyrophosphate-dependent phosphofructo-1-kinase-like protein; n=1; Arabidopsis thaliana|Rep: Pyrophosphate-dependent phosphofructo-1-kinase-like protein - Arabidopsis thaliana (Mouse-ear cress), partial (38%)	-2.3
DT553975	Elongation factor 1-gamma; n=1; Prunus avium|Rep: Elongation factor 1-gamma – Prunus avium (Cherry), partial (74%)	-2.3
DT558313	DEAD-box ATP-dependent RNA helicase 7; n=1; Arabidopsis thaliana|Rep: DEAD-box ATP-dependent RNA helicase 7 - Arabidopsis thaliana (Mouse-ear cress), partial (15%)	-2.3
DT562275	Glucose-6-phosphate 1-dehydrogenase; n=1; Solanum tuberosum|Rep: Glucose-6-phosphate 1-dehydrogenase - Solanum tuberosum (Potato), partial (97%)	-2.3
DW478800	Unknown	-2.3
DW487283	Unknown	-2.3
DW515386	Unknown	-2.3
AI729398	BHLH transcription factor; n=1; Medicago truncatula|Rep: BHLH transcription factor - Medicago truncatula (Barrel medic), partial (45%)	-2.2
AW186839	Ethylene-responsive transcription factor 5; n=1; Nicotiana tabacum|Rep: Ethylene-responsive transcription factor 5 - Nicotiana tabacum (Common tobacco), partial (32%)	-2.2
CO086993	Nitrilase; n=2; Nicotiana tabacum|Rep: Nitrilase - Nicotiana tabacum (Common tobacco), partial (83%)	-2.2
CO117769	Unknown	-2.2
CO125090	GHDEL65; n=1; Gossypium hirsutum|Rep: GHDEL65 - Gossypium hirsutum (Upland cotton) (Gossypium mexicanum), partial (21%)	-2.2
DN757824	Heat shock 22 kDa protein, mitochondrial precursor; n=1; Glycine max|Rep: Heat shock 22 kDa protein, mitochondrial precursor - Glycine max (Soybean), partial (21%)	-2.2
DN804720	Unknown	-2.2
DN816834	Ubiqutin ligase; n=1; Phaseolus vulgaris|Rep: Ubiqutin ligase - Phaseolus vulgaris (Kidney bean) (French bean), complete	-2.2
DR452985	Serine hydroxymethyltransferase, mitochondrial precursor; n=1; Pisum sativum|Rep: Serine hydroxymethyltransferase, mitochondrial precursor - Pisum sativum (Garden pea), partial (39%)	-2.2
DT049130	Ethylene-responsive transcription factor ERF017; n=1; Arabidopsis thaliana|Rep: Ethylene-responsive transcription factor ERF017 – Arabidopsis thaliana (Mouse-ear cress), partial (36%)	-2.2
DT456138	Unknown	-2.2
DT462024	Gbiaa-Re; n=2; Gossypium barbadense|Rep: Gbiaa-Re - Gossypium barbadense (Sea-island cotton) (Egyptian cotton), complete	-2.2
DT463236	SDL12A; n=1; Glycine max|Rep: SDL12A - Glycine max (Soybean), partial (89%)	-2.2
DT466539	Heat-shock protein; n=1; Arabidopsis thaliana|Rep: Heat-shock protein - Arabidopsis thaliana (Mouse-ear cress), partial (34%)	-2.2
DT466805	NAM / CUC2 -like protein; n=1; Arabidopsis thaliana|Rep: NAM / CUC2 -like protein - Arabidopsis thaliana (Mouse-ear cress), partial (26%)	-2.2
DT468288	Unknown	-2.2
DT555903	Ankyrin-like protein; n=1; Arabidopsis thaliana|Rep: Ankyrin-like protein – Arabidopsis thaliana (Mouse-ear cress), partial (42%)	-2.2
DW234293	Low molecular weight heat shock protein; n=1; Gossypium hirsutum|Rep: Low molecular weight heat shock protein - Gossypium hirsutum (Upland cotton) (Gossypium mexicanum), partial (98%)	-2.2
DW478055	9-cis-epoxycarotenoid dioxygenase - Castanea mollissima (Chinese chestnut), partial (95%)	-2.2
DW483534	Unknown	-2.2
DW493382	Outward-rectifying potassium channel KCO1; n=1; Eucalyptus camaldulensis|Rep: Outward-rectifying potassium channel KCO1 – Eucalyptus camaldulensis (River red gum), partial (84%)	-2.2
DW498822	Phosphoglycerate kinase; n=1; Populus tremuloides|Rep: Phosphoglycerate kinase - Populus tremuloides (Quaking aspen), partial (16%)	-2.2
DW500195	Lipase; n=1; Dianthus caryophyllus|Rep: Lipase - Dianthus caryophyllus (Carnation) (Clove pink), partial (36%)	-2.2
DW501754	UVB-resistance protein UVR8; n=1; Arabidopsis thaliana|Rep: UVB-resistance protein UVR8 - Arabidopsis thaliana (Mouse-ear cress), partial (51%)	-2.2
DW508196	Late embryogenesis abundant protein Lea5-A; n=1; Gossypium hirsutum|Rep: Late embryogenesis abundant protein Lea5-A - Gossypium hirsutum (Upland cotton) (Gossypium mexicanum), complete	-2.2
DW512770	Fiber quinone-oxidoreductase; n=1; Gossypium barbadense|Rep: Fiber quinone-oxidoreductase - Gossypium barbadense (Sea-island cotton) (Egyptian cotton), partial (42%)	-2.2
DW516232	Unknown	-2.2
AI729719	WD-40 repeat-containing protein MSI4; n=1; Arabidopsis thaliana|Rep: WD-40 repeat-containing protein MSI4 - Arabidopsis thaliana (Mouse-ear cress), partial (41%)	-2.1
AI731478	Two-component response regulator-like APRR7; n=1; Arabidopsis thaliana|Rep: Two-component response regulator-like APRR7 - Arabidopsis thaliana (Mouse-ear cress), partial (13%)	-2.1
CA993537	Heat stress transcription factor A-3; n=1; Arabidopsis thaliana|Rep: Heat stress transcription factor A-3 - Arabidopsis thaliana (Mouse-ear cress), partial (19%)	-2.1
CD809348	Unknown	-2.1
CO088099	Unknown	-2.1
CO090422	Unknown	-2.1
CO121098	Dehydration-induced protein RD22-like protein; n=4; Gossypium|Rep: Dehydration-induced protein RD22-like protein - Gossypium hirsutum (Upland cotton) (Gossypium mexicanum), partial (91%)	-2.1
CO121107	Protein disulfide isomerase family; n=1; Glycine max|Rep: Protein disulfide isomerase family - Glycine max (Soybean), partial (80%)	-2.1
CO121415	Unknown	-2.1
CO122881	Diacylglycerol kinase-like protein; n=1; Arabidopsis thaliana|Rep: Diacylglycerol kinase-like protein - Arabidopsis thaliana (Mouse-ear cress), partial (68%)	-2.1
CO126055	Calnexin homolog precursor; n=1; Glycine max|Rep: Calnexin homolog precursor - Glycine max (Soybean), partial (77%)	-2.1
CO126408	Protein kinase; n=1; Arabidopsis thaliana|Rep: Protein kinase - Arabidopsis thaliana (Mouse-ear cress), partial (50%)	-2.1
CO496730	Zinc finger (C3HC4-type RING finger) protein-like; n=1; Oryza sativa Japonica Group|Rep: Zinc finger (C3HC4-type RING finger) protein-like - Oryza sativa subsp. japonica (Rice), partial (32%)	-2.1
DN760566	Heat shock protein 82; n=1; Nicotiana tabacum|Rep: Heat shock protein 82 – Nicotiana tabacum (Common tobacco), partial (54%)	-2.1
DN804847	Unknown	-2.1
DR457315	Unknown	-2.1
DR458465	[4Fe-4S] cluster assembly factor; n=1; Arabidopsis thaliana|Rep: [4Fe-4S] cluster assembly factor - Arabidopsis thaliana (Mouse-ear cress), partial (84%)	-2.1
DT047162	Unknown	-2.1
DT468831	H+-transporting two-sector ATPase, alpha/beta subunit, central region; n=1; Medicago truncatula|Rep: H+-transporting two-sector ATPase, alpha/beta subunit, central region - Medicago truncatula (Barrel medic), partial (7%)	-2.1
DT527581	Protein kinase-like protein; n=1; Arabidopsis thaliana|Rep: Protein kinase-like protein - Arabidopsis thaliana (Mouse-ear cress), partial (8%)	-2.1
DT527610	Unknown	-2.1
DT557030	Tubulin beta-3 chain; n=1; Gossypium hirsutum|Rep: Tubulin beta-3 chain – Gossypium hirsutum (Upland cotton) (Gossypium mexicanum), partial (70%)	-2.1
DT564921	AAA ATPase; 26S proteasome subunit P45; n=1; Medicago truncatula|Rep: AAA ATPase; 26S proteasome subunit P45 - Medicago truncatula (Barrel medic), partial (78%)	-2.1
DT565332	Unknown	-2.1
DT567344	Unknown	-2.1
DT567596	Unknown	-2.1
DT570955	Pyruvate dehydrogenase E1 beta subunit isoform 1; n=1; Zea mays|Rep: Pyruvate dehydrogenase E1 beta subunit isoform 1 - Zea mays (Maize), partial (74%)	-2.1
DV850352	Unknown	-2.1
DW224036	Phosphorybosyl anthranilate transferase 1; n=1; Arabidopsis thaliana|Rep: Phosphorybosyl anthranilate transferase 1 - Arabidopsis thaliana (Mouse-ear cress), partial (10%)	-2.1
DW477812	Unknown	-2.1
DW491396	Unknown	-2.1
DW506293	Unknown	-2.1
DW516232	Unknown	-2.1
U32028	5S ribosomal RNA gene and non-transcribed spacer Gossypium hirsutum	-2.1
AI725578	H+-transporting two-sector ATPase, alpha/beta subunit, central region; n=1; Medicago truncatula|Rep: H+-transporting two-sector ATPase, alpha/beta subunit, central region - Medicago truncatula (Barrel medic), partial (7%)	-2
AI726658	CBL-interacting protein kinase 16; n=1; Populus trichocarpa|Rep: CBL-interacting protein kinase 16 - Populus trichocarpa (Western balsam poplar) (Populus balsamiferasubsp. trichocarpa), partial (57%)	-2
AI728517	Stress-induced protein sti1-like protein; n=1; Arabidopsis thaliana|Rep: Stress-induced protein sti1-like protein - Arabidopsis thaliana (Mouse-ear cress), partial (50%)	-2
AI728599	X-Pro dipeptidase-like protein; n=2; Arabidopsis thaliana|Rep: X-Pro dipeptidase-like protein - Arabidopsis thaliana (Mouse-ear cress), partial (37%)	-2
AI728693	Remorin; n=1; Glycine max|Rep: Remorin - Glycine max (Soybean), partial (17%)	-2
AI729395	PERK1-like protein kinase; n=2; Nicotiana tabacum|Rep: PERK1-like protein kinase - Nicotiana tabacum (Common tobacco), partial (38%)	-2
AI730233	Unknown	-2
AI730361	Zinc finger CCCH domain-containing protein ZFN-like; n=1; Pisum sativum|Rep: Zinc finger CCCH domain-containing protein ZFN-like - Pisum sativum (Garden pea), partial (50%)	-2
AI732051	Unknown	-2
AJ513213	Remorin protein-like; n=1; Oryza sativa Japonica Group|Rep: Remorin protein-like – Oryza sativa subsp. japonica (Rice), partial (15%)	-2
AW187780	Unknown	-2
CA992726	Aux/IAA protein; n=1; Populus tremula x Populus tremuloides|Rep: Aux/IAA protein - Populus tremula x Populus tremuloides, partial (28%)	-2
CA993306	CAPIP1; n=2; Capsicum annuum|Rep: CAPIP1 - Capsicum annuum (Bell pepper), partial (98%)	-2
CO085645	Protein kinase-like protein; n=1; Arabidopsis thaliana|Rep: Protein kinase-like protein - Arabidopsis thaliana (Mouse-ear cress), partial (40%)	-2
CO090980	Syringolide-induced protein 19-1-5; n=1; Glycine max|Rep: Syringolide-induced protein 19-1-5 - Glycine max (Soybean), partial (54%)	-2
CO117368	MAP3Ka; n=1; Nicotiana benthamiana|Rep: MAP3Ka - Nicotiana benthamiana, partial (35%)	-2
CO122979	Unknown	-2
CO123490	Phosphoglycerate dehydrogenase-like protein; n=1; Arabidopsis thaliana|Rep: Phosphoglycerate dehydrogenase-like protein - Arabidopsis thaliana (Mouse-ear cress), partial (16%)	-2
DN761620	G protein beta subunit; n=1; Pisum sativum|Rep: G protein beta subunit - Pisum sativum (Garden pea), partial (51%)	-2
DN779380	Phosphoglucomutase, cytoplasmic; n=1; Populus tremula|Rep: Phosphoglucomutase, cytoplasmic - Populus tremula (European aspen), partial (54%)	-2
DN802543	Protein TOC75, chloroplast precursor; n=1; Pisum sativum|Rep: Protein TOC75, chloroplast precursor - Pisum sativum (Garden pea), partial (16%)	-2
DR454356	RNA-binding region RNP-1; n=1; Medicago truncatula|Rep: RNA-binding region RNP-1 – Medicago truncatula (Barrel medic), partial (54%)	-2
DR456164	Unknown	-2
DR456690	GDA2 protein; n=1; Pisum sativum|Rep: GDA2 protein - Pisum sativum (Garden pea), partial (96%)	-2
DT046994	Unknown	-2
DT049307	BHLH transcription factor; n=1; Medicago truncatula|Rep: BHLH transcription factor - Medicago truncatula (Barrel medic), partial (46%)	-2
DT050017	Unknown	-2
DT456192	Ribonucleoside-diphosphate reductase; n=1; Nicotiana tabacum|Rep: Ribonucleoside-diphosphate reductase - Nicotiana tabacum (Common tobacco), partial (43%)	-2
DT456348	Unknown	-2
DT463148	Unknown	-2
DT464008	Unknown	-2
DT465300	Auxin-regulated protein; n=1; Solanum lycopersicum|Rep: Auxin-regulated protein – Solanum lycopersicum (Tomato) (Lycopersicon esculentum), partial (21%)	-2
DT544051	Aquaporin; n=1; Stevia rebaudiana|Rep: Aquaporin - Stevia rebaudiana (Stevia), partial (95%)	-2
DT546186	CAK associated cyclinH homolog; n=1; Populus tremula x Populus tremuloides|Rep: CAK associated cyclinH homolog - Populus tremula x Populus tremuloides, partial (46%)	-2
DT551226	Unknown	-2
DT561206	Unknown	-2
DT570098	Succinate dehydrogenase [ubiquinone] flavoprotein subunit 1 mitochondrial precursor; n=1;, partial (30%)	-2
DT571793	sucrose synthase [Gossypium hirsutum]	-2
DV850132	Ethylene responsive element binding protein 1; n=2; Gossypium|Rep: Ethylene responsive element binding protein 1 - Gossypium barbadense (Sea-island cotton) (Egyptian cotton), partial (73%)	-2
DW229010	Unknown	-2
DW492451	Heat shock protein 70; n=1; Arabidopsis thaliana|Rep: Heat shock protein 70 – Arabidopsis thaliana (Mouse-ear cress), partial (54%)	-2
DW498116	Alpha-expansin precursor; n=6; Gossypium|Rep: Alpha-expansin precursor - Gossypium hirsutum (Upland cotton) (Gossypium mexicanum), partial (75%)	-2
DW503697	Low molecular weight heat shock protein; n=1; Gossypium hirsutum|Rep: Low molecular weight heat shock protein - Gossypium hirsutum (Upland cotton) (Gossypium mexicanum), partial (97%)	-2
DW506473	Unknown	-2
DW510271	Histone H3; n=1; Oryza sativa Indica Group|Rep: Histone H3 - Oryza sativa subsp. indica (Rice), partial (22%)	-2
DW511858	Unknown	-2
DW512137	CAK associated cyclinH homolog; n=1; Populus tremula x Populus tremuloides|Rep: CAK associated cyclinH homolog - Populus tremula x Populus tremuloides, partial (54%)	-2
DW516263	Adenylate kinase, chloroplast; n=1; Zea mays|Rep: Adenylate kinase, chloroplast – Zea mays (Maize), partial (91%)	-2
DW516919	H+-transporting two-sector ATPase, alpha/beta subunit, central region; n=1; Medicago truncatula|Rep: H+-transporting two-sector ATPase, alpha/beta subunit, central region - Medicago truncatula (Barrel medic), partial (7%)	-2
DW517184	Class II KNOX homeobox transcription factor; n=1; Medicago truncatula|Rep: Class II KNOX homeobox transcription factor - Medicago truncatula (Barrel medic), partial (30%)	-2
DW520166	H+-transporting two-sector ATPase, alpha/beta subunit, central region; n=1; Medicago truncatula|Rep: H+-transporting two-sector ATPase, alpha/beta subunit, central region - Medicago truncatula (Barrel medic), partial (7%)	-2
AI055320	Pyrophosphate—fructose 6-phosphate 1-phosphotransferase subunit alpha; n=1; Ricinus communis|Rep: Pyrophosphate--fructose 6-phosphate 1-phosphotransferase subunit alpha - Ricinus communis (Castor bean), partial (76%)	-1.9
AI055377	Aspartate aminotransferase; n=1; Vitis vinifera|Rep: Aspartate aminotransferase - Vitis vinifera (Grape), partial (97%)	-1.9
AI055650	26S protease regulatory subunit 6A homolog; n=1; Brassica rapa|Rep: 26S protease regulatory subunit 6A homolog - Brassica campestris (Field mustard), partial (82%)	-1.9
AI726964	Cell division control protein 48 homolog D; n=1; Arabidopsis thaliana|Rep: Cell division control protein 48 homolog D - Arabidopsis thaliana (Mouse-ear cress), partial (18%)	-1.9
AI727436	Importin alpha 1; n=1; Capsicum annuum|Rep: Importin alpha 1 - Capsicum annuum (Bell pepper), partial (67%)	-1.9
AI730203	Unknown	-1.9
CF932126	Aquaporin; n=1; Ricinus communis|Rep: Aquaporin - Ricinus communis (Castor bean), partial (64%)	-1.9
CO088644	L-allo-threonine aldolase-related protein; n=1; Solanum tuberosum|Rep: L-allo-threonine aldolase-related protein - Solanum tuberosum (Potato), partial (44%)	-1.9
CO090216	Unknown	-1.9
CO122668	Elongation factor EF-2; n=1; Pisum sativum|Rep: Elongation factor EF-2 - Pisum sativum (Garden pea), partial (49%)	-1.9
CO124057	DNA-directed RNA polymerase; n=4; core eudicotyledons|Rep: DNA-directed RNA polymerase - Vitis vinifera (Grape), partial (47%)	-1.9
CO124765	Tubulin beta-1; n=1; Gossypium hirsutum|Rep: Tubulin beta-1 - Gossypium hirsutum (Upland cotton) (Gossypium mexicanum), partial (71%)	-1.9
CO125371	Heat shock 70 protein; n=1; Spinacia oleracea|Rep: Heat shock 70 protein – Spinacia oleracea (Spinach), partial (15%)	-1.9
CO125758	Molecular chaperone; n=1; Ricinus communis|Rep: Molecular chaperone - Ricinus communis (Castor bean), partial (56%)	-1.9
CO126672	Heat shock 70 protein; n=1; Spinacia oleracea|Rep: Heat shock 70 protein – Spinacia oleracea (Spinach), partial (29%)	-1.9
CO126834	F-box protein AtFBL5; n=1; Arabidopsis thaliana|Rep: F-box protein AtFBL5 – Arabidopsis thaliana (Mouse-ear cress), partial (29%)	-1.9
DN779324	Unknown	-1.9
DN779346	PFE18 protein; n=1; Ananas comosus|Rep: PFE18 protein - Ananas comosus (Pineapple), partial (31%)	-1.9
DN802748	Unknown	-1.9
DQ088821	FeSOD mRNA, Gossypium hirsutum complete cds.	-1.9
DR452298	Zinc finger AN1 domain-containing stress-associated protein 14; n=2; Oryza sativa Japonica Group|Rep: Zinc finger AN1 domain-containing stress-associated protein 14 - Oryza sativa subsp. japonica (Rice), partial (10%)	-1.9
DR455343	Unknown	-1.9
DR456154	Prolyl 4-hydroxylase alpha subunit-like protein; n=2; Arabidopsis thaliana|Rep: Prolyl 4-hydroxylase alpha subunit-like protein - Arabidopsis thaliana (Mouse-ear cress), partial (90%)	-1.9
DR457228	ATP synthase subunit alpha; n=1; Gossypium hirsutum|Rep: ATP synthase subunit alpha – Gossypium hirsutum (Upland cotton) (Gossypium mexicanum), complete	-1.9
DR459694	Unknown	-1.9
DR463426	Unknown	-1.9
DT049956	Unknown	-1.9
DT050642	MYB transcription factor; n=1; Hevea brasiliensis|Rep: MYB transcription factor – Hevea brasiliensis (Para rubber tree), partial (61%)	-1.9
DT052179	Aquaporin; n=1; Ricinus communis|Rep: Aquaporin - Ricinus communis (Castor bean), partial (64%)	-1.9
DT456083	Unknown	-1.9
DT466037	GLABRA2 expression modulator; n=1; Arabidopsis thaliana|Rep: GLABRA2 expression modulator - Arabidopsis thaliana (Mouse-ear cress), partial (65%)	-1.9
DT526899	Unknown	-1.9
DT543312	Serine/threonine-protein kinase SAPK10; n=3; Oryza sativa|Rep: Serine/threonine-protein kinase SAPK10 - Oryza sativa subsp. japonica (Rice), partial (71%)	-1.9
DT546590	Speract/scavenger receptor; Cyclin-like F-box; Galactose oxidase, central; n=1; Medicago truncatula|Rep: Speract/scavenger receptor; Cyclin-like F-box; Galactose oxidase, central - Medicago truncatula (Barrel medic), partial (25%)	-1.9
DT551449	1,3-beta-glucanase; n=1; Gossypium hirsutum|Rep: 1,3-beta-glucanase - Gossypium hirsutum (Upland cotton) (Gossypium mexicanum), complete	-1.9
DT553313	DNA-binding protein-like; n=1; Oryza sativa Japonica Group|Rep: DNA-binding protein-like - Oryza sativa subsp. japonica (Rice), partial (20%)	-1.9
DT558909	Cyclin-like F-box; n=1; Medicago truncatula|Rep: Cyclin-like F-box - Medicago truncatula (Barrel medic), partial (58%)	-1.9
DT559892	Protein disulfide-isomerase precursor; n=1; Ricinus communis|Rep: Protein disulfide-isomerase precursor - Ricinus communis (Castor bean), partial (56%)	-1.9
DT566906	Vacuolar proton-ATPase subunit-like protein; n=1; Lotus japonicus|Rep: Vacuolar proton-ATPase subunit-like protein - Lotus japonicus, partial (13%)	-1.9
DW224008	MRNA-binding protein; n=1; Nicotiana tabacum|Rep: MRNA-binding protein – Nicotiana tabacum (Common tobacco), partial (87%)	-1.9
DW226837	Unknown	-1.9
DW227239	Ubiquitin carrier protein; n=2; Oryza sativa|Rep: Ubiquitin carrier protein – Oryza sativa subsp. indica (Rice), partial (5%)	-1.9
DW233069	Unknown	-1.9
DW485400	Actin-related protein 4; n=1; Arabidopsis thaliana|Rep: Actin-related protein 4 - Arabidopsis thaliana (Mouse-ear cress), partial (25%)	-1.9
DW486148	Unknown	-1.9
DW489320	Unknown	-1.9
DW507608	Unknown	-1.9
DW509391	Dehydration responsive element binding protein; n=1; Solanum lycopersicum|Rep: Dehydration responsive element binding protein - Solanum lycopersicum (Tomato) (Lycopersicon esculentum), partial (5%)	-1.9
DW510329	Von Willebrand factor; n=1; Procavia capensis|Rep: Von Willebrand factor - Procavia, partial (2%)	-1.9
DW512407	Unknown	-1.9
DW520192	40S ribosomal protein S16; n=1; Gossypium hirsutum|Rep: 40S ribosomal protein S16 - Gossypium hirsutum (Upland cotton) (Gossypium mexicanum), partial (80%)	-1.9
AI055406	GDP-dissociation inhibitor; n=1; Lupinus albus|Rep: GDP-dissociation inhibitor - Lupinus albus (White lupin), partial (76%)	-1.8
AI726675	Unknown	-1.8
AI727156	Aquaporin-like protein; n=1; Petunia x hybrida|Rep: Aquaporin-like protein – Petunia hybrida (Petunia), partial (35%)	-1.8
AI727757	CBL-interacting protein kinase 7; n=1; Populus trichocarpa|Rep: CBL-interacting protein kinase 7 - Populus trichocarpa (Western balsam poplar) (Populus balsamiferasubsp. trichocarpa), partial (72%)	-1.8
AI727963	Unknown	-1.8
AI728493	Alpha-expansin precursor; n=9; Gossypium|Rep: Alpha-expansin precursor – Gossypium hirsutum (Upland cotton) (Gossypium mexicanum), complete	-1.8
AI731477	Plastid-lipid-associated protein, chloroplast precursor; n=1; Citrus unshiu|Rep: Plastid-lipid-associated protein, chloroplast precursor – Citrus unshiu (Satsuma orange), partial (57%)	-1.8
AW187776	Unknown	-1.8
CD485795	Unknown	-1.8
CO121151	Unknown	-1.8
CO122041	Unknown	-1.8
DR453341	Unknown	-1.8
DR460975	H+-transporting two-sector ATPase, alpha/beta subunit, central region; n=1; Medicago truncatula|Rep: H+-transporting two-sector ATPase, alpha/beta subunit, central region - Medicago truncatula (Barrel medic), partial (5%)	-1.8
DR462513	F-box protein At1g23780; n=1; Arabidopsis thaliana|Rep: F-box protein At1g23780 - Arabidopsis thaliana (Mouse-ear cress), partial (17%)	-1.8
DT047848	Nitrilase-like protein NIT; n=1; Gossypium hirsutum|Rep: Nitrilase-like protein NIT – Gossypium hirsutum (Upland cotton) (Gossypium mexicanum), complete	-1.8
DT049729	Fas-associated factor-like protein; n=1; Nicotiana tabacum|Rep: Fas-associated factor-like protein - Nicotiana tabacum (Common tobacco), partial (87%)	-1.8
DT050094	Unknown	-1.8
DT051785	Unknown	-1.8
DT456188	Serine/threonine protein phosphatase; n=2; Vicia faba|Rep: Serine/threonine protein phosphatase - Vicia faba (Broad bean), complete	-1.8
DT456401	Unknown	-1.8
DT462203	Receptor protein kinase-like protein; n=1; Arabidopsis thaliana|Rep: Receptor protein kinase-like protein - Arabidopsis thaliana (Mouse-ear cress), partial (56%)	-1.8
DT464147	Splicing factor 4-like protein; n=1; Arabidopsis thaliana|Rep: Splicing factor 4-like protein - Arabidopsis thaliana (Mouse-ear cress), partial (12%)	-1.8
DT464617	Unknown	-1.8
DT466074	Beta-amylase 1; n=1; Nicotiana langsdorffii x Nicotiana sanderae|Rep: Beta-amylase 1 - Nicotiana langsdorffii x Nicotiana sanderae (Ornamental tobacco), partial (46%)	-1.8
DT466982	Unknown	-1.8
DT468002	Translation initiation factor eIF5; n=1; Triticum aestivum|Rep: Translation initiation factor eIF5 - Triticum aestivum (Wheat), partial (22%)	-1.8
DT468471	Ethylene receptor; n=1; Pyrus pyrifolia|Rep: Ethylene receptor - Pyrus pyrifolia (Japanese pear) (Pyrus serotina), partial (29%)	-1.8
DT468491	Unknown	-1.8
DT527122	P23 co-chaperone; n=1; Arabidopsis thaliana|Rep: P23 co-chaperone - Arabidopsis thaliana (Mouse-ear cress), partial (62%)	-1.8
DT527413	Unknown	-1.8
DT548039	Endo-alpha-1,4-glucanase; n=1; Gossypium hirsutum|Rep: Endo-alpha-1,4-glucanase – Gossypium hirsutum (Upland cotton) (Gossypium mexicanum), complete	-1.8
DT557981	DEAD-box ATP-dependent RNA helicase 37; n=1; Arabidopsis thaliana|Rep: DEAD-box ATP-dependent RNA helicase 37 - Arabidopsis thaliana (Mouse-ear cress), partial (81%)	-1.8
DT568155	Isocitrate dehydrogenase [NAD] regulatory subunit 1, mitochondrial precursor (Isocitric dehydrogenase 1) (NAD(+)-specific ICDH 1); n=1; Arabidopsis thaliana|Rep: Isocitrate dehydrogenase [NAD] regulatory subunit 1, mitochondrial precursor (Isocitric dehydrogenase 1) (NAD(+)-specific ICDH 1) - Arabidopsis thaliana (Mouse-ear cress), partial (57%)	-1.8
DT572709	Proteasome subunit alpha type; n=1; Vitis vinifera|Rep: Proteasome subunit alpha type - Vitis vinifera (Grape), partial (83%)	-1.8
DW224446	Unknown	-1.8
DW477890	FPh1 [Gossypium hirsutum]	-1.8
DW478735	60S ribosomal protein L13a-4; n=1; Arabidopsis thaliana|Rep: 60S ribosomal protein L13a-4 - Arabidopsis thaliana (Mouse-ear cress), complete	-1.8
DW480858	Peptidyl-prolyl cis-trans isomerase; n=1; Vitis vinifera|Rep: Peptidyl-prolyl cis-trans isomerase - Vitis vinifera (Grape), partial (63%)	-1.8
DW481194	Farnesyltransferase beta subunit; n=1; Catharanthus roseus|Rep: Farnesyltransferase beta subunit - Catharanthus roseus (Rosy periwinkle) (Madagascar periwinkle), partial (53%)	-1.8
DW485913	Plasma membrane Ca2+-ATPase; n=1; Glycine max|Rep: Plasma membrane Ca2+-ATPase - Glycine max (Soybean), partial (36%)	-1.8
DW487615	14-3-3 protein; n=1; Manihot esculenta|Rep: 14-3-3 protein - Manihot esculenta (Cassava) (Manioc), partial (98%)	-1.8
DW488183	BZIP-like protein; n=1; Gossypium hirsutum|Rep: BZIP-like protein - Gossypium hirsutum (Upland cotton) (Gossypium mexicanum), partial (8%)	-1.8
DW494560	Chaperone protein dnaJ 10; n=1; Arabidopsis thaliana|Rep: Chaperone protein dnaJ 10 - Arabidopsis thaliana (Mouse-ear cress), partial (78%)	-1.8
DW496593	Unknown	-1.8
DW499578	Unknown	-1.8
DW503136	Unknown	-1.8
DW504167	GTP cyclohydrolase I; n=1; Solanum lycopersicum|Rep: GTP cyclohydrolase I – Solanum lycopersicum (Tomato) (Lycopersicon esculentum), partial (33%)	-1.8
DW505592	Gbiaa-Re; n=2; Gossypium barbadense|Rep: Gbiaa-Re - Gossypium barbadense (Sea-island cotton) (Egyptian cotton), partial (57%)	-1.8
DW510274	Unknown	-1.8
DW512786	Unknown	-1.8
AI054975	Unknown	-1.7
AI726318	ABC transporter; n=1; Populus tremula x Populus tremuloides|Rep: ABC transporter - Populus tremula x Populus tremuloides, partial (48%)	-1.7
AI726801	Unknown	-1.7
AI726917	Unknown	-1.7
AI727792	Unknown	-1.7
AI728213	Unknown	-1.7
AI729302	Unknown	-1.7
AI729522	Non-specific lipid-transfer protein-like protein At5g64080 precursor; n=1; Arabidopsis thaliana|Rep: Non-specific lipid-transfer protein-like protein At5g64080 precursor - Arabidopsis thaliana (Mouse-ear cress), partial (52%)	-1.7
AI729651	Unknown	-1.7
AI729844	Unknown	-1.7
AI730393	Acyl-CoA oxidase; n=1; Glycine max|Rep: Acyl-CoA oxidase - Glycine max (Soybean), partial (60%)	-1.7
AW187036	Unknown	-1.7
AW187162	Unknown	-1.7
AW187949	Unknown	-1.7
AW587452	40S ribosomal protein S7; n=1; Avicennia marina|Rep: 40S ribosomal protein S7 – Avicennia marina (Grey mangrove), complete	-1.7
AY883091	CNGC2 mRNA, Gossypium hirsutum complete cds.	-1.7
CA992670	Histone H2B; n=1; Gossypium hirsutum|Rep: Histone H2B - Gossypium hirsutum (Upland cotton) (Gossypium mexicanum), complete	-1.7
CD485928	Aquaporin 1; n=1; Gossypium hirsutum|Rep: Aquaporin 1 - Gossypium hirsutum (Upland cotton) (Gossypium mexicanum), complete	-1.7
CO089947	Unknown	-1.7
CO118376	Unknown	-1.7
CO121572	Unknown	-1.7
CO122608	Alpha-expansin precursor; n=8; Gossypium|Rep: Alpha-expansin precursor – Gossypium hirsutum (Upland cotton) (Gossypium mexicanum), complete	-1.7
CO122784	Unknown	-1.7
CO123801	Unknown	-1.7
CO124474	Unknown	-1.7
CO125835	Transaldolase; n=1; Gossypium hirsutum|Rep: Transaldolase - Gossypium hirsutum (Upland cotton) (Gossypium mexicanum), partial (34%)	-1.7
CO126404	Selenium binding protein; n=1; Platanus x acerifolia|Rep: Selenium binding protein – Platanus acerifolia (London plane tree), partial (79%)	-1.7
CO126593	Alcohol dehydrogenase-like protein; n=1; Arabidopsis thaliana|Rep: Alcohol dehydrogenase-like protein - Arabidopsis thaliana (Mouse-ear cress), partial (49%)	-1.7
CO493145	Acidic chitinase; n=1; Gossypium hirsutum|Rep: Acidic chitinase - Gossypium hirsutum (Upland cotton) (Gossypium mexicanum), partial (14%)	-1.7
CO497178	Acidic chitinase; n=1; Gossypium hirsutum|Rep: Acidic chitinase - Gossypium hirsutum (Upland cotton) (Gossypium mexicanum), partial (14%)	-1.7
DN757648	Malic enzyme; n=2; Vitis vinifera|Rep: Malic enzyme - Vitis vinifera (Grape), partial (69%)	-1.7
DN760025	Ubiquitin extension protein; n=1; Gossypium hirsutum|Rep: Ubiquitin extension protein - Gossypium hirsutum (Upland cotton) (Gossypium mexicanum), complete	-1.7
DN803904	Membrane related protein CP5; n=1; Arabidopsis thaliana|Rep: Membrane related protein CP5 - Arabidopsis thaliana (Mouse-ear cress), partial (37%)	-1.7
DR455756	Mitogen-activated protein kinase; n=1; Gossypium hirsutum|Rep: Mitogen-activated protein kinase - Gossypium hirsutum (Upland cotton) (Gossypium mexicanum), complete	-1.7
DR455939	Low molecular weight heat shock protein; n=1; Gossypium hirsutum|Rep: Low molecular weight heat shock protein - Gossypium hirsutum (Upland cotton) (Gossypium mexicanum), partial (95%)	-1.7
DT047229	Phospholipase D delta isoform 1a; n=1; Gossypium hirsutum|Rep: Phospholipase D delta isoform 1a - Gossypium hirsutum (Upland cotton) (Gossypium mexicanum), complete	-1.7
DT048671	Unknown	-1.7
DT048855	Unknown	-1.7
DT050371	Unknown	-1.7
DT456438	Unknown	-1.7
DT457371	Transporter-like protein; n=1; Arabidopsis thaliana|Rep: Transporter-like protein - Arabidopsis thaliana (Mouse-ear cress), partial (61%)	-1.7
DT457869	Low molecular weight heat shock protein; n=1; Gossypium hirsutum|Rep: Low molecular weight heat shock protein - Gossypium hirsutum (Upland cotton) (Gossypium mexicanum), partial (97%)	-1.7
DT462854	Unknown	-1.7
DT465976	Alternative oxidase; n=1; Gossypium hirsutum|Rep: Alternative oxidase – Gossypium hirsutum (Upland cotton) (Gossypium mexicanum), complete	-1.7
DT527018	RSZp22 protein; n=1; Arabidopsis thaliana|Rep: RSZp22 protein - Arabidopsis thaliana (Mouse-ear cress), partial (88%)	-1.7
DT559746	Unknown	-1.7
DT561410	Cleavage stimulation factor subunit 1-like protein; n=1; Arabidopsis thaliana|Rep: Cleavage stimulation factor subunit 1-like protein – Arabidopsis thaliana (Mouse-ear cress), partial (57%)	-1.7
DT567362	Glutamate decarboxylase 4a; n=1; Brassica juncea|Rep: Glutamate decarboxylase 4a – Brassica juncea (Leaf mustard) (Indian mustard), partial (67%)	-1.7
DT571293	Unknown	-1.7
DT572505	26S protease regulatory subunit 7; n=2; Magnoliophyta|Rep: 26S protease regulatory subunit 7 - Prunus persica (Peach), partial (55%)	-1.7
DV849320	Unknown	-1.7
DW224987	Zinc finger protein OBP4-like; n=1; Arabidopsis thaliana|Rep: Zinc finger protein OBP4-like - Arabidopsis thaliana (Mouse-ear cress), partial (27%)	-1.7
DW477328	Unknown	-1.7
DW479558	Tetratricoredoxin; n=1; Nicotiana tabacum|Rep: Tetratricoredoxin - Nicotiana tabacum (Common tobacco), partial (73%)	-1.7
DW485838	plasma membrane H+-ATPase [Gossypium hirsutum]	-1.7
DW488639	Alanyl-tRNA synthetase, mitochondrial precursor; n=2; Arabidopsis thaliana|Rep: Alanyl-tRNA synthetase, mitochondrial precursor - Arabidopsis thaliana (Mouse-ear cress), partial (28%)	-1.7
DW498601	Zinc finger A20 and AN1 domain-containing stress-associated protein 1; n=1; Arabidopsis thaliana|Rep: Zinc finger A20 and AN1 domain-containing stress-associated protein 1 - Arabidopsis thaliana (Mouse-ear cress), partial (72%)	-1.7
DW499394	Salt tolerance protein 5; n=1; Beta vulgaris|Rep: Salt tolerance protein 5 - Beta vulgaris (Sugar beet), partial (57%)	-1.7
DW499672	Serine/threonine protein phosphatase 2A 59 kDa regulatory subunit B' gamma isoform; n=2; Arabidopsis thaliana|Rep: Serine/threonine protein phosphatase 2A 59 kDa regulatory subunit B' gamma isoform - Arabidopsis thaliana (Mouse-ear cress), partial (67%)	-1.7
DW500254	DVL10; n=1; Arabidopsis thaliana|Rep: DVL10 - Arabidopsis thaliana (Mouse-ear cress), partial (49%)	-1.7
DW507339	Unknown	-1.7
DW510882	Unknown	-1.7
DW519557	Unknown	-1.7
DW519706	Ras-related GTP-binding protein; n=1; Nicotiana tabacum|Rep: Ras-related GTP-binding protein - Nicotiana tabacum (Common tobacco), complete	-1.7
L04497	MYB1 mRNA, Gossypium hirsutum complete cds.	-1.7
AF336281	GHTTG1 (ghttg1) mRNA, Gossypium hirsutum complete cds	-1.6
AI054717	Beta-galactosidase; n=1; Vitis vinifera|Rep: Beta-galactosidase - Vitis vinifera (Grape), partial (55%)	-1.6
AI727170	Calmodulin binding protein IQ; n=1; Brassica rapa|Rep: Calmodulin binding protein IQ - Brassica campestris (Field mustard), partial (22%)	-1.6
AI727701	GTP-binding protein; n=1; Capsicum annuum|Rep: GTP-binding protein - Capsicum annuum (Bell pepper), partial (77%)	-1.6
AI729509	Unknown	-1.6
AI730399	Ubiquitin carboxyl-terminal hydrolase; n=1; Vitis vinifera|Rep: Ubiquitin carboxyl-terminal hydrolase - Vitis vinifera (Grape), partial (71%)	-1.6
AI730544	AKIN gamma; n=1; Medicago truncatula|Rep: AKIN gamma - Medicago truncatula (Barrel medic), partial (95%)	-1.6
AI731405	Unknown	-1.6
AI731438	Mitochondrial uncoupling protein; n=1; Solanum tuberosum|Rep: Mitochondrial uncoupling protein - Solanum tuberosum (Potato), partial (48%)	-1.6
AI731787	14-3-3 protein; n=1; Populus tremula x Populus alba|Rep: 14-3-3 protein – Populus tremula x Populus alba, partial (96%)	-1.6
AW186756	Unknown	-1.6
AW187331	Unknown	-1.6
CA993521	Alpha tubulin; n=1; Capsicum annuum|Rep: Alpha tubulin - Capsicum annuum (Bell pepper), partial (14%)	-1.6
CD485824	Unknown	-1.6
CD486535	ATP citrate lyase a-subunit; n=1; Lupinus albus|Rep: ATP citrate lyase a-subunit - Lupinus albus (White lupin), partial (57%)	-1.6
CO084400	ER-binding protein; n=1; Malus pumila|Rep: ER-binding protein - Malus pumila, partial (48%)	-1.6
CO085472	Unknown	-1.6
CO085934	Unknown	-1.6
CO086235	ATP-dependent Clp protease ATP-binding subunit clpA homolog CD4B, chloroplast precursor; n=1; Solanum lycopersicum|Rep: ATP-dependent Clp protease ATP-binding subunit clpA homolog CD4B, chloroplast precursor - Solanum lycopersicum (Tomato) (Lycopersicon esculentum), partial (40%)	-1.6
CO086852	Cysteine synthase; n=1; Vitis vinifera|Rep: Cysteine synthase - Vitis vinifera (Grape), partial (72%)	-1.6
CO088189	Aspartic proteinase; n=1; Theobroma cacao|Rep: Aspartic proteinase - Theobroma cacao (Cacao) (Cocoa), partial (53%)	-1.6
CO089344	Unknown	-1.6
CO105755	Cytochrome P450 monooxygenase CYP72A62; n=1; Medicago truncatula|Rep: Cytochrome P450 monooxygenase CYP72A62 - Medicago truncatula (Barrel medic), partial (11%)	-1.6
CO121788	Unknown	-1.6
CO122244	GAMYB-binding protein; n=1; Glycine max|Rep: GAMYB-binding protein - Glycine max (Soybean), partial (29%)	-1.6
CO124449	cellulose synthase 2 [Gossypium barbadense]	-1.6
CO124461	Unknown	-1.6
CO124795	Membrane-anchored endo-1,4-beta-glucanase; n=1; Gossypium hirsutum|Rep: Membrane-anchored endo-1,4-beta-glucanase - Gossypium hirsutum (Upland cotton) (Gossypium mexicanum), complete	-1.6
CO124872	Beta tubulin 8; n=1; Hordeum vulgare subsp. vulgare|Rep: Beta tubulin 8 – Hordeum vulgare var. distichum (Two-rowed barley), partial (51%)	-1.6
CO125227	Unknown	-1.6
CO125822	Elongation factor 1-alpha; n=1; Gossypium hirsutum|Rep: Elongation factor 1-alpha – Gossypium hirsutum (Upland cotton) (Gossypium mexicanum), complete	-1.6
CO126409	Protein kinase; n=1; Arabidopsis thaliana|Rep: Protein kinase - Arabidopsis thaliana (Mouse-ear cress), partial (74%)	-1.6
CO127247	Unknown	-1.6
CO127749	3-isopropylmalate dehydrogenase; n=1; Vitis vinifera|Rep: 3-isopropylmalate dehydrogenase - Vitis vinifera (Grape), partial (63%)	-1.6
CO498436	Acidic chitinase; n=1; Gossypium hirsutum|Rep: Acidic chitinase - Gossypium hirsutum (Upland cotton) (Gossypium mexicanum), partial (14%)	-1.6
DN758313	Cryptochrome 2; n=1; Nicotiana sylvestris|Rep: Cryptochrome 2 - Nicotiana sylvestris (Wood tobacco), partial (35%)	-1.6
DN779365	Nuclear-localized RNA binding protein; n=1; Capsicum annuum|Rep: Nuclear-localized RNA binding protein - Capsicum annuum (Bell pepper), partial (66%)	-1.6
DN780458	Aldose-1-epimerase-like protein; n=1; Nicotiana tabacum|Rep: Aldose-1-epimerase-like protein - Nicotiana tabacum (Common tobacco), partial (67%)	-1.6
DR453924	Unknown	-1.6
DR454284	Unknown	-1.6
DR454339	Unknown	-1.6
DR455120	FERONIA receptor-like kinase; n=1; Poncirus trifoliata|Rep: FERONIA receptor-like kinase - Poncirus trifoliata (Hardy orange), partial (69%)	-1.6
DR456858	2,3-bisphosphoglycerate-independent phosphoglycerate mutase; n=1; Nicotiana tabacum|Rep: 2,3-bisphosphoglycerate-independent phosphoglycerate mutase - Nicotiana tabacum (Common tobacco), partial (45%)	-1.6
DR457000	Starch branching enzyme II; n=1; Populus trichocarpa|Rep: Starch branching enzyme II - Populus trichocarpa (Western balsam poplar) (Populus balsamiferasubsp. trichocarpa), partial (38%)	-1.6
DR460613	Unkown	-1.6
DR460765	Glutathione S-transferase; n=1; Pisum sativum|Rep: Glutathione S-transferase - Pisum sativum (Garden pea), partial (51%)	-1.6
DR461521	H+-transporting two-sector ATPase, alpha/beta subunit, central region; n=1; Medicago truncatula|Rep: H+-transporting two-sector ATPase, alpha/beta subunit, central region - Medicago truncatula (Barrel medic), partial (11%)	-1.6
DR463707	Protein transport SEC13-like protein; n=1; Solanum tuberosum|Rep: Protein transport SEC13-like protein - Solanum tuberosum (Potato), partial (59%)	-1.6
DT047910	Unknown	-1.6
DT049223	Unknown	-1.6
DT051409	Solanesyl diphosphate synthase; n=1; Hevea brasiliensis|Rep: Solanesyl diphosphate synthase - Hevea brasiliensis (Para rubber tree), partial (19%)	-1.6
DT052655	Vesicle transport v-SNARE; t-snare; n=1; Medicago truncatula|Rep: Vesicle transport v-SNARE; t-snare - Medicago truncatula (Barrel medic), partial (64%)	-1.6
DT052714	70 kDa peptidyl-prolyl isomerase; n=1; Arabidopsis thaliana|Rep: 70 kDa peptidyl-prolyl isomerase - Arabidopsis thaliana (Mouse-ear cress), partial (18%)	-1.6
DT456116	CBL-interacting protein kinase 13; n=1; Populus trichocarpa|Rep: CBL-interacting protein kinase 13 - Populus trichocarpa (Western balsam poplar) (Populus balsamiferasubsp. trichocarpa), partial (23%)	-1.6
DT456193	Histidine kinase 2; n=1; Lotus japonicus|Rep: Histidine kinase 2 - Lotus japonicus, partial (40%)	-1.6
DT456250	Unknown	-1.6
DT459761	Elongation factor EF-2; n=1; Arabidopsis thaliana|Rep: Elongation factor EF-2 – Arabidopsis thaliana (Mouse-ear cress), partial (9%)	-1.6
DT461555	Unknown	-1.6
DT462549	Unknown	-1.6
DT462880	Unknown	-1.6
DT463094	NADH glutamate synthase precursor; n=1; Phaseolus vulgaris|Rep: NADH glutamate synthase precursor - Phaseolus vulgaris (Kidney bean) (French bean), partial (29%)	-1.6
DT466399	Unknown	-1.6
DT527374	Metallothionein-like protein; n=1; Quercus suber|Rep: Metallothionein-like protein - Quercus suber (Cork oak), partial (84%)	-1.6
DT527522	subtilisin-like protease [Gossypium longicalyx]	-1.6
DT543509	Unknown	-1.6
DT546132	Unknown	-1.6
DT551939	Pectin methylesterase 4; n=1; Pyrus communis|Rep: Pectin methylesterase 4 - Pyrus communis (Pear), partial (64%)	-1.6
DT557490	Proline-rich cell wall protein; n=1; Gossypium barbadense|Rep: Proline-rich cell wall protein - Gossypium barbadense (Sea-island cotton) (Egyptian cotton), partial (28%)	-1.6
DT558288	Unknown	-1.6
DT558476	Zinc finger protein-like; n=1; Oryza sativa Japonica Group|Rep: Zinc finger protein-like - Oryza sativa subsp. japonica (Rice), partial (33%)	-1.6
DT559985	Elongation factor EF-2; n=1; Arabidopsis thaliana|Rep: Elongation factor EF-2 – Arabidopsis thaliana (Mouse-ear cress), partial (68%)	-1.6
DT563073	Homeodomain-leucine zipper protein 56; n=1; Glycine max|Rep: Homeodomain-leucine zipper protein 56 - Glycine max (Soybean), partial (51%)	-1.6
DT570632	Ubiquitin fusion-degradation protein-like; n=1; Solanum tuberosum|Rep: Ubiquitin fusion-degradation protein-like - Solanum tuberosum (Potato), partial (73%)	-1.6
DV848920	Unknown	-1.6
DV849006	Unknown	-1.6
DV849758	Monodehydroascorbate reductase; n=1; Vitis vinifera|Rep: Monodehydroascorbate reductase - Vitis vinifera (Grape), partial (65%)	-1.6
DW224686	Unknown	-1.6
DW227931	Serine/threonine protein phosphatase; n=1; Vitis vinifera|Rep: Serine/threonine protein phosphatase - Vitis vinifera (Grape), partial (31%)	-1.6
DW232160	Histone H2A; n=1; Gossypium hirsutum|Rep: Histone H2A - Gossypium hirsutum (Upland cotton) (Gossypium mexicanum), partial (97%)	-1.6
DW232892	H+-transporting two-sector ATPase, alpha/beta subunit, central region; n=1; Medicago truncatula|Rep: H+-transporting two-sector ATPase, alpha/beta subunit, central region - Medicago truncatula (Barrel medic), partial (7%)	-1.6
DW240158	Acyl carrier protein; n=1; Vitis vinifera|Rep: Acyl carrier protein - Vitis vinifera (Grape), partial (27%)	-1.6
DW240767	Unknown	-1.6
DW241361	Polypyrimidine tract-binding protein-like; n=1; Solanum tuberosum|Rep: Polypyrimidine tract-binding protein-like - Solanum tuberosum (Potato), partial (59%)	-1.6
DW242409	PRLI-interacting factor L; n=1; Arabidopsis thaliana|Rep: PRLI-interacting factor L - Arabidopsis thaliana (Mouse-ear cress), partial (19%)	-1.6
DW485471	Unknown	-1.6
DW489429	PRL1 protein; n=1; Arabidopsis thaliana|Rep: PRL1 protein - Arabidopsis thaliana (Mouse-ear cress), partial (78%)	-1.6
DW494200	Nucleobase-ascorbate transporter 6; n=1; Arabidopsis thaliana|Rep: Nucleobase-ascorbate transporter 6 - Arabidopsis thaliana (Mouse-ear cress), partial (51%)	-1.6
DW495992	Unknown	-1.6
DW496007	WD-40 repeat-containing protein MSI4; n=1; Arabidopsis thaliana|Rep: WD-40 repeat-containing protein MSI4 - Arabidopsis thaliana (Mouse-ear cress), partial (46%)	-1.6
DW497121	CAPIP1; n=2; Capsicum annuum|Rep: CAPIP1 - Capsicum annuum (Bell pepper), partial (98%)	-1.6
DW498342	Unknown	-1.6
DW502131	Unknown	-1.6
DW502938	Ring domain containing protein; n=1; Capsicum annuum|Rep: Ring domain containing protein - Capsicum annuum (Bell pepper), partial (11%)	-1.6
DW506642	Poly(A)-binding protein; n=1; Cucumis sativus|Rep: Poly(A)-binding protein - Cucumis sativus (Cucumber), partial (53%)	-1.6
DW506812	Unknown	-1.6
DW507443	Low molecular weight heat shock protein; n=1; Gossypium hirsutum|Rep: Low molecular weight heat shock protein - Gossypium hirsutum (Upland cotton) (Gossypium mexicanum), partial (96%)	-1.6
DW507993	Polynucleotidyl transferase, Ribonuclease H fold; n=1; Medicago truncatula|Rep: FAR1; Polynucleotidyl transferase, Ribonuclease H fold – Medicago truncatula (Barrel medic), partial (28%)	-1.6
DW508903	Unknown	-1.6
DW511510	Brassinosteroid receptor; n=1; Pisum sativum|Rep: Brassinosteroid receptor – Pisum sativum (Garden pea), partial (12%)	-1.6
DW512444	Unknown	-1.6
DW515772	Fiber protein Fb29; n=1; Gossypium barbadense|Rep: Fiber protein Fb29 - Gossypium barbadense (Sea-island cotton) (Egyptian cotton), partial (77%)	-1.6
DW516324	Unknown	-1.6
DW520106	Myristoyl-acyl carrier protein thioesterase, chloroplast precursor; n=1; Gossypium hirsutum|Rep: Myristoyl-acyl carrier protein thioesterase, chloroplast precursor - Gossypium hirsutum (Upland cotton) (Gossypium mexicanum), partial (63%)	-1.6
AF009568	Gossypium hirsutum H+-pyrophosphatase (VPP) mRNA, partial cds	-1.5
AI054483	Fructose-bisphosphate aldolase; n=1; Gossypium arboreum|Rep: Fructose-bisphosphate aldolase - Gossypium arboreum (Tree cotton), partial (48%)	-1.5
AI054617	Farnesyl pyrophosphate synthase; n=1; Gossypium arboreum|Rep: Farnesyl pyrophosphate synthase - Gossypium arboreum (Tree cotton), partial (86%)	-1.5
AI725513	Asparaginyl-tRNA synthetase, cytoplasmic 3; n=1; Arabidopsis thaliana|Rep: Asparaginyl-tRNA synthetase, cytoplasmic 3 - Arabidopsis thaliana (Mouse-ear cress), partial (45%)	-1.5
AI726366	Unknown	-1.5
AI727093	Cell division cycle protein 48 homolog; n=2; Glycine max|Rep: Cell division cycle protein 48 homolog - Glycine max (Soybean), partial (59%)	-1.5
AI727289	Similarity to N-acetyltransferase; n=1; Arabidopsis thaliana|Rep: Similarity to, partial (78%)	-1.5
AI728543	60S ribosomal protein L44; n=1; Gossypium hirsutum|Rep: 60S ribosomal protein L44 – Gossypium hirsutum (Upland cotton) (Gossypium mexicanum), complete	-1.5
AI728674	Unknown	-1.5
AI728943	Maturase K; n=1; Nitellopsis obtusa|Rep: Maturase K - Nitellopsis obtusa, partial (2%)	-1.5
AI729176	Isocitrate dehydrogenase [NAD] catalytic subunit 5, mitochondrial precursor (Isocitric dehydrogenase 5) (NAD(+)-specific ICDH 5); n=1; Arabidopsis thaliana|Rep: Isocitrate dehydrogenase [NAD] catalytic subunit 5, mitochondrial precursor (Isocitric dehydrogenase 5) (NAD(+)-specific ICDH 5) - Arabidopsis thaliana (Mouse-ear cress), partial (44%)	-1.5
AI729285	cellulose synthase 2 [Gossypium barbadense]	-1.5
AI730798	Strictosidine synthase; n=1; Medicago truncatula|Rep: Strictosidine synthase – Medicago truncatula (Barrel medic), partial (69%)	-1.5
AI730914	NADPH-dependent mannose 6-phosphate reductase; n=1; Orobanche ramosa|Rep: NADPH-dependent mannose 6-phosphate reductase - Orobanche ramosa (Hemp broomrape), partial (71%)	-1.5
AI730975	Adaptor protein/adaptin-like; n=1; Arabidopsis thaliana|Rep: Adaptor protein/adaptin-like - Arabidopsis thaliana (Mouse-ear cress), partial (14%)	-1.5
AI731055	Photosystem I light-harvesting chlorophyll a/b-binding protein; n=1; Nicotiana tabacum|Rep: Photosystem I light-harvesting chlorophyll a/b-binding protein - Nicotiana tabacum (Common tobacco), partial (96%)	-1.5
AI731326	Unknown	-1.5
AJ513421	Ozone-responsive stress-related protein-like; n=2; Oryza sativa|Rep: Ozone-responsive stress-related protein-like - Oryza sativa subsp. japonica (Rice), complete	-1.5
AW186655	UDP-sugar pyrophospharylase; n=1; Cucumis melo|Rep: UDP-sugar pyrophospharylase - Cucumis melo (Muskmelon), partial (79%)	-1.5
AW587457	Unknown	-1.5
CA992810	UGT protein; n=1; Gossypium hirsutum|Rep: UGT protein - Gossypium hirsutum (Upland cotton) (Gossypium mexicanum), partial (55%)	-1.5
CO086548	Unknown	-1.5
CO087722	Unknown	-1.5
CO089700	T-complex protein 1, delta subunit; n=1; Vitis vinifera|Rep: T-complex protein 1, delta subunit - Vitis vinifera (Grape), complete	-1.5
CO090737	Sorbitol related enzyme; n=1; Solanum lycopersicum|Rep: Sorbitol related enzyme – Solanum lycopersicum (Tomato) (Lycopersicon esculentum), partial (57%)	-1.5
CO090928	Vacuolar H+-ATPase catalytic subunit; n=1; Gossypium hirsutum|Rep: Vacuolar H+-ATPase catalytic subunit - Gossypium hirsutum (Upland cotton) (Gossypium mexicanum), complete	-1.5
CO091804	Cp10-like protein; n=1; Gossypium hirsutum|Rep: Cp10-like protein - Gossypium hirsutum (Upland cotton) (Gossypium mexicanum), complete	-1.5
CO123866	Betaine-aldehyde dehydrogenase; n=1; Gossypium hirsutum|Rep: Betaine-aldehyde dehydrogenase - Gossypium hirsutum (Upland cotton) (Gossypium mexicanum), complete	-1.5
CO123945	L-asparaginase; n=1; Glycine max|Rep: L-asparaginase - Glycine max (Soybean), partial (76%)	-1.5
CO124191	Unknown	-1.5
CO125346	Unknown	-1.5
CO127097	Unknown	-1.5
CO127430	Unknown	-1.5
CO127635	Unknown	-1.5
CO127719	carboxyl-terminal proteinase [Gossypium hirsutum]	-1.5
CO494612	Poly(A)-binding protein II-like; n=1; Brassica rapa|Rep: Poly(A)-binding protein II-like - Brassica campestris (Field mustard), partial (78%)	-1.5
DN758509	Cu/Zn-superoxide dismutase copper chaperone precursor; n=1; Glycine max|Rep: Cu/Zn-superoxide dismutase copper chaperone precursor - Glycine max (Soybean), partial (59%)	-1.5
DN758645	Unknown	-1.5
DN761905	Chaperone DnaK; n=1; Medicago truncatula|Rep: Chaperone DnaK - Medicago truncatula (Barrel medic), partial (4%)	-1.5
DN804704	GDP-mannose-3',5'-epimerase; n=1; Vitis vinifera|Rep: GDP-mannose-3',5'-epimerase - Vitis vinifera (Grape), partial (21%)	-1.5
DN817338	Syringolide-induced protein 19-1-5; n=1; Glycine max|Rep: Syringolide-induced protein 19-1-5 - Glycine max (Soybean), partial (54%)	-1.5
DR452889	Adenylate kinase, chloroplast; n=1; Zea mays|Rep: Adenylate kinase, chloroplast – Zea mays (Maize), partial (37%)	-1.5
DR453945	SEL-1; n=1; Glycine max|Rep: SEL-1 - Glycine max (Soybean), partial (33%)	-1.5
DR456778	Unknown	-1.5
DR457208	Unknown	-1.5
DR457763	Unknown	-1.5
DR458682	Unknown	-1.5
DR462159	1,3-beta-glucanase; n=1; Gossypium hirsutum|Rep: 1,3-beta-glucanase - Gossypium hirsutum (Upland cotton) (Gossypium mexicanum), complete	-1.5
DT048041	Unknown	-1.5
DT048694	Heat-shock protein; n=1; Arabidopsis thaliana|Rep: Heat-shock protein - Arabidopsis thaliana (Mouse-ear cress), partial (5%)	-1.5
DT049115	Low molecular weight heat shock protein; n=1; Gossypium hirsutum|Rep: Low molecular weight heat shock protein - Gossypium hirsutum (Upland cotton) (Gossypium mexicanum), complete	-1.5
DT051818	Unknown	-1.5
DT052122	Alpha-tubulin; n=2; Gossypium hirsutum|Rep: Alpha-tubulin - Gossypium hirsutum (Upland cotton) (Gossypium mexicanum), partial (57%)	-1.5
DT456061	Unknown	-1.5
DT456181	Unknown	-1.5
DT461065	Unknown	-1.5
DT462322	Aspartate aminotransferase; n=1; Vitis vinifera|Rep: Aspartate aminotransferase - Vitis vinifera (Grape), partial (65%)	-1.5
DT462950	Unknown	-1.5
DT463424	Transcription factor DRE-binding factor 2; n=1; Gossypium hirsutum|Rep: Transcription factor DRE-binding factor 2 - Gossypium hirsutum (Upland cotton) (Gossypium mexicanum), partial (29%)	-1.5
DT463727	Fasciclin-like arabinogalactan protein 14; n=1; Gossypium hirsutum|Rep: Fasciclin-like arabinogalactan protein 14 - Gossypium hirsutum (Upland cotton) (Gossypium mexicanum), complete	-1.5
DT463913	WRKY transcription factor 2; n=1; Gossypium hirsutum|Rep: WRKY transcription factor 2 - Gossypium hirsutum (Upland cotton) (Gossypium mexicanum), complete	-1.5
DT463968	Unknown	-1.5
DT465978	Low molecular weight heat shock protein; n=1; Gossypium hirsutum|Rep: Low molecular weight heat shock protein - Gossypium hirsutum (Upland cotton) (Gossypium mexicanum), complete	-1.5
DT467259	Mitogen-activated protein kinase; n=1; Gossypium barbadense|Rep: Mitogen-activated protein kinase - Gossypium barbadense (Sea-island cotton) (Egyptian cotton), complete	-1.5
DT467511	Ca2+/H+ exchanger; n=1; Vigna radiata var. radiata|Rep: Ca2+/H+ exchanger – Phaseolus aureus (Mung bean) (Vigna radiata), partial (70%)	-1.5
DT527480	GLABRA2 expression modulator; n=1; Arabidopsis thaliana|Rep: GLABRA2 expression modulator - Arabidopsis thaliana (Mouse-ear cress), partial (71%)	-1.5
DT544457	Splicing factor SR1B; n=1; Arabidopsis thaliana|Rep: Splicing factor SR1B – Arabidopsis thaliana (Mouse-ear cress), partial (80%)	-1.5
DT545201	WD-repeat protein GhTTG4; n=1; Gossypium hirsutum|Rep: WD-repeat protein GhTTG4 – Gossypium hirsutum (Upland cotton) (Gossypium mexicanum), complete	-1.5
DT547906	Unknown	-1.5
DT549798	DNA-damage-repair/toleration protein DRT111, chloroplast precursor; n=1; Arabidopsis thaliana|Rep: DNA-damage-repair/toleration protein DRT111, chloroplast precursor - Arabidopsis thaliana (Mouse-ear cress), partial (31%)	-1.5
DT549802	Unknown	-1.5
DT550588	Arabinogalactan protein; n=1; Gossypium hirsutum|Rep: Arabinogalactan protein - Gossypium hirsutum (Upland cotton) (Gossypium mexicanum), partial (86%)	-1.5
DT550626	Methylmalonate-semialdehyde dehydrogenase [acylating], mitochondrial precursor; n=2; Arabidopsis thaliana|Rep: Methylmalonate-semialdehyde dehydrogenase [acylating], mitochondrial precursor - Arabidopsis thaliana (Mouse-ear cress), partial (32%)	-1.5
DT553496	Sucrose phosphate phosphatase; n=1; Malus x domestica|Rep: Sucrose phosphate phosphatase - Malus domestica (Apple) (Malus sylvestris), partial (87%)	-1.5
DT554452	Isopentenyl-diphosphate delta isomerase 2; n=1; Zea mays|Rep: Isopentenyl-diphosphate delta isomerase 2 - Zea mays (Maize), partial (65%)	-1.5
DT554490	Unknown	-1.5
DT556508	Unknown	-1.5
DT557589	Unknown	-1.5
DT558684	Unknown	-1.5
DT559753	Protein kinase CK2 alpha subunit; n=2; Nicotiana tabacum|Rep: Protein kinase CK2 alpha subunit - Nicotiana tabacum (Common tobacco), partial (79%)	-1.5
DT560160	Kinesin-related protein; n=1; Gossypium hirsutum|Rep: Kinesin-related protein - Gossypium hirsutum (Upland cotton) (Gossypium mexicanum), partial (6%)	-1.5
DT560821	Heat shock protein 90; n=1; Nicotiana tabacum|Rep: Heat shock protein 90 – Nicotiana tabacum (Common tobacco), partial (38%)	-1.5
DT561048	Unknown	-1.5
DT563333	RING E3 ligase protein; n=1; Arabidopsis thaliana|Rep: RING E3 ligase protein – Arabidopsis thaliana (Mouse-ear cress), partial (17%)	-1.5
DT563385	Cytochrome P450 monooxygenase CYP78A29; n=1; Medicago truncatula|Rep: Cytochrome P450 monooxygenase CYP78A29 - Medicago truncatula (Barrel medic), partial (14%)	-1.5
DT564348	24-methylenesterol C-methyltransferase 2; n=1; Arabidopsis thaliana|Rep: 24-methylenesterol C-methyltransferase 2 - Arabidopsis thaliana (Mouse-ear cress), partial (76%)	-1.5
DT564381	Unknown	-1.5
DT573609	3-isopropylmalate dehydrogenase; n=1; Vitis vinifera|Rep: 3-isopropylmalate dehydrogenase - Vitis vinifera (Grape), partial (63%)	-1.5
DT574467	60S ribosomal protein L4; n=1; Prunus armeniaca|Rep: 60S ribosomal protein L4 – Prunus armeniaca (Apricot), partial (77%)	-1.5
DT574560	Aux/IAA protein; n=1; Populus tremula x Populus tremuloides|Rep: Aux/IAA protein - Populus tremula x Populus tremuloides, partial (55%)	-1.5
DT574613	Unknown	-1.5
DW224848	Chloroplast 30S ribosomal protein S8; n=1; Gossypium hirsutum|Rep: Chloroplast 30S ribosomal protein S8 - Gossypium hirsutum (Upland cotton) (Gossypium mexicanum), complete	-1.5
DW226159	Unknown	-1.5
DW227400	60S acidic ribosomal protein P1; n=1; Zea mays|Rep: 60S acidic ribosomal protein P1 - Zea mays (Maize), partial (97%)	-1.5
DW232721	Protein kinase 5; n=1; Arabidopsis thaliana|Rep: Protein kinase 5 - Arabidopsis thaliana (Mouse-ear cress), partial (78%)	-1.5
DW234487	Unknown	-1.5
DW236303	Alpha-expansin precursor; n=9; Gossypium|Rep: Alpha-expansin precursor - Gossypium hirsutum (Upland cotton) (Gossypium mexicanum), partial (40%)	-1.5
DW238515	Mini-chromosome maintenance protein MCM3; n=1; Pisum sativum|Rep: Mini-chromosome maintenance protein MCM3 - Pisum sativum (Garden pea), partial (52%)	-1.5
DW238643	Unknown	-1.5
DW241402	Probable 26S proteasome non-ATPase regulatory subunit 3; n=1; Nicotiana tabacum|Rep: Probable 26S proteasome non-ATPase regulatory subunit 3 – Nicotiana tabacum (Common tobacco), partial (59%)	-1.5
DW242568	Unknown	-1.5
DW477289	Methionine aminopeptidase; n=1; Vitis vinifera|Rep: Methionine aminopeptidase - Vitis vinifera (Grape), partial (48%)	-1.5
DW477993	Splicing factor RSZ33; n=1; Arabidopsis thaliana|Rep: Splicing factor RSZ33 – Arabidopsis thaliana (Mouse-ear cress), partial (57%)	-1.5
DW481273	Peptidyl-prolyl cis-trans isomerase; n=1; Vitis vinifera|Rep: Peptidyl-prolyl cis-trans isomerase - Vitis vinifera (Grape), partial (73%)	-1.5
DW481653	Unknown	-1.5
DW487536	Unknown	-1.5
DW487792	KH; n=1; Medicago truncatula|Rep: KH - Medicago truncatula (Barrel medic), partial (72%)	-1.5
DW488606	Amidase; n=1; Medicago truncatula|Rep: Amidase - Medicago truncatula (Barrel medic), partial (47%)	-1.5
DW495739	Unknown	-1.5
DW496052	Glucose-6-phosphate 1-dehydrogenase; n=1; Oryza sativa Japonica Group|Rep: Glucose-6-phosphate 1-dehydrogenase - Oryza sativa subsp. japonica (Rice), partial (3%)	-1.5
DW498697	RING-H2 finger protein ATL3F; n=2; Arabidopsis thaliana|Rep: RING-H2 finger protein ATL3F - Arabidopsis thaliana (Mouse-ear cress), partial (32%)	-1.5
DW505128	Unknown	-1.5
DW505219	H/ACA ribonucleoprotein complex subunit 4; n=1; Arabidopsis thaliana|Rep: H/ACA ribonucleoprotein complex subunit 4 - Arabidopsis thaliana (Mouse-ear cress), partial (18%)	-1.5
DW506626	Unknown	-1.5
DW506829	Poly(A)-binding protein II-like; n=1; Brassica rapa|Rep: Poly(A)-binding protein II-like - Brassica campestris (Field mustard), complete	-1.5
DW507563	Granule bound starch synthase II precursor; n=1; Manihot esculenta|Rep: Granule bound starch synthase II precursor - Manihot esculenta (Cassava) (Manioc), partial (22%)	-1.5
DW508103	Unknown	-1.5
DW510737	Unknown	-1.5
DW513189	Low molecular weight heat shock protein; n=1; Gossypium hirsutum|Rep: Low molecular weight heat shock protein - Gossypium hirsutum (Upland cotton) (Gossypium mexicanum), complete	-1.5
DW513892	Class III HD-zip protein; n=1; Gossypium barbadense|Rep: Class III HD-zip protein – Gossypium barbadense (Sea-island cotton) (Egyptian cotton), complete	-1.5
DW514802	Unknown	-1.5
DW516189	Unknown	-1.5
DW516614	Beta-tubulin 1; n=1; Gossypium hirsutum|Rep: Beta-tubulin 1 - Gossypium hirsutum (Upland cotton) (Gossypium mexicanum), partial (18%)	-1.5
DW238077.1	Auxin-repressed protein like-protein; n=1; Malus x domestica|Rep: Auxin-repressed protein like-protein - Malus domestica (Apple) (Malus sylvestris), partial (11%)	-1.4
AI729950	Unknown	-1.4
DN804335	Vacuolar proton-ATPase subunit-like protein; n=1; Lotus japonicus|Rep: Vacuolar proton-ATPase subunit-like protein - Lotus japonicus, partial (47%)	-1.4
DW515041.1	Maturase K; n=1; Synadenium grantii|Rep: Maturase K - Synadenium grantii, partial (3%)	-1.4
DN817738	Unknown	-1.4
CA993384	Microtubule-associated protein MAP65-1a; n=1; Nicotiana tabacum|Rep: Microtubule-associated protein MAP65-1a - Nicotiana tabacum (Common tobacco), partial (22%)	-1.4
DN759963	Microtubule-associated protein MAP65-1a; n=1; Nicotiana tabacum|Rep: Microtubule-associated protein MAP65-1a - Nicotiana tabacum (Common tobacco), partial (52%)	-1.4
CO128009	Dihydroflavonol 4-reductase; n=1; Gossypium hirsutum|Rep: Dihydroflavonol 4-reductase - Gossypium hirsutum (Upland cotton) (Gossypium mexicanum), complete	-1.4
DR453703	Unknown	-1.4
DT554219	Unknown	-1.4
DW507849.1	Alpha-tubulin; n=3; rosids|Rep: Alpha-tubulin - Gossypium hirsutum (Upland cotton) (Gossypium mexicanum), partial (78%)	-1.4
DN779868	Unknown	-1.4
DT561543	Unknown	-1.4
DW520025.1	Vacuolar protein sorting-associated protein 28 homolog 1; n=1; Arabidopsis thaliana|Rep: Vacuolar protein sorting-associated protein 28 homolog 1 - Arabidopsis thaliana (Mouse-ear cress), partial (20%)	-1.4
AJ514190	Fiddlehead-like protein; n=1; Gossypium hirsutum|Rep: Fiddlehead-like protein - Gossypium hirsutum (Upland cotton) (Gossypium mexicanum), partial (20%)	-1.4
DW482205.1	26S proteasome regulatory subunit S2; n=2; Arabidopsis thaliana|Rep: 26S proteasome regulatory subunit S2 - Arabidopsis thaliana (Mouse-ear cress), partial (46%)	-1.4
DT461952	Calcium-transporting ATPase 9, plasma membrane-type (Ca(2+)-ATPase isoform 9); n=1; Arabidopsis thaliana|Rep: Calcium-transporting ATPase 9, plasma membrane-type (Ca(2+)-ATPase isoform 9) - Arabidopsis thaliana (Mouse-ear cress), partial (51%)	-1.4
DT052380	Unknown	-1.4
AI055552	Elongation factor 1-alpha; n=1; Gossypium hirsutum|Rep: Elongation factor 1-alpha – Gossypium hirsutum (Upland cotton) (Gossypium mexicanum), partial (46%)	-1.4
CO085692	Unknown	-1.4
DR456650	Zinc finger, CCCH-type; n=1; Medicago truncatula|Rep: Zinc finger, CCCH-type – Medicago truncatula (Barrel medic), partial (21%)	-1.4
AI054914	Unknown	-1.4
DN802276	FERONIA receptor-like kinase; n=1; Poncirus trifoliata|Rep: FERONIA receptor-like kinase - Poncirus trifoliata (Hardy orange), partial (54%)	-1.4
CA992783	RING-H2 finger protein ATL3F; n=2; Arabidopsis thaliana|Rep: RING-H2 finger protein ATL3F - Arabidopsis thaliana (Mouse-ear cress), partial (24%)	-1.4
DW231139.1	Unknown	-1.4
CO127910	Unknown	-1.4
DT568360	Splicing factor like protein; n=1; Arabidopsis thaliana|Rep: Splicing factor like protein - Arabidopsis thaliana (Mouse-ear cress), partial (17%)	-1.4
DT468000	Polynucleotidyl transferase, Ribonuclease H fold; n=1; Medicago truncatula|Rep: Polynucleotidyl transferase, Ribonuclease H fold – Medicago truncatula (Barrel medic), partial (7%)	-1.4
AI725469	Shaggy-related protein kinase zeta; n=1; Arabidopsis thaliana|Rep: Shaggy-related protein kinase zeta - Arabidopsis thaliana (Mouse-ear cress), partial (88%)	-1.4
DT548754	Unknown	-1.4
DT568257	MAP3K delta-1 protein kinase; n=1; Arabidopsis thaliana|Rep: MAP3K delta-1 protein kinase - Arabidopsis thaliana (Mouse-ear cress), partial (60%)	-1.4
AI727991	Plasma membrane H+-ATPase [Gossypium hirsutum]	-1.4
DW514891	NADH-ubiquinone oxidoreductase chain 1; n=1; Echinotheridion otlum|Rep: NADH-ubiquinone oxidoreductase chain 1 - Echinotheridion otlum, partial (11%)	-1.4
CA993048	Elongation factor 1-alpha; n=1; Gossypium hirsutum|Rep: Elongation factor 1-alpha - Gossypium hirsutum (Upland cotton) (Gossypium mexicanum), partial (46%)	-1.4
DT460963	Heat shock protein 70 cognate; n=1; Salix gilgiana|Rep: Heat shock protein 70 cognate - Salix gilgiana (Willow), partial (72%)	-1.4
DW502612.1	Proteasome component region PCI; Eukaryotic translation initiation factor 3 subunit 8, C-terminal; Eukaryotic translation initiation factor 3 subunit 8, N-terminal - Medicago truncatula (Barrel medic), partial (15%)	-1.4
CO085293	AP2/EREBP transcription factor ERF-2; n=1; Gossypium hirsutum|Rep: AP2/EREBP transcription factor ERF-2 - Gossypium hirsutum (Upland cotton) (Gossypium mexicanum), partial (61%)	-1.4
AI731909	Unknown	-1.4
DT555219	Pre-mRNA splicing factor-like protein; n=1; Solanum tuberosum|Rep: Pre-mRNA splicing factor-like protein - Solanum tuberosum (Potato), partial (71%)	-1.4
AI727443	Cysteine protease; n=1; Nicotiana tabacum|Rep: Cysteine protease - Nicotiana tabacum (Common tobacco), partial (83%)	-1.4
CO087595	Unknown	-1.4
DT046610	DNA-binding protein S1FA; n=1; Spinacia oleracea|Rep: DNA-binding protein S1FA – Spinacia oleracea (Spinach), partial (94%)	-1.4
DR456568	Unknown	-1.4
DT456147	Phosphoglycerate kinase; n=1; Populus tremuloides|Rep: Phosphoglycerate kinase - Populus tremuloides (Quaking aspen), partial (16%)	-1.4
DT549604	3-hydroxy-3-methylglutaryl-coenzyme A reductase 1; n=1; Gossypium hirsutum|Rep: 3-hydroxy-3-methylglutaryl-coenzyme A reductase 1 - Gossypium hirsutum (Upland cotton) (Gossypium mexicanum), partial (50%)	-1.4
CO088797	Unknown	-1.4
DT556722	Membrane associated protein; n=1; Arabidopsis thaliana|Rep: Membrane associated protein - Arabidopsis thaliana (Mouse-ear cress), partial (60%)	-1.4
CO086605	Unknown	-1.4
CD485789	DNA-directed RNA polymerase; n=1; Vitis vinifera|Rep: DNA-directed RNA polymerase - Vitis vinifera (Grape), partial (29%)	-1.4
DT456261	Proteasome subunit alpha type; n=1; Vitis vinifera|Rep: Proteasome subunit alpha type - Vitis vinifera (Grape), partial (96%)	-1.4
DN817929	FtsH metalloprotease-like protein; n=1; Arabidopsis thaliana|Rep: FtsH, partial (3%)	-1.4
CO090411	3-deoxy-D-arabino-heptulosonate 7-phosphate synthase precursor; n=1; Morinda citrifolia|Rep: 3-deoxy-D-arabino-heptulosonate 7-phosphate synthase precursor - Morinda citrifolia (Indian mulberry), partial (83%)	-1.4
DT562989	L-galactose dehydrogenase; n=2; Vitis vinifera|Rep: L-galactose dehydrogenase - Vitis vinifera (Grape), partial (91%)	-1.4
DT466387	Ethylene-responsive element binding protein ERF2; n=1; Gossypium hirsutum|Rep: Ethylene-responsive element binding protein ERF2 – Gossypium hirsutum (Upland cotton) (Gossypium mexicanum), partial (85%)	-1.4
AI055303	Glyceraldehyde 3-phosphate dehydrogenase; n=1; Solanum tuberosum|Rep: Glyceraldehyde 3-phosphate dehydrogenase - Solanum tuberosum (Potato), partial (82%)	-1.4
AI055574	fiber protein Fb22 [Gossypium barbadense]	-1.4
DQ088818.1	Cytoplasmic Cu/ZnSOD Gossypium hirsutum mRNA, complete cds.	-1.4
DR455485	Peptidyl-prolyl cis-trans isomerase; n=1; Vitis vinifera|Rep: Peptidyl-prolyl cis-trans isomerase - Vitis vinifera (Grape), partial (96%)	-1.4
DW241674	Methionine synthase; n=1; Carica papaya|Rep: Methionine synthase - Carica papaya (Papaya), partial (3%)	-1.4
DT456053	Proteasome subunit alpha type-6; n=1; Nicotiana tabacum|Rep: Proteasome subunit alpha type-6 - Nicotiana tabacum (Common tobacco), complete	-1.4
DT047246	Serine/threonine-protein phosphatase PP2A catalytic subunit; n=1; Brassica napus|Rep: Serine/threonine-protein phosphatase PP2A catalytic subunit - Brassica napus (Rape), partial (8%)	-1.4
CO087285	Aquaporin PIP2-7; n=1; Arabidopsis thaliana|Rep: Aquaporin PIP2-7 - Arabidopsis thaliana (Mouse-ear cress), partial (80%)	-1.4
DW505405.1	Ubiquitin carrier protein; n=1; Vitis vinifera|Rep: Ubiquitin carrier protein – Vitis vinifera (Grape), partial (18%)	-1.4
AI728054	Class III peroxidase; n=1; Gossypium hirsutum|Rep: Class III peroxidase - Gossypium hirsutum (Upland cotton) (Gossypium mexicanum), complete	-1.4
CO125577	BHLH transcription factor; n=1; Gossypium hirsutum|Rep: BHLH transcription factor – Gossypium hirsutum (Upland cotton) (Gossypium mexicanum), complete	-1.4
DT048715	Transcription initiation factor IIB; n=1; Glycine max|Rep: Transcription initiation factor IIB - Glycine max (Soybean), partial (22%)	-1.4
DW502297.1	Unknown	-1.4
DR457437	Unknown	-1.4
DW515433.1	Unknown	-1.4
DR452595	Transaldolase; n=1; Solanum lycopersicum|Rep: Transaldolase - Solanum lycopersicum (Tomato) (Lycopersicon esculentum), partial (30%)	-1.4
CO125307	Unknown	-1.4
CO090690	Galactokinase; n=1; Pisum sativum|Rep: Galactokinase - Pisum sativum (Garden pea), complete	-1.4
DR456375	GRAS4; n=1; Solanum lycopersicum|Rep: GRAS4 - Solanum lycopersicum (Tomato) (Lycopersicon esculentum), partial (8%)	-1.4
DQ223000.1	Temperature-induced lipocalin (TIL) Gossypium arboretum mRNA, complete cds.	-1.4
DW514432.1	Unknown	-1.4
AI725614	Disulfide-isomerase-like protein; n=1; Solanum tuberosum|Rep: Disulfide-isomerase-like protein - Solanum tuberosum (Potato), partial (95%)	-1.4
DR462561	BZIP transcription factor bZIP78; n=1; Glycine max|Rep: BZIP transcription factor bZIP78 - Glycine max (Soybean), partial (19%)	-1.4
DT050086	Unknown	-1.4
DV849289	UDP-glucose dehydrogenase; n=1; Cinnamomum osmophloeum|Rep: UDP-glucose dehydrogenase - Cinnamomum osmophloeum, partial (86%)	-1.4
DN761632	26S proteasome regulatory particle non-ATPase subunit8; n=1; Oryza sativa Japonica Group|Rep: 26S proteasome regulatory particle non-ATPase subunit8 – Oryza sativa subsp. japonica (Rice), partial (43%)	-1.4
DT046678	Unknown	-1.4
DW476922.1	Unknown	-1.4
DT463165	Unknown	-1.4
DW512074.1	Unknown	-1.4
DT459662	Unknown	-1.4
AJ513465	Zinc finger protein CONSTANS-LIKE 4; n=2; Arabidopsis thaliana|Rep: Zinc finger protein CONSTANS-LIKE 4 - Arabidopsis thaliana (Mouse-ear cress), partial (25%)	-1.4
DW492190.1	Pattern formation protein; n=1; Arabidopsis thaliana|Rep: Pattern formation protein - Arabidopsis thaliana (Mouse-ear cress), partial (11%)	-1.4
DN801665	High-glycine tyrosine keratin-like protein; n=1; Gossypium hirsutum|Rep: High-glycine tyrosine keratin-like protein - Gossypium hirsutum (Upland cotton) (Gossypium mexicanum), partial (94%)	-1.4
DR457491	AMP deaminase; n=1; Arabidopsis thaliana|Rep: AMP deaminase - Arabidopsis thaliana (Mouse-ear cress), partial (11%)	-1.4
BM358962	Unknown	-1.4
DR455225	Unknown	-1.4
DT468640	Adenosine 5' phosphosulfate reductase; n=1; Populus tremula x Populus alba|Rep: Adenosine 5' phosphosulfate reductase - Populus tremula x Populus alba, partial (38%)	-1.4
AI725916	Plastidic phosphate translocator-like protein2; n=1; Mesembryanthemum crystallinum|Rep: Plastidic phosphate translocator-like protein2 – Mesembryanthemum crystallinum (Common ice plant), partial (97%)	-1.4
CO491450	Cytokinin dehydrogenase 5 precursor; n=1; Arabidopsis thaliana|Rep: Cytokinin dehydrogenase 5 precursor - Arabidopsis thaliana (Mouse-ear cress), partial (8%)	-1.4
DN804524	Cyclin D3-1; n=1; Camellia sinensis|Rep: Cyclin D3-1 - Camellia sinensis (Tea), partial (59%)	-1.4
DT567004	40S ribosomal protein S2-1; n=1; Arabidopsis thaliana|Rep: 40S ribosomal protein S2-1 - Arabidopsis thaliana (Mouse-ear cress), partial (87%)	-1.4
DW501150.1	Small molecular heat shock protein 10; n=1; Nelumbo nucifera|Rep: Small molecular heat shock protein 10 - Nelumbo nucifera (Sacred lotus), partial (15%)	-1.4
DT463668	Unknown	-1.4
CO121227	Unknown	-1.4
CO084889	Actin; n=1; Gossypium hirsutum|Rep: Actin - Gossypium hirsutum (Upland cotton) (Gossypium mexicanum), complete	-1.4
CO087674	EBP1; n=1; Solanum tuberosum|Rep: EBP1 - Solanum tuberosum (Potato), partial (70%)	-1.4
DW498544.1	DNA binding with one finger 3 protein; n=1; Pisum sativum|Rep: DNA binding with one finger 3 protein - Pisum sativum (Garden pea), partial (34%)	-1.4
DT456150	Derlin-1; n=1; Arabidopsis thaliana|Rep: Derlin-1 - Arabidopsis thaliana (Mouse-ear cress), partial (81%)	-1.4
CO129957	Heat shock protein 90; n=1; Vitis pseudoreticulata|Rep: Heat shock protein 90 – Vitis pseudoreticulata, partial (48%)	-1.4
DR459454	Ribonucleoside-diphosphate reductase small chain; n=1; Nicotiana tabacum|Rep: Ribonucleoside-diphosphate reductase small chain - Nicotiana tabacum (Common tobacco), partial (66%)	-1.4
DT550268	Fasciclin-like arabinogalactan protein 11; n=1; Gossypium hirsutum|Rep: Fasciclin-like arabinogalactan protein 11 - Gossypium hirsutum (Upland cotton) (Gossypium mexicanum), complete	-1.4
DT050031	Biotin carboxyl carrier protein subunit; n=1; Gossypium hirsutum|Rep: Biotin carboxyl carrier protein subunit - Gossypium hirsutum (Upland cotton) (Gossypium mexicanum), partial (68%)	-1.4
CO127458	Actin; n=1; Gossypium hirsutum|Rep: Actin - Gossypium hirsutum (Upland cotton) (Gossypium mexicanum), complete	-1.4
DT466966	Unknown	-1.4
DW227220.1	Unknown	-1.4
DT560910	Alpha-glucosidase; n=1; Solanum tuberosum|Rep: Alpha-glucosidase - Solanum tuberosum (Potato), partial (31%)	-1.4
CO123405	Unknown	-1.4
DT455738	Protein phosphatase U; n=1; Arabidopsis thaliana|Rep: Protein phosphatase U – Arabidopsis thaliana (Mouse-ear cress), partial (61%)	-1.4
DW508586.1	CAPIP1; n=2; Capsicum annuum|Rep: CAPIP1 - Capsicum annuum (Bell pepper), partial (98%)	-1.4
DT565137	Unknown	-1.4
DN759536	Histidinol dehydrogenase; n=1; Vitis vinifera|Rep: Histidinol dehydrogenase - Vitis vinifera (Grape), partial (92%)	-1.4
DW497809.1	Unknown	-1.4
AY072823.1	Fiddlehead-like protein (FDH) Gossypium hirsutum mRNA, complete	-1.4
CO127914	Pectinesterase-3 precursor; n=1; Citrus sinensis|Rep: Pectinesterase-3 precursor - Citrus sinensis (Sweet orange), partial (48%)	-1.4
DT456437	Unknown	-1.4
DN758232	Calreticulin precursor; n=1; Ricinus communis|Rep: Calreticulin precursor – Ricinus communis (Castor bean), partial (41%)	-1.4
AI730999	NADPH-cytochrome P450 oxydoreductase isoform 1; n=1; Populus trichocarpa x Populus deltoides|Rep: NADPH-cytochrome P450 oxydoreductase isoform 1 - Populus jackii (Balm of Gilead) (Populus trichocarpa x Populusdeltoides), partial (54%)	-1.4
DT460540	Eukaryotic peptide chain release factor subunit 1-3-like protein; n=1; Solanum tuberosum|Rep: Eukaryotic peptide chain release factor subunit 1-3-like protein - Solanum tuberosum (Potato), partial (65%)	-1.4
DT460560	Chalcone synthase; n=1; Gossypium hirsutum|Rep: Chalcone synthase - Gossypium hirsutum (Upland cotton) (Gossypium mexicanum), partial (18%)	-1.4
DW514265.1	Unknown	-1.4
DN760805	Unknown	-1.4
DW237231.1	Unknown	-1.4
DT048875	Unknown	-1.4
DV850387	Unknown	-1.4
DW482450.1	Retinoblastoma-related protein 1; n=1; Populus tremula x Populus tremuloides|Rep: Retinoblastoma-related protein 1 - Populus tremula x Populus tremuloides, partial (29%)	-1.4
DT455673	Stress-induced protein sti1-like protein; n=1; Arabidopsis thaliana|Rep: Stress-induced protein sti1-like protein - Arabidopsis thaliana (Mouse-ear cress), partial (50%)	-1.4
CO126081	Vacuolar ATP synthase subunit B 1; n=1; Gossypium hirsutum|Rep: Vacuolar ATP synthase subunit B 1 - Gossypium hirsutum (Upland cotton) (Gossypium mexicanum), complete	-1.4
DT456049	Zinc finger, RING-type; n=1; Medicago truncatula|Rep: Zinc finger, RING-type – Medicago truncatula (Barrel medic), partial (31%)	-1.4
CO088764	Aha1 domain-containing protein {Arabidopsis thaliana}	-1.4
CO126589	Unknown	-1.4
DW506948.1	Unknown	-1.4
DR453891	Unknown	-1.4
DN759384	Unknown	-1.4
DW226743.1	Cys-3-His zinc finger protein; n=1; Capsicum annuum|Rep: Cys-3-His zinc finger protein - Capsicum annuum (Bell pepper), partial (8%)	-1.4
DW496109.1	Unknown	-1.4
AF515632.2	Na/H antiporter (NHX1) Gossypium hirsutum mRNA, complete cds	-1.4
DV849707	Unknown	-1.4
DT456109	Unknown	-1.4
DT467218	Peptidyl-prolyl cis-trans isomerase; n=1; Vitis vinifera|Rep: Peptidyl-prolyl cis-trans isomerase - Vitis vinifera (Grape), partial (76%)	-1.4
DR454856	Temperature-induced lipocalin'; n=1; Gossypium arboreum|Rep: Temperature-induced lipocalin' - Gossypium arboreum (Tree cotton), complete	-1.4
DW224968.1	Secondary cell wall-related glycosyltransferase family 47; n=1; Populus tremula x Populus tremuloides|Rep: Secondary cell wall-related glycosyltransferase family 47 - Populus tremula x Populus tremuloides, partial (88%)	-1.4
DR460137	Elongation factor 1-alpha; n=1; Gossypium hirsutum|Rep: Elongation factor 1-alpha - Gossypium hirsutum (Upland cotton) (Gossypium mexicanum), partial (48%)	-1.4
DW225644.1	Unknown	-1.4
DW504875.1	Unknown	-1.4
DW238571.1	Unknown	-1.4
DW238403	CAK associated cyclinH homolog; n=1; Populus tremula x Populus tremuloides|Rep: CAK associated cyclinH homolog - Populus tremula x Populus tremuloides, partial (95%)	-1.3
DT050337	Branched-chain amino acid transaminase; n=1; Cucumis sativus|Rep: Branched-chain amino acid transaminase - Cucumis sativus (Cucumber), partial (78%)	-1.3
AI727898	Unknown	-1.3
DT469101	Large subunit 26S ribosomal RNA gene, Acorus gramineus partial sequence, partial (7%)	-1.3
DT047458	Unknown	-1.3
DW513900.1	Nuclear division RFT1-like protein; n=1; Brassica oleracea|Rep: Nuclear division RFT1-like protein - Brassica oleracea (Wild cabbage), partial (15%)	-1.3
CO090384	Peroxisomal copper-containing amine oxidase; n=1; Glycine max|Rep: Peroxisomal copper-containing amine oxidase - Glycine max (Soybean), partial (42%)	-1.3
AI725858	Unknown	-1.3
DN827277	Metal transporter Nramp3; n=1; Arabidopsis thaliana|Rep: Metal transporter Nramp3 - Arabidopsis thaliana (Mouse-ear cress), partial (50%)	-1.3
DV936129	Transcription factor IIA, beta-barrel; n=1; Medicago truncatula|Rep: Transcription factor IIA, beta-barrel - Medicago truncatula (Barrel medic), partial (69%)	-1.3
DR458096	RuBisCO large subunit-binding protein subunit alpha, chloroplast precursor; n=1; Pisum sativum|Rep: RuBisCO large subunit-binding protein subunit alpha, chloroplast precursor - Pisum sativum (Garden pea), partial (28%)	-1.3
DW243818.1	Unknown	-1.3
DW515062.1	Amidase; n=1; Medicago truncatula|Rep: Amidase - Medicago truncatula (Barrel medic), partial (47%)	-1.3
CO090225	UDP-glucose dehydrogenase; n=1; Cinnamomum osmophloeum|Rep: UDP-glucose dehydrogenase - Cinnamomum osmophloeum, partial (86%)	-1.3
DR458244	Unknown	-1.3
DT527421	Senescence-associated cysteine protease; n=1; Brassica oleracea|Rep: Senescence-associated cysteine protease - Brassica oleracea (Wild cabbage), partial (87%)	-1.3
DR459712	Unknown	-1.3
DR452802	Developmentally regulated GTP binding protein 1; n=1; Pisum sativum|Rep: Developmentally regulated GTP binding protein 1 - Pisum sativum (Garden pea), complete	-1.3
DT048967	Glycosyltransferase; n=1; Gossypium raimondii|Rep: Glycosyltransferase – Gossypium raimondii (New World cotton), partial (27%)	-1.3
CO121332	WD-repeat protein GhTTG4; n=1; Gossypium hirsutum|Rep: WD-repeat protein GhTTG4 – Gossypium hirsutum (Upland cotton) (Gossypium mexicanum), complete	-1.3
DT569605	Glucan endo-1,3-beta-glucosidase-like protein 3 precursor; n=1; Arabidopsis thaliana|Rep: Glucan endo-1,3-beta-glucosidase-like protein 3 precursor - Arabidopsis thaliana (Mouse-ear cress), partial (46%)	-1.3
AI730405	Fertilization independent endosperm development protein; n=1; Eucalyptus grandis|Rep: Fertilization independent endosperm development protein - Eucalyptus grandis (Flooded gum), partial (76%)	-1.3
DT052042	Unknown	-1.3
DT460341	Unknown	-1.3
CA992956	CCR4 associated factor 1-related protein; n=1; Capsicum annuum|Rep: CCR4 associated factor 1-related protein - Capsicum annuum (Bell pepper), partial (73%)	-1.3
DT050787	Unknown	-1.3
DT565060	Fiber protein Fb17; n=1; Gossypium hirsutum|Rep: Fb17 - Gossypium hirsutum (Upland cotton) (Gossypium mexicanum), partial (10%)	-1.3
CO493104	Unknown	-1.3
CO091822	Unknown	-1.3
AI054983	Patellin 1; n=1; Cucurbita pepo|Rep: Patellin 1 - Cucurbita pepo (Vegetable marrow) (Summer squash), partial (51%)	-1.3
DT456145	Nuclear transport factor 2; n=2; Arabidopsis thaliana|Rep: Nuclear transport factor 2 - Arabidopsis thaliana (Mouse-ear cress), partial (97%)	-1.3
AJ513507	40S ribosomal protein S16; n=1; Gossypium hirsutum|Rep: 40S ribosomal protein S16 - Gossypium hirsutum (Upland cotton) (Gossypium mexicanum), partial (70%)	-1.3
CO123205	Unknown	-1.3
DT570849	Unknown	-1.3
DW236739	Polynucleotidyl transferase, Ribonuclease H fold; n=1; Medicago truncatula|Rep: Polynucleotidyl transferase, Ribonuclease H fold – Medicago truncatula (Barrel medic), partial (7%)	-1.3
DV850121	Unknown	-1.3
CO093680	Oxygen-evolving enhancer protein 2, chloroplast precursor; n=2; Cucumis sativus|Rep: Oxygen-evolving enhancer protein 2, chloroplast precursor – Cucumis sativus (Cucumber), partial (43%)	-1.3
AI727941	60S ribosomal protein L44; n=1; Gossypium hirsutum|Rep: 60S ribosomal protein L44 – Gossypium hirsutum (Upland cotton) (Gossypium mexicanum), complete	-1.3
DW498001.1	Unknown	-1.3
DW500276.1	Nuclear matrix protein 1; n=2; Arabidopsis thaliana|Rep: Nuclear matrix protein 1 - Arabidopsis thaliana (Mouse-ear cress), partial (58%)	-1.3
DW487008.1	Unknown	-1.3
AI726449	60S ribosomal protein L36; n=1; Triticum aestivum|Rep: 60S ribosomal protein L36 - Triticum aestivum (Wheat), partial (73%)	-1.3
DT558776	CBL-interacting protein kinase 7; n=1; Populus trichocarpa|Rep: CBL-interacting protein kinase 7 - Populus trichocarpa (Western balsam poplar) (Populus balsamiferasubsp. trichocarpa), partial (90%)	-1.3
DT546725	Two-component response regulator-like APRR7; n=1; Arabidopsis thaliana|Rep: Two-component response regulator-like APRR7 - Arabidopsis thaliana (Mouse-ear cress), partial (30%)	-1.3
DT555018	Oligouridylate binding protein; n=1; Nicotiana plumbaginifolia|Rep: Oligouridylate binding protein - Nicotiana plumbaginifolia (Leadwort-leaved tobacco), partial (68%)	-1.3
AI054451	Glycosyltransferase 1; n=1; Ipomoea trifida|Rep: Glycosyltransferase 1 - Ipomoea trifida (Morning glory), partial (50%)	-1.3
DR456776	UDP-D-apiose/UDP-D-xylose synthase; n=1; Nicotiana benthamiana|Rep: UDP-D-apiose/UDP-D-xylose synthase - Nicotiana benthamiana, partial (83%)	-1.3
CO088103	Unknown	-1.3
DW506688.1	Fiber protein Fb25; n=1; Gossypium barbadense|Rep: Fiber protein Fb25 - Gossypium barbadense (Sea-island cotton) (Egyptian cotton), partial (98%)	-1.3
DT051667	Unknown	-1.3
DT574886	Unknown	-1.3
AI727870	Aspartate aminotransferase; n=1; Vitis vinifera|Rep: Aspartate aminotransferase - Vitis vinifera (Grape), partial (45%)	-1.3
AF336287.1	WD1521 (wd1522) Gossypium hirsutum mRNA, complete cds.	-1.3
DW488878.1	Protein phosphatase 2C-like; n=1; Medicago truncatula|Rep: Protein phosphatase 2C-like - Medicago truncatula (Barrel medic), partial (92%)	-1.3
AI729521	Cyclin-like F-box; n=1; Medicago truncatula|Rep: Cyclin-like F-box - Medicago truncatula (Barrel medic), partial (46%)	-1.3
DR455675	Calreticulin precursor; n=1; Ricinus communis|Rep: Calreticulin precursor – Ricinus communis (Castor bean), partial (25%)	-1.3
DT052837	Unknown	-1.3
DW485825.1	Histone H3; n=4; core eudicotyledons|Rep: Histone H3 - Vitis vinifera (Grape), complete	-1.3
CO089733	Unknown	-1.3
DW516033.1	Dehydration-induced protein RD22-like protein; n=4; Gossypium|Rep: Dehydration-induced protein RD22-like protein - Gossypium hirsutum (Upland cotton) (Gossypium mexicanum), partial (92%)	-1.3
DW512408.1	Unknown	-1.3
DT049459	Glutathione S-transferase; n=1; Gossypium hirsutum|Rep: Glutathione S-transferase - Gossypium hirsutum (Upland cotton) (Gossypium mexicanum), partial (75%)	-1.3
DT456057	Serine acetyltransferase 7; n=1; Nicotiana tabacum|Rep: Serine acetyltransferase 7 - Nicotiana tabacum (Common tobacco), partial (88%)	-1.3
DT546828	Phospholipase like protein; n=1; Arabidopsis thaliana|Rep: Phospholipase like protein -, partial (3%)	-1.3
DR458968	Fiber dTDP-glucose 4-6-dehydratase; n=1; Gossypium barbadense|Rep: Fiber dTDP-glucose 4-6-dehydratase - Gossypium barbadense (Sea-island cotton) (Egyptian cotton), complete	-1.3
DT551538	RING-H2 finger protein ATL4L; n=2; Arabidopsis thaliana|Rep: RING-H2 finger protein ATL4L - Arabidopsis thaliana (Mouse-ear cress), partial (28%)	-1.3
DT563364	Unknown	-1.3
DT565851	Cell wall protein precursor; n=1; Yarrowia lipolytica|Rep: Cell wall protein precursor - Yarrowia lipolytica (Candida lipolytica), partial (6%)	-1.3
DW503692.1	Unknown	-1.3
DR454664	UDP-glucuronic acid decarboxylase 2; n=1; Populus tomentosa|Rep: UDP-glucuronic acid decarboxylase 2 - Populus tomentosa (Chinese white poplar), partial (53%)	-1.3
DT047776	Cellulose synthase A1; n=1; Gossypioides kirkii|Rep: Cellulose synthase A1 – Gossypioides kirkii, partial (7%)	-1.3
DN759840	Vesicle-associated membrane protein 724; n=1; Arabidopsis thaliana|Rep: Vesicle-associated membrane protein 724 - Arabidopsis thaliana (Mouse-ear cress), partial (37%)	-1.3
DW224363.1	RNA-binding region RNP-1 (RNA recognition motif); Calcium-binding EF- hand; n=1; Medicago truncatula|Rep: RNA-binding region RNP-1 (RNA recognition motif); Calcium-binding EF- hand - Medicago truncatula (Barrel medic), partial (21%)	-1.3
DR461929	Protochlorophyllide oxidoreductase; n=1; Nicotiana tabacum|Rep: NADPH:protochlorophyllide oxidoreductase – Nicotiana tabacum (Common tobacco), partial (80%)	-1.3
AI729264	Mob1-like protein; n=1; Medicago sativa subsp. falcata|Rep: Mob1-like protein – Medicago falcata (Sickle medic), partial (57%)	-1.3
DT544565	MYB-like transcription factor DVL1; n=1; Antirrhinum majus|Rep: MYB-like transcription factor DVL1 - Antirrhinum majus (Garden snapdragon), partial (69%)	-1.3
CO124723	50S ribosomal protein L3-2, chloroplast precursor; n=1; Arabidopsis thaliana|Rep: 50S ribosomal protein L3-2, chloroplast precursor – Arabidopsis thaliana (Mouse-ear cress), partial (19%)	-1.3
DT457773	Unknown	-1.3
DT455612	Unknown	-1.3
AI725589	ATP-dependent Clp protease proteolytic subunit; n=1; Vitis vinifera|Rep: ATP-dependent Clp protease proteolytic subunit - Vitis vinifera (Grape), partial (73%)	-1.3
DW501700.1	BZIP transcription factor bZIP125; n=1; Glycine max|Rep: BZIP transcription factor bZIP125 - Glycine max (Soybean), partial (65%)	-1.3
DN801125	High-glycine tyrosine keratin-like protein; n=1; Gossypium hirsutum|Rep: High-glycine tyrosine keratin-like protein - Gossypium hirsutum (Upland cotton) (Gossypium mexicanum), partial (94%)	-1.3
DW487949.1	BZIP transcription factor bZIP99; n=1; Glycine max|Rep: BZIP transcription factor bZIP99 - Glycine max (Soybean), partial (57%)	-1.3
CD485534	Large subunit 26S ribosomal RNA gene, Tragopogon dubius partial sequence, partial (27%)	-1.3
CO124362	SINAH1 protein; n=1; Gossypium hirsutum|Rep: SINAH1 protein - Gossypium hirsutum (Upland cotton) (Gossypium mexicanum), partial (61%)	-1.3
DW237107.1	Sec61beta; n=1; Medicago truncatula|Rep: Sec61beta - Medicago truncatula (Barrel medic), partial (67%)	-1.3
CO121369	Unknown	-1.3
DT051898	Unknown	-1.3
AI728538	3-oxoacyl-[acyl-carrier-protein] reductase, chloroplast precursor; n=1; Cuphea lanceolata|Rep: 3-oxoacyl-[acyl-carrier-protein] reductase, chloroplast precursor - Cuphea lanceolata, partial (57%)	-1.3
DW234761.1	Fasciclin-like arabinogalactan protein 15; n=1; Gossypium hirsutum|Rep: Fasciclin-like arabinogalactan protein 15 - Gossypium hirsutum (Upland cotton) (Gossypium mexicanum), partial (26%)	-1.3
CO122880	Elongation factor 1-alpha; n=1; Gossypium hirsutum|Rep: Elongation factor 1-alpha - Gossypium hirsutum (Upland cotton) (Gossypium mexicanum), partial (40%)	-1.3
DT050173	Transcription initiation factor IIB; n=1; Glycine max|Rep: Transcription initiation factor IIB - Glycine max (Soybean), partial (22%)	-1.3
DW243747.1	Extensin precursor; n=1; Prunus dulcis|Rep: Extensin precursor - Prunus dulcis (Almond) (Prunus amygdalus), partial (56%)	-1.3
DR461824	Unknown	-1.3
DT574353	Unknown	-1.3
DW508678.1	Coronatine-insensitive 1; n=2; Hevea brasiliensis|Rep: Coronatine-insensitive 1 – Hevea brasiliensis (Para rubber tree), partial (14%)	-1.3
DT050385	Heat shock protein 60; n=1; Prunus dulcis|Rep: Heat shock protein 60 - Prunus dulcis (Almond) (Prunus amygdalus), partial (27%)	-1.3
DW513612	Peptidyl-prolyl cis-trans isomerase; n=1; Lupinus luteus|Rep: Peptidyl-prolyl cis-trans isomerase - Lupinus luteus (European yellow lupin), partial (44%)	-1.3
DT047588	Unknown	-1.3
AW187795	Lipid transfer protein 3 precursor; n=1; Gossypium hirsutum|Rep: Lipid transfer protein 3 precursor - Gossypium hirsutum (Upland cotton) (Gossypium mexicanum), complete	-1.3
DT047754	Cytochrome b5; n=1; Olea europaea|Rep: Cytochrome b5 - Olea europaea (Common olive), partial (98%)	-1.3
DW235964.1	Unknown	-1.3
AI730685	Unknown	-1.3
CO088354	Unknown	-1.3
DW504777.1	NADH-ubiquinone oxidoreductase chain 1; n=1; Monolepta citrinella|Rep: NADH-ubiquinone oxidoreductase chain 1 - Monolepta citrinella, partial (8%)	-1.3
AY779337.1	bHLH transcription factor mRNA Gossypium hirsutum, complete cds	-1.3
DT553854	Unknown	-1.3
AW561926	Unknown	-1.3
CO087625	Unknown	-1.3
DR452832	Prohibitin 1-like protein; n=1; Brassica napus|Rep: Prohibitin 1-like protein - Brassica napus (Rape), complete	-1.3
DT048238	Starch synthase, isoform V; n=1; Vigna unguiculata|Rep: Starch synthase, isoform V – Vigna unguiculata (Cowpea), partial (4%)	-1.3
DT460149	Unknown	-1.3
CO127815	Phenylcoumaran benzylic ether reductase-like protein; n=1; Gossypium hirsutum|Rep: Phenylcoumaran benzylic ether reductase-like protein - Gossypium hirsutum (Upland cotton) (Gossypium mexicanum), partial (97%)	-1.3
DR455997	Unknown	-1.3
DT466017	Protein kinase MK5; n=1; Mesembryanthemum crystallinum|Rep: Protein kinase MK5 - Mesembryanthemum crystallinum (Common ice plant), partial (61%)	-1.3
DW513538	Unknown	-1.3
CO127818	Mitochondrial phosphate transporter; n=1; Zea mays|Rep: Mitochondrial phosphate transporter - Zea mays (Maize), partial (86%)	-1.3
DW226153.1	Unknown	-1.3
AI055675	26S proteasome regulatory particle non-ATPase subunit5; n=2; Oryza sativa Japonica Group|Rep: 26S proteasome regulatory particle non-ATPase subunit5 – Oryza sativa subsp. japonica (Rice), partial (94%)	-1.3
CA992722	70 kDa heat shock cognate protein 1; n=1; Vigna radiata|Rep: 70 kDa heat shock cognate protein 1 - Vigna radiata, partial (32%)	-1.3
DT552926	Vacuolar proton pump subunit E; n=1; Gossypium hirsutum|Rep: Vacuolar proton pump subunit E - Gossypium hirsutum (Upland cotton) (Gossypium mexicanum), partial (12%)	-1.3
DT046796	Unknown	-1.3
DW494373.1	AML1; n=1; Citrus unshiu|Rep: AML1 - Citrus unshiu (Satsuma orange), partial (52%)	-1.3
AI726436	Unknown	-1.3
DT558748	Beta-galactosidase; n=1; Fragaria x ananassa|Rep: Beta-galactosidase - Fragaria ananassa (Strawberry), partial (13%)	-1.3
CO128019	Unknown	-1.3
DT463973	Serine/threonine protein phosphatase 2A 59 kDa regulatory subunit B' gamma isoform; n=2; Arabidopsis thaliana|Rep: Serine/threonine protein phosphatase 2A 59 kDa regulatory subunit B' gamma isoform - Arabidopsis thaliana (Mouse-ear cress), partial (67%)	-1.3
DW505807.1	ERF-like protein; n=1; Cucumis melo|Rep: ERF-like protein - Cucumis melo (Muskmelon), partial (45%)	-1.3
DT462477	Unknown	-1.3
CO127594	Polyubiquitin; n=1; Thlaspi caerulescens|Rep: Polyubiquitin - Thlaspi caerulescens (Alpine penny-cress) (Thlaspi calaminare), partial (87%)	-1.3
DT561935	Phosphoglycerate dehydrogenase-like protein; n=1; Arabidopsis thaliana|Rep: Phosphoglycerate dehydrogenase-like protein - Arabidopsis thaliana (Mouse-ear cress), partial (16%)	-1.3
AI730807	Blue copper-like protein; n=1; Gossypium hirsutum|Rep: Blue copper-like protein - Gossypium hirsutum (Upland cotton) (Gossypium mexicanum), partial (53%)	-1.3
DT457230	Unknown	-1.3
CO498138	Acidic chitinase; n=1; Gossypium hirsutum|Rep: Acidic chitinase - Gossypium hirsutum (Upland cotton) (Gossypium mexicanum), partial (14%)	-1.3
DT562244	Salt tolerance protein 2; n=1; Beta vulgaris|Rep: Salt tolerance protein 2 - Beta vulgaris (Sugar beet), partial (34%)	-1.3
DT563961	Unknown	-1.3
DT461265	Dynamin-related protein 1C; n=1; Arabidopsis thaliana|Rep: Dynamin-related protein 1C - Arabidopsis thaliana (Mouse-ear cress), partial (20%)	-1.3
CD485787	Patellin 1; n=1; Cucurbita pepo|Rep: Patellin 1 - Cucurbita pepo (Vegetable marrow) (Summer squash), partial (51%)	-1.3
CA993750	Serine/threonine protein phosphatase 2A 59 kDa regulatory subunit B' zeta isoform; n=1; Arabidopsis thaliana|Rep: Serine/threonine protein phosphatase 2A 59 kDa regulatory subunit B' zeta isoform - Arabidopsis thaliana (Mouse-ear cress), partial (25%)	-1.3
DT464481	Unknown	-1.3
DW497156.1	Unknown	-1.3
DT046705	Unknown	-1.3
DR463647	Unknown	-1.3
DT047956	Histone-lysine N-methyltransferase ASHH3; n=1; Arabidopsis thaliana|Rep: Histone-lysine N-methyltransferase ASHH3 - Arabidopsis thaliana (Mouse-ear cress), partial (6%)	-1.3
DR463949	Unknown	-1.3
DT468414	Unknown	-1.3
DT464442	Unknown	-1.3
DT048141	Phosphatidylinositol 3-and 4-kinase-like; n=2; Oryza sativa|Rep: Phosphatidylinositol 3-and 4-kinase-like - Oryza sativa subsp. japonica (Rice), partial (35%)	-1.3
CO122609	Alpha-expansin precursor; n=8; Gossypium|Rep: Alpha-expansin precursor – Gossypium hirsutum (Upland cotton) (Gossypium mexicanum), complete	-1.3
DW224897.1	Unknown	-1.3
DT051231	Endoplasmin homolog precursor; n=1; Catharanthus roseus|Rep: Endoplasmin homolog precursor - Catharanthus roseus (Rosy periwinkle) (Madagascar periwinkle), partial (21%)	-1.3
DN762185	Unknown	-1.3
DR459980	Unknown	-1.3
CO090451	ZF-HD homeobox protein; n=1; Flaveria bidentis|Rep: ZF-HD homeobox protein – Flaveria bidentis (Coastalplain yellowtops), partial (55%)	-1.3
DW501705.1	Isoamylase-type starch-debranching enzyme 1; n=1; Phaseolus vulgaris|Rep: Isoamylase-type starch-debranching enzyme 1 - Phaseolus vulgaris (Kidney bean) (French bean), partial (28%)	-1.3
AI731440	Serine/threonine protein phosphatase; n=1; Solanum lycopersicum|Rep: Serine/threonine protein phosphatase - Solanum lycopersicum (Tomato) (Lycopersicon esculentum), complete	-1.3
DW501553.1	Unknown	-1.3
DT465771	Unknown	-1.3
AI730551	Unknown	-1.3
DT466441	Unknown	-1.3
DW508235.1	Unknown	-1.3
CO125085	Unknown	-1.3
DT573171	Stromal cell-derived factor 2-like protein; n=1; Oryza sativa Japonica Group|Rep: Stromal cell-derived factor 2-like protein - Oryza sativa subsp. japonica (Rice), partial (82%)	-1.3
CO121286	Cysteine synthase; n=1; Vitis vinifera|Rep: Cysteine synthase - Vitis vinifera (Grape), partial (66%)	-1.3
BQ407222	40S ribosomal protein S30-like; n=2; Magnoliophyta|Rep: 40S ribosomal protein S30-like - Oryza sativa subsp. japonica (Rice), complete	-1.3
AI727142	Triosephosphate isomerase; n=1; Vitis vinifera|Rep: Triosephosphate isomerase - Vitis vinifera (Grape), complete	-1.3
DW499662.1	Unknown	-1.3
DT050681	Aquaporin 1; n=1; Gossypium hirsutum|Rep: Aquaporin 1 - Gossypium hirsutum (Upland cotton) (Gossypium mexicanum), partial (95%)	-1.3
CO091465	Ubiquitin carrier protein; n=5; Spermatophyta|Rep: Ubiquitin carrier protein - Vitis vinifera (Grape), complete	-1.3
DV849547	RNA-binding protein; n=1; Persea americana|Rep: RNA-binding protein - Persea americana (Avocado), partial (60%)	-1.3
DT463859	Unknown	-1.3
DW509628.1	Early light-induced protein; n=1; Glycine max|Rep: Early light-induced protein - Glycine max (Soybean), partial (66%)	-1.3
DR462694	Citrate synthase, mitochondrial precursor; n=1; Solanum tuberosum|Rep: Citrate synthase, mitochondrial precursor - Solanum tuberosum (Potato), partial (47%)	-1.3
DW225135.1	Phosphoethanolamine N-methyltransferase; n=1; Gossypium hirsutum|Rep: Phosphoethanolamine N-methyltransferase - Gossypium hirsutum (Upland cotton) (Gossypium mexicanum), partial (40%)	-1.3
DT456194	S-locus protein 3; n=1; Brassica rapa|Rep: S-locus protein 3 - Brassica campestris (Field mustard), partial (38%)	-1.3
DT570606	Unknown	-1.3
CD486632	Methylmalonate-semialdehyde dehydrogenase [acylating], mitochondrial precursor; n=2; Arabidopsis thaliana|Rep: Methylmalonate-semialdehyde dehydrogenase [acylating], mitochondrial precursor - Arabidopsis thaliana (Mouse-ear cress), partial (32%)	-1.3
AI725735	Unknown	-1.3
DW501918.1	Glycine-rich protein; n=1; Gossypium hirsutum|Rep: Glycine-rich protein – Gossypium hirsutum (Upland cotton) (Gossypium mexicanum), partial (66%)	-1.3
CO122289	Transaldolase; n=1; Gossypium hirsutum|Rep: Transaldolase - Gossypium hirsutum (Upland cotton) (Gossypium mexicanum), partial (98%)	-1.3
CO132723	Heat stress transcription factor B-2b; n=1; Arabidopsis thaliana|Rep: Heat stress transcription factor B-2b - Arabidopsis thaliana (Mouse-ear cress), partial (56%)	-1.3
DT465950	Unknown	-1.3
DW516850.1	NOI protein; n=1; Arabidopsis thaliana|Rep: NOI protein - Arabidopsis thaliana (Mouse-ear cress), partial (70%)	-1.3
DT562339	Unknown	-1.3
CA992928	Unknown	-1.3
AI729453	Unknown	-1.3
AI055332	Ran-binding protein 1 homolog a; n=1; Arabidopsis thaliana|Rep: Ran-binding protein 1 homolog a - Arabidopsis thaliana (Mouse-ear cress), partial (81%)	-1.3
DV849618	Unknown	-1.3
CA993188	Calmodulin-binding transcription activator 5; n=1; Arabidopsis thaliana|Rep: Calmodulin-binding transcription activator 5 - Arabidopsis thaliana (Mouse-ear cress), partial (19%)	-1.2
CO127827	Acyl-ACP thioesterase FatA; n=1; Ricinus communis|Rep: Acyl-ACP thioesterase FatA - Ricinus communis (Castor bean), partial (70%)	-1.2
DR461340	Maturase K; n=1; Turraea sericea|Rep: Maturase K - Turraea sericea, partial (5%)	-1.2
CO124199	LIPLESS1; n=1; Antirrhinum majus|Rep: LIPLESS1 - Antirrhinum majus (Garden snapdragon), partial (39%)	-1.2
DT047372	Unknown	-1.2
DR462636	KH; n=1; Medicago truncatula|Rep: KH - Medicago truncatula (Barrel medic), partial (45%)	-1.2
DT051604	Unknown	-1.2
CO117598	ATP citrate lyase alpha subunit; n=1; Glycyrrhiza uralensis|Rep: ATP citrate lyase alpha subunit - Glycyrrhiza uralensis, partial (47%)	-1.2
DR461607	Low temperature and salt responsive protein; n=1; Pennisetum glaucum|Rep: Low temperature and salt responsive protein - Pennisetum americanum (Pearl millet), partial (96%)	-1.2
CA992712	Fiber protein Fb9 [Gossypium barbadense]	-1.2
CO123631	Neutral ceramidase; n=1; Triticum aestivum|Rep: Neutral ceramidase - Triticum aestivum (Wheat), partial (14%)	-1.2
DT466808	Unknown	-1.2
DT052034	Superoxide dismutase [Cu-Zn]; n=1; Gossypium hirsutum|Rep: Superoxide dismutase [Cu-Zn] - Gossypium hirsutum (Upland cotton) (Gossypium mexicanum), complete	-1.2
DR460629	EIN3-like protein; n=1; Cucumis melo|Rep: EIN3-like protein - Cucumis melo (Muskmelon), partial (17%)	-1.2
AI731329	Zinc finger A20 and AN1 domains-containing protein; n=1; Brassica rapa|Rep: Zinc finger A20 and AN1 domains-containing protein - Brassica campestris (Field mustard), partial (70%)	-1.2
DR463376	Unknown	-1.2
DV849396	Unknown	-1.2
CO090074	Protein phosphatase 2C; n=1; Fagus sylvatica|Rep: Protein phosphatase 2C - Fagus sylvatica (Beechnut), partial (97%)	-1.2
DT464707	Unknown	-1.2
DV849802	Senescence-associated cysteine protease; n=1; Brassica oleracea|Rep: Senescence-associated cysteine protease - Brassica oleracea (Wild cabbage), partial (40%)	-1.2
DT527414	Unknown	-1.2
DW226692.1	Zinc finger protein; n=1; Glycine max|Rep: Zinc finger protein - Glycine max (Soybean), partial (4%)	-1.2
AW186659	Unknown	-1.2
DT569994	60S ribosomal protein L6; n=1; Vitis vinifera|Rep: 60S ribosomal protein L6 - Vitis vinifera (Grape), partial (96%)	-1.2
CO125469	1-deoxy-D-xylulose 5-phosphate reductoisomerase; n=1; Hevea brasiliensis|Rep: 1-deoxy-D-xylulose 5-phosphate reductoisomerase – Hevea brasiliensis (Para rubber tree), partial (28%)	-1.2
DV850346	Phospholipase like protein; n=1; Arabidopsis thaliana|Rep: Phospholipase like protein -, partial (3%)	-1.2
DV848701	Elongation factor 1-alpha; n=1; Gossypium hirsutum|Rep: Elongation factor 1-alpha - Gossypium hirsutum (Upland cotton) (Gossypium mexicanum), partial (79%)	-1.2
DW224815.1	Stress-induced protein sti1-like protein; n=1; Arabidopsis thaliana|Rep: Stress-induced protein sti1-like protein - Arabidopsis thaliana (Mouse-ear cress), partial (50%)	-1.2
DT455909	Unknown	-1.2
CO088321	CDK5RAP1-like protein; n=1; Arabidopsis thaliana|Rep: CDK5RAP1-like protein – Arabidopsis thaliana (Mouse-ear cress), partial (48%)	-1.2
CO088038	CBL-interacting protein kinase 7; n=1; Populus trichocarpa|Rep: CBL-interacting protein kinase 7 - Populus trichocarpa (Western balsam poplar) (Populus balsamiferasubsp. trichocarpa), partial (47%)	-1.2
DT456177	Unknown	-1.2
DT048719	Unknown	-1.2
DT468936	DNA-binding protein-like; n=1; Oryza sativa Japonica Group|Rep: DNA-binding protein-like - Oryza sativa subsp. japonica (Rice), partial (17%)	-1.2
DN779665	Photosystem II 5 kDa protein, chloroplast precursor; n=1; Gossypium hirsutum|Rep: Photosystem II 5 kDa protein, chloroplast precursor – Gossypium hirsutum (Upland cotton) (Gossypium mexicanum), partial (52%)	-1.2
AY383620.1	Harpin binding protein 1 (HrBP1) Gossypium hirsutum mRNA, complete	-1.2
CD486706	Isocitrate dehydrogenase [NAD] regulatory subunit 1, mitochondrial precursor (Isocitric dehydrogenase 1) (NAD(+)-specific ICDH 1); n=1; Arabidopsis thaliana|Rep: Isocitrate dehydrogenase [NAD] regulatory subunit 1, mitochondrial precursor (Isocitric dehydrogenase 1) (NAD(+)-specific ICDH 1) - Arabidopsis thaliana (Mouse-ear cress), partial (57%)	-1.2
DW235285.1	DELLA protein GAI; n=1; Gossypium hirsutum|Rep: DELLA protein GAI - Gossypium hirsutum (Upland cotton) (Gossypium mexicanum), partial (15%)	-1.2
DN780607	Unknown	-1.2
CO086884	9-cis-epoxycarotenoid dioxygenase; n=1; Castanea mollissima|Rep: 9-cis-epoxycarotenoid dioxygenase - Castanea mollissima (Chinese chestnut), partial (95%)	-1.2
DW514968.1	Unknown	-1.2
DW510996.1	Starch branching enzyme IIa; n=1; Zea mays|Rep: Starch branching enzyme IIa - Zea mays (Maize), partial (3%)	-1.2
DN780906	Photosystem II 5 kDa protein, chloroplast precursor; n=1; Gossypium hirsutum|Rep: Photosystem II 5 kDa protein, chloroplast precursor - Gossypium hirsutum (Upland cotton) (Gossypium mexicanum), complete	-1.2
AI727934	Unknown	-1.2
AI055600	CBL-interacting protein kinase; n=1; Gossypium hirsutum|Rep: CBL-interacting protein kinase - Gossypium hirsutum (Upland cotton) (Gossypium mexicanum), partial (59%)	-1.2
DT051350	Importin alpha-like protein; n=1; Arabidopsis thaliana|Rep: Importin alpha-like protein - Arabidopsis thaliana (Mouse-ear cress), partial (23%)	-1.2
DV848866	T7I23.11 protein; n=1; Arabidopsis thaliana|Rep: T7I23.11 protein - Arabidopsis thaliana (Mouse-ear cress), partial (84%)	-1.2
DT550027	Unknown	-1.2
DW506808.1	Unknown	-1.2
DT572337	Unknown	-1.2
CO088191	Fiber quinone-oxidoreductase; n=1; Gossypium barbadense|Rep: Fiber quinone-oxidoreductase - Gossypium barbadense (Sea-island cotton) (Egyptian cotton), partial (76%)	-1.2
DW499624.1	Histone H2A; n=1; Gossypium hirsutum|Rep: Histone H2A - Gossypium hirsutum (Upland cotton) (Gossypium mexicanum), partial (97%)	-1.2
DW236311.1	Unknown	-1.2
DW496855.1	Fatty acid hydroperoxide lyase; n=1; Psidium guajava|Rep: Fatty acid hydroperoxide lyase - Psidium guajava (Guava), partial (91%)	-1.2
AI725568	Coatomer alpha subunit-like protein; n=1; Lotus japonicus|Rep: Coatomer alpha subunit-like protein - Lotus japonicus, partial (3%)	-1.2
DN817745	Unknown	-1.2
AI728334	Pyruvate decarboxylase; n=1; Citrus sinensis|Rep: Pyruvate decarboxylase - Citrus sinensis (Sweet orange), partial (88%)	-1.2
DW494644.1	Unknown	-1.2
DT050671	Unknown	-1.2
DT467930	Unknown	-1.2
DT572007	Malonyltransferase; n=1; Glycine max|Rep: Malonyltransferase - Glycine max (Soybean), partial (81%)	-1.2
AJ513713	Nuclear inhibitor of PP1-like; n=1; Oryza sativa Japonica Group|Rep: Nuclear inhibitor of PP1-like - Oryza sativa subsp. japonica (Rice), partial (14%)	-1.2
DW501305.1	Beta-tubulin 1; n=1; Gossypium hirsutum|Rep: Beta-tubulin 1 - Gossypium hirsutum (Upland cotton) (Gossypium mexicanum), partial (18%)	-1.2
AI729523	Lipid transfer protein 4; n=1; Gossypium hirsutum|Rep: Lipid transfer protein 4 – Gossypium hirsutum (Upland cotton) (Gossypium mexicanum), partial (14%)	-1.2
CO126268	Catalase isozyme 1; n=1; Gossypium hirsutum|Rep: Catalase isozyme 1 - Gossypium hirsutum (Upland cotton) (Gossypium mexicanum), complete	-1.2
DT052134	Autophagy-related protein 3; n=2; Arabidopsis thaliana|Rep: Autophagy-related protein 3 - Arabidopsis thaliana (Mouse-ear cress), complete	-1.2
DR456866	Unknown	-1.2
AI729852	U2 auxiliary factor small subunit; n=1; Arabidopsis thaliana|Rep: U2 auxiliary factor small subunit - Arabidopsis thaliana (Mouse-ear cress), partial (16%)	-1.2
DN781559	Malate dehydrogenase; n=1; Vitis vinifera|Rep: Malate dehydrogenase - Vitis vinifera (Grape), partial (93%)	-1.2
DR453202	Unknown	-1.2
CO499039	14-3-3 family protein; n=1; Malus x domestica|Rep: 14-3-3 family protein - Malus domestica (Apple) (Malus sylvestris), partial (97%)	-1.2
DT467710	Unknown	-1.2
AI729080	Unknown	-1.2
DR452552	Maturase K; n=1; Synadenium grantii|Rep: Maturase K - Synadenium grantii, partial (3%)	-1.2
DW498885.1	F-box protein AtFBL5; n=1; Arabidopsis thaliana|Rep: F-box protein AtFBL5 – Arabidopsis thaliana (Mouse-ear cress), partial (29%)	-1.2
AI731720	putative carboxyl-terminal proteinase [Gossypium hirsutum]	-1.2
CO122624	DNA-binding protein-like; n=1; Oryza sativa Japonica Group|Rep: DNA-binding protein-like - Oryza sativa subsp. japonica (Rice), partial (17%)	-1.2
AI727054	Unknown	-1.2
DT462441	Ethylene-responsive element binding protein ERF2; n=1; Gossypium hirsutum|Rep: Ethylene-responsive element binding protein ERF2 – Gossypium hirsutum (Upland cotton) (Gossypium mexicanum), partial (78%)	-1.2
CO090196	Unknown	-1.2
DT457597	Alcohol dehydrogenase A; n=36; Gossypium|Rep: Alcohol dehydrogenase A – Gossypium raimondii (New World cotton), partial (46%)	-1.2
DT565262	Unknown	-1.2
CD486444	Mevalonate disphosphate decarboxylase; n=1; Hevea brasiliensis|Rep: Mevalonate disphosphate decarboxylase - Hevea brasiliensis (Para rubber tree), partial (88%)	-1.2
CO498379	CDPK-related protein kinase [Gossypium hirsutum]	-1.2
DT463176	Cytochrome P450-like protein; n=1; Gossypium hirsutum|Rep: Cytochrome P450-like protein – Gossypium hirsutum (Upland cotton) (Gossypium mexicanum), partial (42%)	-1.2
DT050401	Thioredoxin domain 2; Thioredoxin fold; n=1; Medicago truncatula|Rep: Thioredoxin domain 2; Thioredoxin fold - Medicago truncatula (Barrel medic), partial (59%)	-1.2
DW511664.1	Unknown	-1.2
AI729376	Lysophosphatidic acid acyltransferase; n=1; Arabidopsis thaliana|Rep: Similarity to lysophosphatidic acid acyltransferase - Arabidopsis thaliana (Mouse-ear cress), partial (24%)	-1.2
CO127372	Unknown	-1.2
DT459993	Rab GTP-binding protein Rab11a; n=1; Gossypium hirsutum|Rep: Rab GTP-binding protein Rab11a - Gossypium hirsutum (Upland cotton) (Gossypium mexicanum), complete	-1.2
DR460697	Unknown	-1.2
CO090717	Fiber protein Fb12 [Gossypium barbadense]	-1.2
DT456419	Unknown	-1.2
CO089708	Magnesium-protoporphyrin IX monomethyl ester [oxidative] cyclase, chloroplast precursor; n=2; eurosids II|Rep: Magnesium-protoporphyrin IX monomethyl ester [oxidative] cyclase, chloroplast precursor - Gossypium hirsutum (Upland cotton) (Gossypium mexicanum), complete	-1.2
DT456529	Unknown	-1.2
AI055537	Cytochrome P450 DDWF1 [Gossypium hirsutum]	-1.2
DT464529	Glutamic acid-rich protein; n=2; Arabidopsis thaliana|Rep: Glutamic acid-rich protein - Arabidopsis thaliana (Mouse-ear cress), partial (13%)	-1.2
DT047739	DNA-directed RNA polymerase, 14 to 18 kDa subunit; n=1; Medicago truncatula|Rep: DNA-directed RNA polymerase, 14 to 18 kDa subunit - Medicago truncatula (Barrel medic), partial (40%)	-1.2
DW511103.1	Unknown	-1.2
AI729013	60S ribosomal protein L5; n=1; Cucumis sativus|Rep: 60S ribosomal protein L5 – Cucumis sativus (Cucumber), partial (58%)	-1.2
DT574906	Dihydroflavonol 4-reductase; n=1; Gossypium hirsutum|Rep: Dihydroflavonol 4-reductase - Gossypium hirsutum (Upland cotton) (Gossypium mexicanum), complete	-1.2
AI729826	Unknown	-1.2
DW480683.1	Inositol oxygenase 4; n=1; Arabidopsis thaliana|Rep: Inositol oxygenase 4 – Arabidopsis thaliana (Mouse-ear cress), partial (74%)	-1.2
DW494884.1	Actin depolymerizing factor; n=1; Gossypium hirsutum|Rep: Actin depolymerizing factor – Gossypium hirsutum (Upland cotton) (Gossypium mexicanum), complete	-1.2
CO121017	Unknown	-1.2
DT047357	H+-transporting two-sector ATPase, alpha/beta subunit, central region; n=1; Medicago truncatula|Rep: H+-transporting two-sector ATPase, alpha/beta subunit, central region - Medicago truncatula (Barrel medic), partial (7%)	-1.2
DR460339	Unknown	-1.2
DW233051.1	Unknown	-1.2
DW508475.1	Photosystem I assembly protein ycf4; n=2; Gossypium|Rep: Photosystem I assembly protein ycf4 – Gossypium barbadense (Sea-island cotton) (Egyptian cotton), complete	-1.2
DW502030.1	Unknown	-1.2
CO126187	Unknown	-1.2
BE054472	18S ribosomal RNA gene, Gossypium hirsutum partial sequence, partial (38%)	-1.2
DW243632.1	Unknown	-1.2
DW514692.1	Dynein light chain; n=1; Lupinus albus|Rep: Dynein light chain - Lupinus albus (White lupin), partial (73%)	-1.2
DW497525.1	GrpE protein; n=1; Arabidopsis thaliana|Rep: GrpE protein - Arabidopsis thaliana (Mouse-ear cress), partial (49%)	-1.2
DW520288.1	Unknown	-1.2
DT049290	26S proteasome regulatory complex ATPase RPT3; n=1; Zea mays|Rep: 26S proteasome regulatory complex ATPase RPT3 - Zea mays (Maize), partial (27%)	-1.2
DT046591	Unknown	-1.2
CO123708	Plastid serine hydroxymethyltransferase; n=1; Populus tremuloides|Rep: Plastid serine hydroxymethyltransferase - Populus tremuloides (Quaking aspen), partial (47%)	-1.2
DT551872	AAA-metalloprotease FtsH; n=1; Pisum sativum|Rep: AAA-metalloprotease FtsH - Pisum sativum (Garden pea), partial (33%)	-1.2
DR461163	RSZp22 protein; n=1; Arabidopsis thaliana|Rep: RSZp22 protein - Arabidopsis thaliana (Mouse-ear cress), partial (88%)	-1.2
DR462447	40S ribosomal protein S4; n=1; Gossypium hirsutum|Rep: 40S ribosomal protein S4 - Gossypium hirsutum (Upland cotton) (Gossypium mexicanum), partial (27%)	-1.2
DT457716	Cullin 1-like protein C; n=1; Petunia integrifolia subsp. inflata|Rep: Cullin 1-like protein C - Petunia integrifolia subsp. inflata, partial (7%)	-1.2
DR457987	Unknown	-1.2
DT463222	Unknown	-1.2
AI730006	Unknown	-1.2
DT567007	Serine/threonine-protein kinase; n=1; Fagus sylvatica|Rep: Serine/threonine-protein kinase - Fagus sylvatica (Beechnut), partial (95%)	-1.2
DW501117.1	Polynucleotidyl transferase, Ribonuclease H fold; n=1; Medicago truncatula|Rep: Polynucleotidyl transferase, Ribonuclease H fold – Medicago truncatula (Barrel medic), partial (6%)	-1.2
DR452394	Unknown	-1.2
DW503943.1	Unknown	-1.2
DV849454	Plastidial delta-12 oleate desaturase; n=1; Olea europaea|Rep: Plastidial delta-12 oleate desaturase - Olea europaea (Common olive), partial (86%)	-1.2
CA993778	Betaine-aldehyde dehydrogenase; n=1; Gossypium hirsutum|Rep: Betaine-aldehyde dehydrogenase - Gossypium hirsutum (Upland cotton) (Gossypium mexicanum), partial (32%)	-1.2
DT050039	Unknown	-1.2
DW239447.1	MYBR5; n=1; Malus x domestica|Rep: MYBR5 - Malus domestica (Apple) (Malus sylvestris), partial (31%)	-1.2
DW225737.1	Phi-1 protein; n=1; Nicotiana tabacum|Rep: Phi-1 protein - Nicotiana tabacum (Common tobacco), partial (85%)	-1.2
CO492881	Acidic chitinase; n=1; Gossypium hirsutum|Rep: Acidic chitinase - Gossypium hirsutum (Upland cotton) (Gossypium mexicanum), partial (14%)	-1.2
DT050160	CAX-interacting protein 4; n=1; Arabidopsis thaliana|Rep: CAX-interacting protein 4 - Arabidopsis thaliana (Mouse-ear cress), partial (11%)	-1.2
DW500231.1	Small GTP-binding protein; n=1; Carica papaya|Rep: Small GTP-binding protein – Carica papaya (Papaya), complete	-1.2
DR462817	Helix-loop-helix DNA-binding; n=1; Medicago truncatula|Rep: Helix-loop-helix DNA-binding - Medicago truncatula (Barrel medic), partial (56%)	-1.2
DT550070	Unknown	-1.2
DT051097	DNA-directed RNA polymerase II, third largest subunit; n=1; Arabidopsis thaliana|Rep: DNA-directed RNA polymerase II, third largest subunit - Arabidopsis thaliana (Mouse-ear cress), partial (17%)	-1.2
AI727895	Fasciclin-like arabinogalactan protein 9; n=1; Gossypium hirsutum|Rep: Fasciclin-like arabinogalactan protein 9 - Gossypium hirsutum (Upland cotton) (Gossypium mexicanum), complete	-1.2
CA992778	Chloroplast 30S ribosomal protein S18; n=1; Gossypium hirsutum|Rep: Chloroplast 30S ribosomal protein S18 - Gossypium hirsutum (Upland cotton) (Gossypium mexicanum), complete	-1.2
AI730681	PHD5; n=1; Glycine max|Rep: PHD5 - Glycine max (Soybean), complete	-1.2
CO121161	Low molecular weight heat shock protein; n=1; Gossypium hirsutum|Rep: Low molecular weight heat shock protein - Gossypium hirsutum (Upland cotton) (Gossypium mexicanum), partial (94%)	-1.2
AI729338	Superoxide dismutase; n=1; Gossypium hirsutum|Rep: Superoxide dismutase – Gossypium hirsutum (Upland cotton) (Gossypium mexicanum), partial (90%)	-1.2
DT553955	Unknown	-1.2
DT053009	Unknown	-1.2
DT527050	Unknown	-1.2
CO490819	Proline-rich protein-2; n=1; Gossypium hirsutum|Rep: Proline-rich protein-2 – Gossypium hirsutum (Upland cotton) (Gossypium mexicanum), partial (30%)	-1.2
DW513956.1	Peroxidase isozyme [Gossypium hirsutum]	-1.2
AI729029	Peptidase C1A, papain; Somatotropin hormone; Peptidase C1, propeptide; n=1; Medicago truncatula|Rep: Peptidase C1A, papain; Somatotropin hormone; Peptidase C1, propeptide - Medicago truncatula (Barrel medic), partial (87%)	-1.2
CO088521	Unknown	-1.2
DT546057	PIP1; n=2; Capsicum annuum|Rep: CAPIP1 - Capsicum annuum (Bell pepper), partial (98%)	-1.2
DW516052.1	Actin depolymerizing factor; n=1; Gossypium hirsutum|Rep: Actin depolymerizing factor – Gossypium hirsutum (Upland cotton) (Gossypium mexicanum), complete	-1.2
DQ023526.1	Tubulin mRNA cultivar CIM707, Gossypium hirsutum complete cds	-1.2
DN760856	Unknown	-1.2
CA993236	DNA repair helicase XPB1; n=1; Arabidopsis thaliana|Rep: DNA repair helicase XPB1 - Arabidopsis thaliana (Mouse-ear cress), partial (28%)	-1.2
AI729149	Unknown	-1.2
AI729628	Unknown	-1.2
DT566300	U2 small nuclear ribonucleoprotein A'; n=1; Arabidopsis thaliana|Rep: U2 small nuclear ribonucleoprotein A' - Arabidopsis thaliana (Mouse-ear cress), partial (61%)	-1.2
DW514071.1	Unknown	-1.2
CO123272	Beta-1,3-glucanase-like protein; n=1; Olea europaea|Rep: Beta-1,3-glucanase-like protein - Olea europaea (Common olive), partial (49%)	-1.2
DT047459	Heat stress transcription factor B-2a; n=1; Arabidopsis thaliana|Rep: Heat stress transcription factor B-2a - Arabidopsis thaliana (Mouse-ear cress), partial (49%)	-1.2
DT051416	Cytosolic ascorbate peroxidase 1; n=1; Gossypium hirsutum|Rep: Cytosolic ascorbate peroxidase 1 - Gossypium hirsutum (Upland cotton) (Gossypium mexicanum), complete	-1.2
DN780934	Membrane attack complex component/perforin/complement C9; n=1; Medicago truncatula|Rep: Membrane attack complex component/perforin/complement C9 – Medicago truncatula (Barrel medic), partial (52%)	-1.2
DT547464	Pectinesterase; n=1; Actinidia deliciosa|Rep: Pectinesterase - Actinidia deliciosa (Kiwi), partial (81%)	-1.2
DW496017.1	40S ribosomal protein S4; n=1; Gossypium hirsutum|Rep: 40S ribosomal protein S4 - Gossypium hirsutum (Upland cotton) (Gossypium mexicanum), partial (14%)	-1.2
AI054944	Unknown	-1.2
DW241764.1	Mitogen-activated protein kinase; n=1; Medicago sativa|Rep: Mitogen-activated protein kinase - Medicago sativa (Alfalfa), partial (50%)	-1.2
DW502819.1	Unknown	-1.2
DN780395	Unknown	-1.2
DT467356	UVB-resistance protein UVR8; n=1; Arabidopsis thaliana|Rep: UVB-resistance protein UVR8 - Arabidopsis thaliana (Mouse-ear cress), partial (51%)	-1.2
DR462212	Ethylene responsive element binding protein C4; n=1; Capsicum annuum|Rep: Ethylene responsive element binding protein C4 - Capsicum annuum (Bell pepper), partial (36%)	-1.2
DW485864.1	Calcium-transporting ATPase 1, endoplasmic reticulum-type; n=1; Arabidopsis thaliana|Rep: Calcium-transporting ATPase 1, endoplasmic reticulum-type - Arabidopsis thaliana (Mouse-ear cress), partial (28%)	-1.2
DW491719.1	Ethylene responsive element binding protein C4; n=1; Capsicum annuum|Rep: Ethylene responsive element binding protein C4 - Capsicum annuum (Bell pepper), partial (36%)	-1.2
DW228472.1	Unknown	-1.2
CO125801	P-glycoprotein; n=1; Solanum tuberosum|Rep: P-glycoprotein - Solanum tuberosum (Potato), partial (33%)	-1.2
AI729006	Unknown	-1.2
AI727815	Unknown	-1.2
DT456195	Sorbitol transporter; n=1; Malus x domestica|Rep: Sorbitol transporter - Malus domestica (Apple) (Malus sylvestris), partial (86%)	-1.2
DW496767.1	Phenylalanine-tRNA synthetase-like protein; n=1; Arabidopsis thaliana|Rep: Phenylalanine-tRNA synthetase-like protein - Arabidopsis thaliana (Mouse-ear cress), partial (5%)	-1.2
DW511135.1	Unknown	-1.2
DR457792	Ribosomal protein L2; n=1; Gossypium arboreum|Rep: Ribosomal protein L2 - Gossypium arboreum (Tree cotton), complete	-1.2
CO091240	Phosphoserine aminotransferase; n=1; Arabidopsis thaliana|Rep: Phosphoserine aminotransferase - Arabidopsis thaliana (Mouse-ear cress), partial (57%)	-1.2
AI729008	Unknown	-1.2
DW520570.1	Unknown	-1.2
DT468704	Succinate-semialdehyde dehydrogenase, mitochondrial precursor (At-SSADH1) (NAD+)-dependent succinic semialdehyde dehydrogenase); n=1; Arabidopsis thaliana|Rep: Succinate-semialdehyde dehydrogenase, mitochondrial precursor (At-SSADH1) (NAD+)-dependent succinic semialdehyde dehydrogenase) - Arabidopsis thaliana (Mouse-ear cress), partial (35%)	-1.2
DW493548.1	Unknown	-1.2
DW238068.1	Unknown	-1.2
DT052202	Unknown	-1.2
AW187167	Unknown	-1.2
DT573359	Scarecrow-like 8; n=2; Arabidopsis thaliana|Rep: Scarecrow-like 8 - Arabidopsis thaliana (Mouse-ear cress), partial (7%)	-1.2
DW487920.1	14-3-3-like protein; n=1; Gossypium hirsutum|Rep: 14-3-3-like protein – Gossypium hirsutum (Upland cotton) (Gossypium mexicanum), partial (91%)	-1.2
DT545028	60S acidic ribosomal protein P0; n=1; Vitis vinifera|Rep: 60S acidic ribosomal protein P0 - Vitis vinifera (Grape), partial (98%)	-1.2
DN781448	Unknown	-1.2
DW507146.1	Unknown	-1.2
AI729434	Unknown	-1.2
DR452395	Fiber protein Fb25; n=1; Gossypium barbadense|Rep: Fiber protein Fb25 – Gossypium barbadense (Sea-island cotton) (Egyptian cotton), complete	-1.2
DT557172	IAA16 protein; n=1; Gossypium hirsutum|Rep: IAA16 protein - Gossypium hirsutum (Upland cotton) (Gossypium mexicanum), partial (14%)	-1.2
DW498371.1	tRNA(Ile)-lysidine synthase (EC 6.3.4.-) (tRNA(Ile)-lysidine synthetase) (tRNA(Ile), partial (3%)	-1.2
DN816995	Histone deacetylase 14; n=1; Arabidopsis thaliana|Rep: Histone deacetylase 14 – Arabidopsis thaliana (Mouse-ear cress), partial (84%)	-1.2
AI729393	Unknown	-1.2
CO124513	Unknown	-1.2
AF485266.1	Gaiacol peroxidase (pod1) mRNA, Gossypium hirsutum complete cds	-1.2
DR458005	Unknown	-1.2
CA993771	Unknown	-1.2
CA992849	Seed maturation protein PM37; n=1; Glycine max|Rep: Seed maturation protein PM37 – Glycine max (Soybean), partial (72%)	-1.2
CO086391	Unknown	-1.2
CO117699	Unknown	-1.2
DT568915	Hexokinase; n=1; Citrus sinensis|Rep: Hexokinase - Citrus sinensis (Sweet orange), partial (67%)	-1.2
DW517180.1	Unknown	-1.2
DT553960	Glutamine synthetase; n=1; Gossypium raimondii|Rep: Glutamine synthetase - Gossypium raimondii (New World cotton), complete	-1.2
AI726617	CAX-interacting protein 4; n=1; Arabidopsis thaliana|Rep: CAX-interacting protein 4 - Arabidopsis thaliana (Mouse-ear cress), partial (65%)	-1.2
DW502529.1	NADH dehydrogenase; n=1; Gossypium arboreum|Rep: NADH dehydrogenase - Gossypium arboreum (Tree cotton), complete	-1.2
DW485049.1	Unknown	-1.2
CA992852	Unknown	-1.2
DN758514	Unknown	-1.2
DR457102	Unknown	-1.2
AI727879	Unknown	-1.2
AI730905	Porin; n=1; Prunus armeniaca|Rep: Porin - Prunus armeniaca (Apricot), complete	-1.2
DW519132.1	Cytochrome c oxidase subunit I; n=3; Tracheophyta|Rep: Cytochrome c oxidase subunit I - Gossypium barbadense (Sea-island cotton) (Egyptian cotton), partial (29%)	-1.2
CO089992	Unknown	-1.2
DT464319	Lecithin cholesterol acyltransferase-like; n=1; Oryza sativa Japonica Group|Rep: Lecithin cholesterol acyltransferase-like - Oryza sativa subsp. japonica (Rice), partial (30%)	-1.2
CO091868	Unknown	-1.2
CO089065	Unknown	-1.2
DT462868	Unknown	-1.2
CO084935	Unknown	-1.2
DT047491	Phi-1 protein; n=1; Nicotiana tabacum|Rep: Phi-1 protein - Nicotiana tabacum (Common tobacco), partial (85%)	-1.2
CO084738	Ferulate-5-hydroxylase precursor; n=1; Populus trichocarpa|Rep: Ferulate-5-hydroxylase precursor - Populus trichocarpa (Western balsam poplar) (Populus balsamiferasubsp. trichocarpa), partial (93%)	-1.2
DT046595	NBS-type resistance protein; n=1; Gossypium barbadense|Rep: NBS-type resistance protein - Gossypium barbadense (Sea-island cotton) (Egyptian cotton), partial (84%)	-1.1
DN760221	Unknown	-1.1
CO122252	Shaggy-related protein kinase alpha; n=1; Arabidopsis thaliana|Rep: Shaggy-related protein kinase alpha - Arabidopsis thaliana (Mouse-ear cress), partial (29%)	-1.1
DR460018	Unknown	-1.1
DW238578.1	Protein ycf2; n=1; Gossypium barbadense|Rep: Protein ycf2 - Gossypium barbadense (Sea-island cotton) (Egyptian cotton), partial (4%)	-1.1
AI729708	40S ribosomal protein S16; n=1; Gossypium hirsutum|Rep: 40S ribosomal protein S16 - Gossypium hirsutum (Upland cotton) (Gossypium mexicanum), partial (45%)	-1.1
CO491937	Flavonoid 3',5'-hydroxylase; n=1; Gossypium hirsutum|Rep: Flavonoid 3',5'-hydroxylase - Gossypium hirsutum (Upland cotton) (Gossypium mexicanum), partial (11%)	-1.1
DW504309.1	Tetratricopeptide-like helical; n=1; Medicago truncatula|Rep: Tetratricopeptide-like helical - Medicago truncatula (Barrel medic), partial (33%)	-1.1
DT455966	ADP-ribosylation factor; n=1; Daucus carota|Rep: ADP-ribosylation factor - Daucus carota (Carrot), complete	-1.1
DR460367	Mutator-like transposase; n=1; Arabidopsis thaliana|Rep: Mutator-like transposase - Arabidopsis thaliana (Mouse-ear cress), partial (57%)	-1.1
DT457581	Unknown	-1.1
DT051027	Unknown	-1.1
CO127250	Unknown	-1.1
DT565306	Unknown	-1.1
DW481371.1	putative carboxyl-terminal proteinase [Gossypium hirsutum]	-1.1
CO123937	Emb|CAB62463.1; n=2; Arabidopsis thaliana|Rep: Emb|CAB62463.1 - Arabidopsis thaliana (Mouse-ear cress), partial (16%)	-1.1
DW500677.1	Protein phosphatase 2c; n=1; Medicago truncatula|Rep: Protein phosphatase 2c – Medicago truncatula (Barrel medic), partial (10%)	-1.1
DW237402.1	Unknown	-1.1
DW510592.1	Glutathione S-transferase; n=1; Citrus sinensis|Rep: Glutathione S-transferase - Citrus sinensis (Sweet orange), complete	-1.1
AI730282	Proteasome subunit alpha type; n=1; Vitis vinifera|Rep: Proteasome subunit alpha type - Vitis vinifera (Grape), complete	-1.1
CO084464	60S ribosomal protein L4; n=1; Prunus armeniaca|Rep: 60S ribosomal protein L4 – Prunus armeniaca (Apricot), partial (76%)	-1.1
CO089995	ATP citrate lyase b-subunit; n=1; Lupinus albus|Rep: ATP citrate lyase b-subunit - Lupinus albus (White lupin), partial (78%)	-1.1
AI727861	Phosphomevalonate kinase; n=1; Hevea brasiliensis|Rep: Phosphomevalonate kinase – Hevea brasiliensis (Para rubber tree), partial (62%)	-1.1
DT455821	Unknown	-1.1
DW500094.1	Unknown	-1.1
AW187898	Acetyl-CoA carboxylase; n=1; Jatropha curcas|Rep: Acetyl-CoA carboxylase - Jatropha curcas, partial (20%)	-1.1
DT047981	Cystathionine gamma-synthase; n=1; Nicotiana tabacum|Rep: Cystathionine gamma-synthase - Nicotiana tabacum (Common tobacco), partial (53%)	-1.1
DT469106	Phosphoglycerate kinase; n=2; Oryza sativa|Rep: Phosphoglycerate kinase - Oryza sativa subsp. indica (Rice), partial (48%)	-1.1
CO122863	Unknown	-1.1
DT464661	Legumin A precursor (Beta-globulin) (LEGA-C94) [Contains: Legumin A acidic chain; Legumin A basic chain]; n=1; Gossypium hirsutum|Rep: Legumin A precursor (Beta-globulin) (LEGA-C94) [Contains: Legumin A acidic chain; Legumin A basic chain] - Gossypium hirsutum (Upland cotton) (Gossypium mexicanum), complete	-1.1
DT572541	Alpha-tubulin; n=3; rosids|Rep: Alpha-tubulin - Gossypium hirsutum (Upland cotton) (Gossypium mexicanum), partial (24%)	-1.1
DT463893	Unknown	-1.1
M88323.1	Late embryogenesis-abundant protein (Lea5-D) mRNA, Gossypium hirsutum complete cds	-1.1
DT048387	Unknown	-1.1
CO084431	Glycine-rich protein; n=1; Gossypium hirsutum|Rep: Glycine-rich protein – Gossypium hirsutum (Upland cotton) (Gossypium mexicanum), partial (66%)	-1.1
DT456389	P-glycoprotein; n=1; Gossypium hirsutum|Rep: P-glycoprotein - Gossypium hirsutum (Upland cotton) (Gossypium mexicanum), partial (27%)	-1.1
DW237204.1	Ubiquinol-cytochrome-c reductase-like protein; n=1; Arabidopsis thaliana|Rep: Ubiquinol--cytochrome-c reductase-like protein – Arabidopsis thaliana (Mouse-ear cress), partial (56%)	-1.1
DW225062.1	Unknown	-1.1
DT046470	Unknown	-1.1
DR459512	Glycoprotein-like protein; n=1; Solanum tuberosum|Rep: Glycoprotein-like protein - Solanum tuberosum (Potato), partial (93%)	-1.1
DT048790	Oxysterol-binding protein; n=1; Arabidopsis thaliana|Rep: Oxysterol-binding protein - Arabidopsis thaliana (Mouse-ear cress), partial (66%)	-1.1
AF165924.1	Auxin-induced basic helix-loop-helix transcription factor mRNA, Gossypium hirsutum complete cds	-1.1
DV849478	RuBisCO large subunit-binding protein subunit alpha, chloroplast precursor; n=1; Pisum sativum|Rep: RuBisCO large subunit-binding protein subunit alpha, chloroplast precursor - Pisum sativum (Garden pea), partial (34%)	-1.1
DR453290	CDPK-related protein kinase; n=1; Gossypium hirsutum|Rep: CDPK-related protein kinase - Gossypium hirsutum (Upland cotton) (Gossypium mexicanum), partial (15%)	-1.1
DW509388.1	Unknown	-1.1
DW496848.1	Glutathione peroxidase [Gossypium hirsutum]	-1.1
DW225223.1	Ran binding protein; n=1; Nicotiana benthamiana|Rep: Ran binding protein – Nicotiana benthamiana, partial (67%)	-1.1
DT465682	Cytochrome P450 DDWF1; n=1; Gossypium hirsutum|Rep: Cytochrome P450 DDWF1 – Gossypium hirsutum (Upland cotton) (Gossypium mexicanum), partial (44%)	-1.1
DT467517	Unknown	-1.1
DW492637.1	Unknown	-1.1
AI726677	Unknown	-1.1
AI731457	Speckle-type POZ protein-like protein; n=2; Oryza sativa|Rep: Speckle-type POZ protein-like protein - Oryza sativa subsp. japonica (Rice), partial (85%)	-1.1
DT557902	Glutathione reductase; n=1; Vigna unguiculata|Rep: Glutathione reductase – Vigna unguiculata (Cowpea), partial (63%)	-1.1
DT456172	Alcohol dehydrogenase A; n=36; Gossypium|Rep: Alcohol dehydrogenase A – Gossypium raimondii (New World cotton), partial (52%)	-1.1
DR462714	Unknown	-1.1
CO092077	Phenylalanine ammonia lyase; n=1; Jatropha curcas|Rep: Phenylalanine ammonia lyase - Jatropha curcas, partial (39%)	-1.1
DR458508	P5CDH1; n=1; Actinidia chinensis|Rep: P5CDH1 - Actinidia chinensis (Kiwi) (Yangtao), partial (44%)	-1.1
DV849178	ATP synthase subunit d, mitochondrial; n=1; Arabidopsis thaliana|Rep: ATP synthase subunit d, mitochondrial - Arabidopsis thaliana (Mouse-ear cress), complete	-1.1
DT048166	Unknown	-1.1
DR453434	Ribose-phosphate pyrophosphokinase 3; n=1; Arabidopsis thaliana|Rep: Ribose-phosphate pyrophosphokinase 3 - Arabidopsis thaliana (Mouse-ear cress), partial (29%)	-1.1
DW506588.1	Unknown	-1.1
CO121726	Ubiquinol-cytochrome-c reductase-like protein; n=1; Arabidopsis thaliana|Rep: Ubiquinol--cytochrome-c reductase-like protein – Arabidopsis thaliana (Mouse-ear cress), partial (56%)	-1.1
DT566042	Unknown	-1.1
AI726376	Cytochrome c oxidase subunit 1; n=3; Caryophyllales|Rep: Cytochrome c oxidase subunit 1 - Beta vulgaris (Sugar beet), partial (27%)	-1.1
DT052024	Unknown	-1.1
DW511429.1	Unknown	-1.1
DW511819.1	Unknown	-1.1
DW228070.1	Unknown	-1.1
DT048879	Unknown	-1.1
DT526863	Unknown	-1.1
DT466978	Unknown	-1.1
DW514497.1	Unknown	-1.1
DT053761	Actin depolymerizing factor 4; n=1; Gossypium hirsutum|Rep: Actin depolymerizing factor 4 – Gossypium hirsutum (Upland cotton) (Gossypium mexicanum), partial (86%)	-1.1
DW516180.1	E6-4; n=1; Gossypium hirsutum|Rep: E6-4 - Gossypium hirsutum (Upland cotton) (Gossypium mexicanum), complete	-1.1
AI055212	Unknown	-1.1
DW232276.1	Protein phosphatase 2C; n=1; Fagus sylvatica|Rep: Protein phosphatase 2C - Fagus sylvatica (Beechnut), partial (28%)	-1.1
DW228504.1	Cytochrome b5; n=1; Brassica oleracea var. botrytis|Rep: Cytochrome b5 – Brassica oleracea var. botrytis (Cauliflower), partial (72%)	-1.1
DW501730.1	Unknown	-1.1
DR458557	Apyrase-like protein; n=1; Medicago truncatula|Rep: Apyrase-like protein – Medicago truncatula (Barrel medic), partial (29%)	-1.1
CO121792	Auxin repressed protein; n=1; Gossypium barbadense|Rep: Auxin repressed protein – Gossypium barbadense (Sea-island cotton) (Egyptian cotton), partial (98%)	-1.1
DQ120514.1	Chloroplast Cu/Zn superoxide dismutase mRNA, Gossypium hirsutum complete cds	-1.1
DW235198.1	Histone deacetylase complex subunit SAP18; n=1; Arabidopsis thaliana|Rep: Histone deacetylase complex subunit SAP18 - Arabidopsis thaliana (Mouse-ear cress), partial (79%)	-1.1
CO122008	Beta-1,3-glucanase; n=1; Camellia sinensis|Rep: Beta-1,3-glucanase - Camellia sinensis (Tea), partial (39%)	-1.1
AI731558	Unknown	-1.1
AI730605	Protein kinase; n=1; Medicago truncatula|Rep: Protein kinase - Medicago truncatula (Barrel medic), partial (58%)	-1.1
DR455044	S-adenosylmethionine synthetase; n=1; Carica papaya|Rep: S-adenosylmethionine synthetase - Carica papaya (Papaya), partial (57%)	-1.1
DW234622.1	Cytosolic alpha-amylase; n=1; Malus x domestica|Rep: Cytosolic alpha-amylase – Malus domestica (Apple) (Malus sylvestris), partial (63%)	-1.1
CO125363	Unknown	-1.1
AI729510	Unknown	-1.1
DW508175.1	Dehydroascorbate reductase; n=1; Sesamum indicum|Rep: Dehydroascorbate reductase - Sesamum indicum (Oriental sesame) (Gingelly), partial (81%)	-1.1
DR453066	CBL-interacting protein kinase 3; n=1; Populus trichocarpa|Rep: CBL-interacting protein kinase 3 - Populus trichocarpa (Western balsam poplar) (Populus balsamiferasubsp. trichocarpa), partial (40%)	-1.1
DN827466	Acidic chitinase; n=1; Gossypium hirsutum|Rep: Acidic chitinase - Gossypium hirsutum (Upland cotton) (Gossypium mexicanum), partial (14%)	-1.1
DV849888	GDP dissociation inhibitor 1-like; n=1; Solanum tuberosum|Rep: GDP dissociation inhibitor 1-like - Solanum tuberosum (Potato), partial (61%)	-1.1
DT456471	Glucose-6-phosphate isomerase; n=1; Solanum lycopersicum|Rep: Glucose-6-phosphate isomerase - Solanum lycopersicum (Tomato) (Lycopersicon esculentum), partial (37%)	-1.1
DR455901	Alpha-expansin 4; n=1; Gossypium raimondii|Rep: Alpha-expansin 4 - Gossypium raimondii (New World cotton), partial (94%)	-1.1
AI727463	Polyubiquitin; n=1; Fragaria x ananassa|Rep: Polyubiquitin - Fragaria ananassa (Strawberry), partial (66%)	-1.1
DT571531	Eukaryotic translation initiation factor 5; n=1; Zea mays|Rep: Eukaryotic translation initiation factor 5 - Zea mays (Maize), partial (42%)	-1.1
AI725828	Emb|CAB87904.1; n=1; Arabidopsis thaliana|Rep: Emb|CAB87904.1 - Arabidopsis thaliana (Mouse-ear cress), partial (35%)	-1.1
DN780662	Fumarylacetoacetase; n=1; Medicago truncatula|Rep: Fumarylacetoacetase - Medicago truncatula (Barrel medic), partial (83%)	-1.1
DR463727	Fiber protein Fb37; n=2; Gossypium|Rep: Fb37 - Gossypium hirsutum (Upland cotton) (Gossypium mexicanum), partial (74%)	-1.1
CO496683	Ribulose bisphosphate carboxylase small chain, chloroplast precursor; n=1; Gossypium hirsutum|Rep: Ribulose bisphosphate carboxylase small chain, chloroplast precursor - Gossypium hirsutum (Upland cotton) (Gossypium mexicanum), complete	-1.1
CO084822	F9K20.6 protein; n=1; Arabidopsis thaliana|Rep: F9K20.6 protein - Arabidopsis thaliana (Mouse-ear cress), partial (50%)	-1.1
DT527088	40S ribosomal protein S4; n=1; Gossypium hirsutum|Rep: 40S ribosomal protein S4 - Gossypium hirsutum (Upland cotton) (Gossypium mexicanum), complete	-1.1
DW497785.1	ATP synthase subunit beta, mitochondrial precursor; n=1; Hevea brasiliensis|Rep: ATP synthase subunit beta, mitochondrial precursor - Hevea brasiliensis (Para rubber tree), partial (24%)	-1.1
DV849805	Unknown	-1.1
AI731275	Nuclear transcription factor Y subunit B-10; n=1; Arabidopsis thaliana|Rep: Nuclear transcription factor Y subunit B-10 - Arabidopsis thaliana (Mouse-ear cress), partial (80%)	-1.1
DT048450	Calcineurin B-like protein 2; n=1; Gossypium hirsutum|Rep: Calcineurin B-like protein 2 - Gossypium hirsutum (Upland cotton) (Gossypium mexicanum), partial (71%)	-1.1
DT047683	Plastid ribosomal protein HyPRP1; n=1; Gossypium hirsutum|Rep: HyPRP1 - Gossypium hirsutum (Upland cotton) (Gossypium mexicanum), partial (44%)	-1.1
DW508824.1	Fiber protein Fb29; n=1; Gossypium hirsutum|Rep: Fb29 - Gossypium hirsutum (Upland cotton) (Gossypium mexicanum), complete	-1.1
AF513859.1	Ovule/fiber cell elongation protein Ghfe1 (Ghfe1) mRNA, Gossypium hirsutum complete cds	-1.1
AI729532	Mitochondrial serine hydroxymethyltransferase; n=1; Populus tremuloides|Rep: Mitochondrial serine hydroxymethyltransferase - Populus tremuloides (Quaking aspen), partial (58%)	-1.1
CO494639	Acidic chitinase; n=1; Gossypium hirsutum|Rep: Acidic chitinase - Gossypium hirsutum (Upland cotton) (Gossypium mexicanum), partial (14%)	-1.1
DW488664.1	Alpha-crystalline heat shock protein; n=1; Gossypium arboreum|Rep: Alpha-crystalline heat shock protein - Gossypium arboreum (Tree cotton), partial (94%)	-1.1
DT046825	Ubiquitin carrier protein; n=2; Oryza sativa|Rep: Ubiquitin carrier protein – Oryza sativa subsp. indica (Rice), partial (14%)	-1.1
CO091424	Phospholipase D delta isoform 1a; n=1; Gossypium hirsutum|Rep: Phospholipase D delta isoform 1a - Gossypium hirsutum (Upland cotton) (Gossypium mexicanum), complete	-1.1
DT467107	Unknown	-1.1
DT046874	Unknown	-1.1
AI729336	Phototropin-1; n=1; Solanum lycopersicum|Rep: Phototropin-1 - Solanum lycopersicum (Tomato) (Lycopersicon esculentum), partial (12%)	-1.1
CA993746	Unknown	-1.1
DW227737.1	Cell division cycle protein 48 homolog; n=2; Glycine max|Rep: Cell division cycle protein 48 homolog - Glycine max (Soybean), partial (13%)	-1.1
CO127235	Glycine-rich protein; n=1; Gossypium hirsutum|Rep: Glycine-rich protein – Gossypium hirsutum (Upland cotton) (Gossypium mexicanum), partial (29%)	-1.1
DT050000	14-3-3-like protein; n=1; Gossypium hirsutum|Rep: 14-3-3-like protein - Gossypium hirsutum (Upland cotton) (Gossypium mexicanum), partial (88%)	-1.1
DT048470	Elongation factor G, chloroplast precursor; n=1; Glycine max|Rep: Elongation factor G, chloroplast precursor - Glycine max (Soybean), partial (27%)	-1.1
DT458972	Unknown	-1.1
DW497389.1	PIN-like protein; n=1; Gossypium hirsutum|Rep: PIN-like protein - Gossypium hirsutum (Upland cotton) (Gossypium mexicanum), partial (55%)	-1.1
DT052016	Nascent polypeptide-associated complex subunit alpha-like protein 2; n=1; Arabidopsis thaliana|Rep: Nascent polypeptide-associated complex subunit alpha-like protein 2 - Arabidopsis thaliana (Mouse-ear cress), partial (60%)	-1.1
CO122755	Unknown	-1.1
DW517794.1	Ribosomal protein L37; n=1; Glycine max|Rep: Ribosomal protein L37 - Glycine max (Soybean), complete	-1.1
DW223883.1	Unknown	-1.1
DW237259.1	Eukaryotic peptide chain release factor subunit 1-2; n=2; Arabidopsis thaliana|Rep: Eukaryotic peptide chain release factor subunit 1-2 – Arabidopsis thaliana (Mouse-ear cress), partial (20%)	-1.1
DV848807	Unknown	-1.1
DW501190.1	Small GTPase; n=1; Gossypium hirsutum|Rep: Small GTPase - Gossypium hirsutum (Upland cotton) (Gossypium mexicanum), partial (50%)	-1.1
DT053229	Unknown	-1.1
CO124998	Protein phpsphatase 2C; n=1; Fagus sylvatica|Rep: Protein phpsphatase 2C - Fagus sylvatica (Beechnut), partial (71%)	-1.1
DW236001.1	60S acidic ribosomal protein P0; n=1; Vitis vinifera|Rep: 60S acidic ribosomal protein P0 - Vitis vinifera (Grape), partial (89%)	-1.1
DT051465	Unknown	-1.1
DW500022.1	Chloroplast ribonuclease III domain protein; n=1; Zea mays|Rep: Chloroplast ribonuclease III domain protein - Zea mays (Maize), partial (10%)	-1.1
CO124509	Unknown	-1.1
DT565766	14-3-3 protein; n=1; Manihot esculenta|Rep: 14-3-3 protein - Manihot esculenta (Cassava) (Manioc), partial (92%)	-1.1
DW235483.1	Unknown	-1.1
DW228223.1	AE9 stearoyl-ACP desaturase precursor; n=1; Gossypium hirsutum|Rep: AE9 stearoyl-ACP desaturase precursor - Gossypium hirsutum (Upland cotton) (Gossypium mexicanum), partial (44%)	-1.1
CO081952	Oxygen-evolving enhancer protein 1, chloroplast precursor; n=1; Solanum tuberosum|Rep: Oxygen-evolving enhancer protein 1, chloroplast precursor – Solanum tuberosum (Potato), partial (98%)	-1.1
CO117806	Unknown	-1.1
DW520149.1	Unknown	-1.1
CO087749	Plastid ribosomal protein PRPL5; n=1; Platanus x acerifolia|Rep: Plastid ribosomal protein PRPL5 - Platanus acerifolia (London plane tree), partial (47%)	-1.1
CO086922	Oligopeptidase A; n=1; Medicago truncatula|Rep: Oligopeptidase A - Medicago truncatula (Barrel medic), partial (13%)	-1.1
DV848986	Unknown	-1.1
DV849866	Initiation factor 3g; n=1; Arabidopsis thaliana|Rep: Initiation factor 3g – Arabidopsis thaliana (Mouse-ear cress), partial (45%)	-1.1
DT047397	Cinnamate-4-hydroxylase; n=1; Gossypium arboreum|Rep: Cinnamate-4-hydroxylase – Gossypium arboreum (Tree cotton), partial (25%)	-1.1
CO091664	Histidinol dehydrogenase; n=1; Vitis vinifera|Rep: Histidinol dehydrogenase - Vitis vinifera (Grape), partial (39%)	-1.1
DW513520.1	USP-like protein; n=1; Astragalus sinicus|Rep: USP-like protein - Astragalus sinicus (Chinese milk vetch), partial (61%)	-1.1
DV849979	Unknown	-1.1
DW225018.1	Unknown	-1.1
DR453406	Eukaryotic translation initiation factor iso4E; n=1; Solanum lycopersicum|Rep: Eukaryotic translation initiation factor iso4E - Solanum lycopersicum (Tomato) (Lycopersicon esculentum), partial (80%)	-1.1
DW507777.1	Unknown	-1.1
CO122899	dTDP-D-glucose 4,6-dehydratase-like; n=1; Oryza sativa Japonica Group|Rep: dTDP-D-glucose 4,6-dehydratase-like - Oryza sativa subsp. japonica (Rice), partial (51%)	-1.1
DW518592.1	Fructose-6-phosphate-2-kinase/fructose-2,6-bisphosphatase; n=1; Solanum tuberosum|Rep: Fructose-6-phosphate 2-kinase/fructose-2,6-bisphosphatase – Solanum tuberosum (Potato), partial (23%)	-1.1
AI731443	Unknown	-1.1
DR461407	Unknown	-1.1
DW506940.1	Unknown	-1.1
AI731381	Serine/threonine protein phosphatase; n=1; Medicago sativa|Rep: Serine/threonine protein phosphatase - Medicago sativa (Alfalfa), partial (98%)	-1.1
DT468645	1,3-beta-glucanase; n=1; Gossypium hirsutum|Rep: 1,3-beta-glucanase - Gossypium hirsutum (Upland cotton) (Gossypium mexicanum), complete	-1.1
AW186735	Unknown	-1.1
DT466105	SINAH1 protein; n=1; Gossypium hirsutum|Rep: SINAH1 protein - Gossypium hirsutum (Upland cotton) (Gossypium mexicanum), partial (61%)	-1.1
AI729415	Unknown	-1.1
CO123897	At5g12210; n=2; Arabidopsis thaliana|Rep: At5g12210 - Arabidopsis thaliana (Mouse-ear cress), partial (95%)	-1.1
DR463504	3'-5'-exoribonuclease/RNA binding protein-like protein; n=1; Solanum tuberosum|Rep: 3'-5'-exoribonuclease/RNA binding protein-like protein - Solanum tuberosum (Potato), partial (20%)	-1.1
DR455218	Adenosine kinase-like protein; n=3; Oryza sativa|Rep: Adenosine kinase-like protein - Oryza sativa subsp. japonica (Rice), partial (54%)	-1.1
DT566281	Unknown	-1.1
DT545606	AT3g61820/F15G16_210; n=1; Arabidopsis thaliana|Rep: AT3g61820/F15G16_210 – Arabidopsis thaliana (Mouse-ear cress), partial (42%)	-1.1
DR455660	Xyloglucan endotransglycosylase; n=1; Gossypium hirsutum|Rep: Xyloglucan endotransglycosylase - Gossypium hirsutum (Upland cotton) (Gossypium mexicanum), complete	-1.1
DT468408	Sphingosine-1-phosphate lyase; n=2; Arabidopsis thaliana|Rep: Sphingosine-1-phosphate lyase - Arabidopsis thaliana (Mouse-ear cress), partial (12%)	-1.1
DN758273	Unknown	-1.1
DN781299	Cytochrome P450 DDWF1; n=1; Gossypium hirsutum|Rep: Cytochrome P450 DDWF1 – Gossypium hirsutum (Upland cotton) (Gossypium mexicanum), partial (47%)	-1.1
DT048297	Unknown	-1.1
CO126388	Succinyl-CoA ligase beta subunit; n=1; Arabidopsis thaliana|Rep: Succinyl-CoA ligase beta subunit - Arabidopsis thaliana (Mouse-ear cress), partial (78%)	-1.1
CO087579	Unknown	-1.1
DW513763.1	Unknown	-1.1
DT048410	Cytochrome P450 monooxygenase CYP51G1; n=1; Medicago truncatula|Rep: Cytochrome P450 monooxygenase CYP51G1 - Medicago truncatula (Barrel medic), partial (14%)	-1.1
DW518641.1	Potassium transporter; n=1; Phragmites australis|Rep: Potassium transporter – Phragmites australis (Common reed), partial (10%)	-1.1
DT048300	Emb|CAB10188.1; n=1; Arabidopsis thaliana|Rep: Emb|CAB10188.1 - Arabidopsis thaliana (Mouse-ear cress), partial (66%)	-1.1
DW233298.1	F6N18.12; n=1; Arabidopsis thaliana|Rep: F6N18.12 - Arabidopsis thaliana (Mouse-ear cress), partial (28%)	-1.1
AI727755	F-actin capping protein alpha subunit family protein [Arabidopsis thaliana]	-1.1
DT048061	Homeodomain-leucine zipper protein 56; n=1; Glycine max|Rep: Homeodomain-leucine zipper protein 56 - Glycine max (Soybean), partial (62%)	-1.1
AI731207	Unknown	-1.1
DT048933	PGPD14; n=1; Petunia x hybrida|Rep: PGPD14 - Petunia hybrida (Petunia), partial (26%)	-1.1
DR457758	Adenine phosphoribosyltransferase; n=1; Brassica napus|Rep: Adenine phosphoribosyltransferase - Brassica napus (Rape), partial (86%)	-1.1
AF329368.1	Non-symbiotic hemoglobin class 1 (GLB1) mRNA, Gossypium hirsutum complete cds	-1.1
AI728424	Unknown	-1.1
AI730120	Spliceosomal protein; n=1; Solanum tuberosum|Rep: Spliceosomal protein – Solanum tuberosum (Potato), partial (6%)	-1.1
DW503205.1	Unknown	-1.1
DT463935	At1g72790/F28P22_2; n=1; Arabidopsis thaliana|Rep: At1g72790/F28P22_2 - Arabidopsis thaliana (Mouse-ear cress), partial (14%)	-1.1
DW502720.1	Unknown	-1.1
DN759590	Thiol protease aleurain precursor; n=1; Arabidopsis thaliana|Rep: Thiol protease aleurain precursor - Arabidopsis thaliana (Mouse-ear cress), partial (93%)	-1.1
CO127245	Unknown	-1.1
CO090197	Unknown	-1.1
DR457107	Ribosomal protein S7; n=1; Medicago truncatula|Rep: Ribosomal protein S7 – Medicago truncatula (Barrel medic), partial (47%)	-1.1
DW240874.1	Plastidic phosphate translocator-like protein1; n=1; Mesembryanthemum crystallinum|Rep: Plastidic phosphate translocator-like protein1 – Mesembryanthemum crystallinum (Common ice plant), partial (52%)	-1.1
DT463183	Unknown	-1.1
DW503829.1	Unknown	-1.1
AI726446	Eukaryotic initiation factor 4A-10; n=1; Nicotiana tabacum|Rep: Eukaryotic initiation factor 4A-10 - Nicotiana tabacum (Common tobacco), partial (46%)	-1.1
CA993647	Unknown	-1.1
AW187790	Auxin-repressed protein-like protein ARP1; n=2; Manihot esculenta|Rep: Auxin-repressed protein-like protein ARP1 - Manihot esculenta (Cassava) (Manioc), partial (97%)	-1.1
DW233879.1	Proline-rich cell wall protein; n=1; Gossypium barbadense|Rep: Proline-rich cell wall protein - Gossypium barbadense (Sea-island cotton) (Egyptian cotton), complete	-1.1
CO085248	Unknown	-1.1
DV848815	14-3-3 h-1 protein; n=1; Nicotiana tabacum|Rep: 14-3-3 h-1 protein - Nicotiana tabacum (Common tobacco), partial (82%)	-1.1
DV848879	MYB-related transcription factor PHAN1; n=1; Pisum sativum|Rep: MYB-related transcription factor PHAN1 - Pisum sativum (Garden pea), partial (20%)	-1.1
DT467810	Chloride channel protein CLC-d; n=1; Arabidopsis thaliana|Rep: Chloride channel protein CLC-d - Arabidopsis thaliana (Mouse-ear cress), partial (4%)	-1.1
DR462514	Transcriptional corepressor LEUNIG; n=1; Arabidopsis thaliana|Rep: Transcriptional corepressor LEUNIG - Arabidopsis thaliana (Mouse-ear cress), partial (33%)	-1.1
CO498503	NAD(P)H-quinone oxidoreductase subunit 1, chloroplast (NAD(P)H dehydrogenase subunit 1); n=1; Gossypium hirsutum|Rep: NAD(P)H-quinone oxidoreductase subunit 1, chloroplast (NAD(P)H dehydrogenase subunit 1) - Gossypium hirsutum (Upland cotton) (Gossypium mexicanum), partial (39%)	-1.1
DT554778	Unknown	-1.1
DW493817.1	NADH-ubiquinone oxidoreductase chain 6; n=1; Corydoras rabauti|Rep: NADH-ubiquinone oxidoreductase chain 6 - Corydoras rabauti (rusty cory), partial (7%)	-1.1
DT459782	Unknown	-1.1
DR458147	Protein phosphatase; n=1; Cicer arietinum|Rep: Protein phosphatase - Cicer arietinum (Chickpea) (Garbanzo), partial (45%)	-1.1
AI730659	Ras-related protein Rab11C; n=1; Lotus japonicus|Rep: Ras-related protein Rab11C - Lotus japonicus, partial (8%)	-1.1
DT466294	Unknown	-1.1
CA993439	Ran-binding protein 1 homolog a; n=1; Arabidopsis thaliana|Rep: Ran-binding protein 1 homolog a - Arabidopsis thaliana (Mouse-ear cress), partial (79%)	-1.1
DW498590.1	Zinc finger, C3HC4 type family protein, expressed; n=2; Oryza sativa Japonica Group|Rep: Zinc finger, C3HC4 type family protein, expressed - Oryza sativa subsp. japonica (Rice), partial (54%)	-1.1
DT049679	Dicarboxylate/tricarboxylate carrier; n=1; Nicotiana tabacum|Rep: Dicarboxylate/tricarboxylate carrier - Nicotiana tabacum (Common tobacco), partial (94%)	-1.1
DR453425	Unknown	-1.1
DT569707	Unknown	-1.1
CO117915	Unknown	-1.1
DW506030.1	Alcohol dehydrogenase A; n=36; Gossypium|Rep: Alcohol dehydrogenase A - Gossypium raimondii (New World cotton), partial (20%)	-1.1
DW497242.1	Unknown	-1.1
DT465614	Unknown	-1.1
AI055045	Translation initiation factor eIF5; n=1; Triticum aestivum|Rep: Translation initiation factor eIF5 - Triticum aestivum (Wheat), partial (22%)	-1.1
DN802838	Nuclear transcription factor Y subunit C-1; n=1; Arabidopsis thaliana|Rep: Nuclear transcription factor Y subunit C-1 - Arabidopsis thaliana (Mouse-ear cress), partial (93%)	-1.1
DW226196.1	40S ribosomal protein S11; n=1; Euphorbia esula|Rep: 40S ribosomal protein S11 - Euphorbia esula (Leafy spurge), complete	-1.1
DT047338	Ubiquitin activating enzyme E1; n=1; Nicotiana tabacum|Rep: Ubiquitin activating enzyme E1 - Nicotiana tabacum (Common tobacco), partial (21%)	-1.1
DN817407	Dehydroquinate dehydratase/shikimate dehydrogenase precursor; n=2; Nicotiana tabacum|Rep: Dehydroquinate dehydratase/shikimate dehydrogenase precursor - Nicotiana tabacum (Common tobacco), partial (44%)	-1.1
CO086988	Cysteine protease 1; n=1; Plantago major|Rep: Cysteine protease 1 - Plantago major (Common plantain), partial (95%)	-1.1
CD485617	Pathogenesis-related protein 10; n=1; Gossypium barbadense|Rep: Pathogenesis-related protein 10 - Gossypium barbadense (Sea-island cotton) (Egyptian cotton), partial (90%)	-1.1
CA993213	Sorbitol transporter; n=1; Malus x domestica|Rep: Sorbitol transporter - Malus domestica (Apple) (Malus sylvestris), partial (86%)	-1.1
CO496571	Acidic chitinase; n=1; Gossypium hirsutum|Rep: Acidic chitinase - Gossypium hirsutum (Upland cotton) (Gossypium mexicanum), partial (14%)	-1.1
CO124561	LSD1-type zinc finger protein; n=1; Triticum aestivum|Rep: LSD1-type zinc finger protein - Triticum aestivum (Wheat), partial (21%)	-1.1
CO126614	UDP-glucuronic acid decarboxylase 2; n=1; Populus tomentosa|Rep: UDP-glucuronic acid decarboxylase 2 - Populus tomentosa (Chinese white poplar), partial (53%)	-1.1
CO127216	Prefoldin; n=1; Medicago truncatula|Rep: Prefoldin - Medicago truncatula (Barrel medic), partial (68%)	-1.1
AI730611	Ribosomal protein L15; n=1; Vitis vinifera|Rep: Ribosomal protein L15 - Vitis vinifera (Grape), complete	-1.1
DT469092	Hypersensitive-induced response protein; n=1; Carica papaya|Rep: Hypersensitive-induced response protein - Carica papaya (Papaya), complete	-1.1
DT456216	60S ribosomal protein L34; n=1; Pisum sativum|Rep: 60S ribosomal protein L34 – Pisum sativum (Garden pea), complete	-1.1
DR456155	40S ribosomal protein S14; n=1; Zea mays|Rep: 40S ribosomal protein S14 - Zea mays (Maize), partial (91%)	-1.1
DT052420	Unknown	-1.1
CO123649	Transport inhibitor response 1; n=1; Gossypium hirsutum|Rep: Transport inhibitor response 1 - Gossypium hirsutum (Upland cotton) (Gossypium mexicanum), partial (48%)	-1.1
DW511353.1	F1B16.9 protein; n=1; Arabidopsis thaliana|Rep: F1B16.9 protein - Arabidopsis thaliana (Mouse-ear cress), partial (53%)	-1.1
DN779909	Unknown	-1.1
CO085648	High molecular weight glutenin subunit x-like protein; n=1; Oryza sativa Japonica Group|Rep: High molecular weight glutenin subunit x-like protein - Oryza sativa subsp. japonica (Rice), partial (20%)	-1.1
DW236400.1	Photosystem II cytochrome b559 alpha subunit [Gossypium hirsutum]	-1.1
DT465884	Vacuolar H+-ATPase subunit C; n=1; Gossypium hirsutum|Rep: Vacuolar H+-ATPase subunit C - Gossypium hirsutum (Upland cotton) (Gossypium mexicanum), partial (16%)	-1.1
DT456364	Unknown	-1.1
DN758165	Phosphoribosyltransferase; Orotidine 5-phosphate decarboxylase - Medicago truncatula (Barrel medic), partial (65%)	-1.1
DW239883.1	Calnexin homolog precursor; n=1; Glycine max|Rep: Calnexin homolog precursor - Glycine max (Soybean), partial (31%)	-1.1
DT456174	Unknown	-1.1
DW497354.1	Unknown	-1.1
DT052123	Unknown	-1.1
CO090424	Class III HD-zip protein; n=1; Gossypium barbadense|Rep: Class III HD-zip protein - Gossypium barbadense (Sea-island cotton) (Egyptian cotton), partial (26%)	-1.1
DW228791.1	Vacuolar ATP synthase 16 kDa proteolipid subunit; n=3; rosids|Rep: Vacuolar ATP synthase 16 kDa proteolipid subunit - Gossypium hirsutum (Upland cotton) (Gossypium mexicanum), complete	-1.1
DN758088	Molecular chaperone; n=1; Ricinus communis|Rep: Molecular chaperone - Ricinus communis (Castor bean), partial (68%)	-1.1
DW498271.1	GTPase activating protein; n=1; Arabidopsis thaliana|Rep: Similarity to GTPase activating protein - Arabidopsis thaliana (Mouse-ear cress), partial (79%)	-1.1
DT052128	S-adenosylmethionine synthetase; n=1; Carica papaya|Rep: S-adenosylmethionine synthetase - Carica papaya (Papaya), partial (57%)	-1.1
DW514234.1	3-ketoacyl-CoA reductase 1; n=1; Gossypium hirsutum|Rep: 3-ketoacyl-CoA reductase 1 - Gossypium hirsutum (Upland cotton) (Gossypium mexicanum), complete	-1.1
DW515888.1	Tetratricoredoxin; n=1; Nicotiana tabacum|Rep: Tetratricoredoxin - Nicotiana tabacum (Common tobacco), partial (73%)	-1.1
DT555102	ATP-dependent Clp protease proteolytic subunit; n=1; Vitis vinifera|Rep: ATP-dependent Clp protease proteolytic subunit - Vitis vinifera (Grape), partial (83%)	-1.1
DT465816	Unknown	-1.1
CA993334	Proline-rich protein-1; n=1; Gossypium hirsutum|Rep: Proline-rich protein-1 – Gossypium hirsutum (Upland cotton) (Gossypium mexicanum), partial (45%)	-1.1
DR457342	Caffeic acid O-methyltransferase; n=1; Eucalyptus globulus|Rep: Caffeic acid O-methyltransferase - Eucalyptus globulus (Blue gum), partial (74%)	-1.1
DT527044	H+-transporting two-sector ATPase, alpha/beta subunit, central region; n=1; Medicago truncatula|Rep: H+-transporting two-sector ATPase, alpha/beta subunit, central region - Medicago truncatula (Barrel medic), partial (7%)	-1.1
DT053872	Unknown	-1.1
DN758476	Cytosolic ascorbate peroxidase 1; n=1; Gossypium hirsutum|Rep: Cytosolic ascorbate peroxidase 1 - Gossypium hirsutum (Upland cotton) (Gossypium mexicanum), partial (77%)	-1.1
CO086715	AT4g18560/F28J12_220; n=1; Arabidopsis thaliana|Rep: AT4g18560/F28J12_220 – Arabidopsis thaliana (Mouse-ear cress), partial (46%)	-1.1
DT527234	Low molecular weight heat shock protein; n=1; Gossypium hirsutum|Rep: Low molecular weight heat shock protein - Gossypium hirsutum (Upland cotton) (Gossypium mexicanum), partial (96%)	-1.1
DW242983.1	MADS-box protein MADS4; n=1; Gossypium hirsutum|Rep: MADS-box protein MADS4 – Gossypium hirsutum (Upland cotton) (Gossypium mexicanum), partial (38%)	-1.1
AI725702	Vacuolar ATP synthase subunit B 1; n=1; Gossypium hirsutum|Rep: Vacuolar ATP synthase subunit B 1 - Gossypium hirsutum (Upland cotton) (Gossypium mexicanum), partial (49%)	-1.1
AI730991	Sulfite oxidase; n=2; Arabidopsis thaliana|Rep: Sulfite oxidase - Arabidopsis thaliana (Mouse-ear cress), partial (64%)	-1.1
DW508810.1	Unknown	-1.1
DV849840	Unknown	-1.1
DT543102	aspartate aminotransferase, putative [Ricinus communis]	1
DR460070	ATBET12, putative [Ricinus communis]	1
DT464238	ATFP2 - Arabidopsis thaliana (Mouse-ear cress), partial (18%)GMFP5; n=1; Glycine max|Rep: GMFP5 - Glycine max (Soybean), partial (31%)	1
CO077417	ATP synthase gamma chain, chloroplast precursor; n=1; Nicotiana tabacum|Rep: ATP synthase gamma chain, chloroplast precursor - Nicotiana tabacum (Common tobacco), partial (67%)	1
AI055173	ATP synthase gamma chain, chloroplast precursor; n=1; Nicotiana tabacum|Rep: ATP synthase gamma chain, chloroplast precursor - Nicotiana tabacum (Common tobacco), partial (77%)	1
DW242450	ATP synthase subunit alpha; n=1; Gossypium hirsutum|Rep: ATP synthase subunit alpha - Gossypium hirsutum (Upland cotton) (Gossypium mexicanum), complete	1
AI727291	Beta-ketoacyl-CoA synthase; n=1; Gossypium hirsutum|Rep: Beta-ketoacyl-CoA synthase - Gossypium hirsutum (Upland cotton) (Gossypium mexicanum), complete	1
DT466991	Calcium-dependent protein kinase CDPK1444; n=1; Medicago truncatula|Rep: Calcium-dependent protein kinase CDPK1444 - Medicago truncatula (Barrel medic), partial (8%)	1
CO097359	Cellulose synthase catalytic subunit; n=1; Gossypium hirsutum|Rep: Cellulose synthase catalytic subunit - Gossypium hirsutum (Upland cotton) (Gossypium mexicanum), complete	1
DT048333	Cysteine-rich receptor-like protein kinase 10 precursor; n=1; Arabidopsis thaliana|Rep: Cysteine-rich receptor-like protein kinase 10 precursor - Arabidopsis thaliana (Mouse-ear cress), partial (20%)	1
DT455897	Cytochrome P450 71D10; n=1; Glycine max|Rep: Cytochrome P450 71D10 - Glycine max (Soybean), partial (11%)	1
DW223859	Emb|CAB72159.1; n=1; Arabidopsis thaliana|Rep: Emb|CAB72159.1 - Arabidopsis thaliana, partial (36%)	1
DT468030	GDP-mannose-3',5'-epimerase; n=1; Vitis vinifera|Rep: GDP-mannose-3',5'-epimerase - Vitis vinifera (Grape), partial (21%)	1
DT463212	Glycine-rich protein; n=1; Gossypium hirsutum|Rep: Glycine-rich protein - Gossypium hirsutum (Upland cotton) (Gossypium mexicanum), partial (97%)	1
CD485682	Hypothetical protein	1
DN759923	Lipoxygenase; n=1; Carica papaya|Rep: Lipoxygenase - Carica papaya (Papaya), partial (12%)	1
DT466818	Nam-like protein 7; n=1; Petunia x hybrida|Rep: Nam-like protein 7 - Petunia hybrida (Petunia), partial (6%)	1
DR462217	o-methyltransferase, putative [Ricinus communis]	1
DT455687	Proton pump interactor; n=1; Arabidopsis thaliana|Rep: Proton pump interactor - Arabidopsis thaliana (Mouse-ear cress), partial (41%)	1
DW229123	ribosomal protein S14 [Gossypium hirsutum]	1
DW513629	Ribosomal protein S3; n=1; Nicotiana tabacum|Rep: Ribosomal protein S3 - Nicotiana tabacum (Common tobacco), partial (58%)	1
DT459100	sequence-specific DNA binding / transcription factor [Arabidopsis thaliana]	1
CO127168	Sinapyl alcohol dehydrogenase-like protein; n=1; Populus tremula x Populus tremuloides|Rep: Sinapyl alcohol dehydrogenase-like protein - Populus tremula x Populus tremuloides, partial (70%)	1
DW516020	Sucrose synthase; n=1; Eucalyptus grandis|Rep: Sucrose synthase - Eucalyptus grandis (Flooded gum), partial (5%)	1
DW511911	Sucrose synthase; n=1; Gossypium hirsutum|Rep: Sucrose synthase - Gossypium hirsutum (Upland cotton) (Gossypium mexicanum), partial (6%)	1
DT467066	Transporter NRAMP family protein; n=1; Robiginitalea biformata HTCC2501|Rep: Transporter, partial (3%)	1
DT457764	USP-like protein; n=1; Astragalus sinicus|Rep: USP-like protein - Astragalus sinicus (Chinese milk vetch), partial (76%)	1
DT463720	WRKY transcription factor 6; n=1; Solanum tuberosum|Rep: WRKY transcription factor 6 - Solanum tuberosum (Potato), partial (8%)	1
DT046884	ZIM motif-containing protein; n=1; Triticum aestivum|Rep: ZIM motif-containing protein - Triticum aestivum (Wheat), partial (54%)	1
DT460896	Auxin-induced basic helix-loop-helix transcription factor; n=1; Gossypium hirsutum|Rep: Auxin-induced basic helix-loop-helix transcription factor -Gossypium hirsutum (Upland cotton) (Gossypium mexicanum), partial (69%)	1.1
CO109925	Copper amine oxidase; n=1; Vitis vinifera|Rep: Copper amine oxidase - Vitis vinifera (Grape), partial (52%)	1.1
CO110877	Dehydrin; n=1; Phaseolus vulgaris|Rep: Dehydrin - Phaseolus vulgaris (Kidney bean) (French bean), partial (77%)	1.1
DT468888	DELLA protein GAI; n=1; Gossypium hirsutum|Rep: DELLA protein GAI - Gossypium hirsutum, partial (2%)	1.1
CO492869	EIF3E (EUKARYOTIC TRANSLATION INITIATION FACTOR 3E); translation initiation factor [Arabidopsis thaliana]	1.1
DN826143	Endo-xyloglucan transferase; n=1; Gossypium hirsutum|Rep: Endo-xyloglucan transferase - Gossypium hirsutum (Upland cotton) (Gossypium mexicanum), partial (65%)	1.1
DT460398	Ethylene receptor; n=1; Malus x domestica|Rep: Ethylene receptor - Malus domestica (Apple) (Malus sylvestris), partial (15%)	1.1
CO119149	Fructose-bisphosphate aldolase; n=1; Persea americana|Rep: Fructose-bisphosphate aldolase - Persea americana (Avocado), partial (61%)	1.1
CO125661	Hypothetical protein	1.1
DT464580	Lipoxygenase; n=1; Solanum lycopersicum|Rep: Lipoxygenase - Solanum lycopersicum (Tomato) (Lycopersicon esculentum), partial (5%)	1.1
DT049646	Metal transport protein; n=1; Medicago truncatula|Rep: Metal transport protein - Medicago truncatula (Barrel medic), partial (47%)	1.1
DV849174	NADH dehydrogenase subunit 5; n=1; Ornithoptera aesacus|Rep: NADH dehydrogenase subunit 5 - Ornithoptera aesacus, partial (5%)	1.1
DT467396	Phloroglucinol O-methyltransferase; Rosa chinensis var. spontanea|Rep: Phloroglucinol O-methyltransferase - Rosa chinensis var. spontanea, partial (54%)	1.1
CO127169	Probable mannitol dehydrogenase; Arabidopsis thaliana|Rep: Probable mannitol dehydrogenase - Arabidopsis thaliana (Mouse-ear cress), partial (59%)	1.1
DR463750	Protein transport protein SEC61 subunit gamma; n=3; Oryza sativa|Rep: Protein transport protein SEC61 subunit gamma - Oryza sativa subsp. japonica (Rice), complete	1.1
AI725455	seed maturation protein PM23 [Glycine max]seed maturation-like protein [Arabidopsis thaliana]	1.1
DN759474	thioredoxin [Zea mays]	1.1
DW499030	UGT protein; n=1; Gossypium hirsutum|Rep: UGT protein - Gossypium hirsutum (Upland cotton) (Gossypium mexicanum), partial (63%)	1.1
DT465694	WRKY8; n=1; Glycine max|Rep: WRKY8 - Glycine max (Soybean), partial (37%)	1.1
DT466538	12-oxophytodienoate reductase; n=1; Hevea brasiliensis|Rep: 12-oxophytodienoate reductase - Hevea brasiliensis (Para rubber tree), partial (26%)	1.2
DT464300	ATP binding protein, putative [Ricinus communis]	1.2
CA993237	Calmodulin-related protein 2 touch-induced; n=2; Arabidopsis thaliana|Rep:, partial (9%)	1.2
DN779773	Chloroplast 50S ribosomal protein L22; n=1; Gossypium barbadense|Rep: Chloroplast 50S ribosomal protein L22 - Gossypium barbadense (Sea-island cotton) (Egyptian cotton), complete	1.2
DT459606	EMB2458 (EMBRYO DEFECTIVE 2458); ATPase; n=1; Arabidopsis thaliana|Rep: EMB2458 (EMBRYO DEFECTIVE 2458); ATPase - Arabidopsis thaliana, partial (28%)	1.2
AY429438	Gossypium barbadense fiber protein Fb34 mRNA, complete cds	1.2
DW238663	Heavy metal transport/detoxification protein [Medicago truncatula]	1.2
DN817305	Hypothetical protein	1.2
DW506962	Hypothetical protein	1.2
DW500209	Kinesin-like calmodulin binding protein; n=1; Gossypium hirsutum|Rep: Kinesin-like calmodulin binding protein - Gossypium hirsutum (Upland cotton) (Gossypium mexicanum), complete	1.2
DT468380	LysM domain-containing GPI-anchored protein 2 precursor; n=1; Arabidopsis thaliana|Rep: LysM domain-containing GPI-anchored protein 2 precursor - Arabidopsis thaliana (Mouse-ear cress), partial (5%)	1.2
DT459171	Neurofilament triplet M protein-like protein; n=1; Oryza sativa Japonica Group|Rep: Neurofilament triplet M protein-like protein - Oryza sativa subsp. japonica (Rice), partial (35%)	1.2
DW480118	palmitoyl-acyl carrier protein thioesterase;16:0-ACP thioesterasae	1.2
CO074223	Peptidyl-prolyl cis-trans isomerase; n=1; Vitis vinifera|Rep: Peptidyl-prolyl cis-trans isomerase - Vitis vinifera (Grape), partial (88%)	1.2
DT461119	Protein PIR; n=1; Arabidopsis thaliana|Rep: Protein PIR - Arabidopsis thaliana (Mouse-ear cress), partial (3%)	1.2
DW518150	Serine O-acetyltransferase 1; n=1; Glycine max|Rep: Serine O-acetyltransferase 1 - Glycine max (Soybean), partial (69%)	1.2
DT467159	WRKY transcription factor 2; n=1; Gossypium hirsutum|Rep: WRKY transcription factor 2 - Gossypium hirsutum (Upland cotton) (Gossypium mexicanum), complete	1.2
DT460294	60S ribosomal protein L4; n=1; Prunus armeniaca|Rep: 60S ribosomal protein L4 – Prunus armeniaca (Apricot), partial (19%)	1.3
DT468140	AtGRF8 (GROWTH-REGULATING FACTOR 8); transcription activator [Arabidopsis thaliana]	1.3
AI730902	Beta-amylase; n=1; Prunus armeniaca|Rep: Beta-amylase - Prunus armeniaca (Apricot), partial (44%)	1.3
CO090773	Chloroplast Protein 12 precursor; n=1; Pisum sativum|Rep: CP12 precursor - Pisum sativum (Garden pea), partial (63%)	1.3
DT054327	CLRRN26 Citrus limon cistron for 26S ribosomal RNA, partial (20%)	1.3
DW492007	Cytochrome b6/f complex subunit VIII; n=3; Euphyllophyta|Rep: Cytochrome b6/f complex subunit VIII - Angiopteris evecta (Mule's foot fern) (Giant fern), partial (86%)	1.3
DT465346	DNAJ heat shock N-terminal domain-containing protein [Arabidopsis thaliana]	1.3
DT460422	Hypothetical protein	1.3
AI729255	Hypothetical protein	1.3
DR457954	Late elongated hypocotyl; n=1; Castanea sativa|Rep: Late elongated hypocotyl – Castanea sativa (Sweet chestnut), partial (7%)	1.3
DT465545	MYB127 transcription factor protein [Gossypium hirsutum]	1.3
CO116958	Tubulin beta-1 chain; n=1; Zea mays|Rep: Tubulin beta-1 chain - Zea mays (Maize), partial (53%)	1.3
DT459453	UNE1-like protein (unfertilized embryo sac 1) [Gossypium raimondii]	1.3
CO107110	(+)-delta-cadinene synthase isozyme XC1; n=1; Gossypium arboreum|Rep: (+)-delta-cadinene synthase isozyme XC1 - Gossypium arboreum (Tree cotton), partial (79%)	1.4
DT458425	ARP protein-like; n=2; Oryza sativa|Rep: ARP protein-like - Oryza sativa subsp. Japonica (Rice), partial (3%)	1.4
CO079951	Chaperone protein dnaJ 8, chloroplast precursor; n=1; Arabidopsis thaliana|Rep: Chaperone protein dnaJ 8, chloroplast precursor - Arabidopsis thaliana (Mouse-ear cress), partial (58%)	1.4
CO099032	lactoylglutathione lyase, putative / glyoxalase I, putative [Arabidopsis thaliana]	1.4
DT465599	Pectin methylesterase isoform alpha; n=1; Vigna radiata var. radiata|Rep: Pectin methylesterase isoform alpha - Phaseolus aureus (Mung bean) (Vigna radiata), partial (84%)	1.4
CO101271	Peptidase C1A, papain; Somatotropin hormone; Peptidase C1, propeptide; n=1; Medicago truncatula|Rep: Peptidase C1A, papain; Somatotropin hormone; Peptidase C1, propeptide - Medicago truncatula (Barrel medic), partial (87%)	1.4
DT462446	Proline dehydrogenase; n=2; Medicago sativa|Rep: Proline dehydrogenase - Medicago sativa (Alfalfa), partial (70%)	1.4
DT053558	Spermidine synthase-like; n=1; Chloroflexus aggregans DSM 9485|Rep: Spermidine synthase-like - Chloroflexus aggregans DSM 9485, partial (3%)	1.4
DT459877	transmembrane protein, putative [Arabidopsis thaliana]	1.4
DT456660	vesicle transport V-snare protein vti1a, putative [Ricinus communis]	1.4
DT051293	Disulfide-isomerase-like protein; n=1; Solanum tuberosum|Rep: Disulfide-isomerase-like protein - Solanum tuberosum (Potato), partial (94%)	1.5
CA992774	Protein ycf2; n=1; Gossypium barbadense|Rep: Protein ycf2 - Gossypium barbadense, partial (1%)	1.5
DN758737	scarecrow-like 5 [Arabidopsis thaliana]	1.5
DT464094	Calcium-dependent protein kinase 2; n=1; Solanum tuberosum|Rep: Calcium-dependent protein kinase 2 - Solanum tuberosum (Potato), partial (4%)	1.6
CA992663	Chitinase-like protein; n=1; Gossypium hirsutum|Rep: Chitinase-like protein - Gossypium hirsutum (Upland cotton) (Gossypium mexicanum), partial (65%)	1.6
CO077952	Chitin-binding lectin 1 precursor; n=1; Solanum tuberosum|Rep: Chitin-binding lectin 1 precursor - Solanum tuberosum (Potato), partial (12%)	1.6
DW499451	GHMYB25; n=2; Gossypium hirsutum|Rep: GHMYB25 - Gossypium hirsutum (Upland cotton) (Gossypium mexicanum), complete	1.6
DT463858	Protein kinase family protein; n=1; Musa acuminata|Rep: Protein kinase family protein - Musa acuminata (Banana), partial (12%)	1.6
CO104759	RPK2 (RECEPTOR-LIKE PROTEIN KINASE 2); ATP binding / kinase/protein serine/threonine kinase [Arabidopsis thaliana]	1.6
CO088786	Salt-tolerance protein; n=1; Glycine max|Rep: Salt-tolerance protein - Glycine max (Soybean), partial (57%)	1.6
DT467367	Calcium-dependent protein kinase; n=1; Arabidopsis thaliana|Rep: Calcium-dependent protein kinase - Arabidopsis thaliana (Mouse-ear cress), partial (19%)	1.7
CO101109	dormancy/auxin associated family protein [Arabidopsis thaliana]	1.7
DW504411	Gag protein; n=1; Zea mays|Rep: Gag protein - Zea mays (Maize), partial (19%)	1.7
DT049856	Hypothetical protein	1.7
DT054111	Sec61 transport protein [Populus trichocarpa]P-P-bond-hydrolysis-driven protein transmembrane transporter [Arabidopsis thaliana]	1.7
CO123672	14-3-3 h-1 protein; Nicotiana tabacum|Rep: 14-3-3 h-1 protein - Nicotiana tabacum (Common tobacco), complete	1.8
CO077482	Gibberellic acid receptor; n=1; Gossypium hirsutum|Rep: Gibberellic acid receptor - Gossypium hirsutum (Upland cotton) (Gossypium mexicanum), partial (88%)	1.8
DW506618	NAD(H) kinase 1; Arabidopsis thaliana|Rep: NAD(H) kinase 1 - Arabidopsis thaliana (Mouse-ear cress), partial (31%)	1.8
DW514617	plant viral-response family protein [Zea mays]Proteinase inhibitor I4, serpin [Medicago truncatula]Transmembrane protein 45a, putative [Ricinus communis]	1.8
CO072241	RanBP2-type zinc finger protein At1g67325Zn-finger, RanBP-type, containing protein [Zea mays]	1.8
DT461954	Beta-1,3-glucanase, acidic; n=1; Coffea arabica|Rep: Beta-1,3-glucanase, acidic - Coffea arabica (Coffee), partial (17%)lactoylglutathione lyase, putative [Ricinus communis]	1.9
CO092886	o-linked n-acetylglucosamine transferase, ogt, putative [Ricinus communis]	1.9
DT459051	Phosphatidylinositol transfer-like protein II; n=1; Lotus japonicus|Rep: Phosphatidylinositol transfer-like protein II - Lotus japonicus, partial (13%)	1.9
DT466218	Probable protein arginine N-methyltransferase 6; n=1; Arabidopsis thaliana|Rep: Probable protein arginine N-methyltransferase 6 - Arabidopsis thaliana (Mouse-ear cress), partial (8%)	1.9
DV849788	Spermidine synthase-like; n=1; Chloroflexus aggregans DSM 9485|Rep: Spermidine synthase-like - Chloroflexus aggregans DSM 9485, partial (3%)	1.9
DW234222	Chloroplast 50S ribosomal protein L33; n=2; Gossypium|Rep: Chloroplast 50S ribosomal protein L33 - Gossypium barbadense (Sea-island cotton) (Egyptian cotton), complete	2
DT464411	Disulfide isomerase like protein; n=1; Arabidopsis thaliana|Rep: Disulfide isomerase like protein - Arabidopsis thaliana (Mouse-ear cress), partial (25%)	2
DT466114	Phosphoethanolamine/phosphocholine phosphatase, putative [Ricinus communis]	2
CO079758	Similarity to transporter protein; n=1; Arabidopsis thaliana|Rep: Similarity to transporter protein - Arabidopsis thaliana (Mouse-ear cress), partial (55%)	2
DW499500	ZF-HD homeobox protein; n=1; Flaveria bidentis|Rep: ZF-HD homeobox protein – Flaveria bidentis (Coastalplain yellowtops), partial (11%)	2
CO116734	putative chloroplast nucleoid DNA-binding protein [Arabidopsis thaliana]	2.1
DT049218	RHD2 (ROOT HAIR DEFECTIVE 2); NAD(P)H oxidase [Arabidopsis thaliana]	2.1
DW482123	succinate dehydrogenase subunit 4 [Gossypium hirsutum]	2.1
DW504113	Hypothetical protein	2.2
DW226873	NADH-ubiquinone oxidoreductase 12 kDa subunit, mitochondrial precursor, putative [Ricinus communis]	2.2
CO073817	Plastocyanin A, chloroplast precursor; n=1; Populus nigra|Rep: Plastocyanin A, chloroplast precursor - Populus nigra (Lombardy poplar), partial (93%)	2.2
CO073957	Transcription factor EIL2; n=1; Vigna radiata|Rep: Transcription factor EIL2 - Vigna radiata, partial (27%)	2.2
AY375339	Gossypium barbadense acyl-CoA-binding protein mRNA, complete cds	2.3
CO491007	Beta-galactosidase; n=1; Persea americana|Rep: Beta-galactosidase - Persea Americana (Avocado), partial (18%)	2.4
DN802335	Membrane-anchored ubiquitin-fold protein 3 precursor; n=1; Arabidopsis thaliana|Rep: Membrane-anchored ubiquitin-fold protein 3 precursor – Arabidopsis thaliana (Mouse-ear cress), partial (84%)	2.4
CO121618	Phosphoenolpyruvate carboxylase kinase; n=1; Glycine max|Rep: Phosphoenolpyruvate carboxylase kinase - Glycine max (Soybean), partial (60%)	2.4
DT461099	Trehalose-6-phosphate synthase; n=1; Arabidopsis thaliana|Rep: Trehalose-6-phosphate synthase - Arabidopsis thaliana (Mouse-ear cress), partial (9%)	2.4
CO079400	Peptidyl-prolyl cis-trans isomerase; n=1; Vitis vinifera|Rep: Peptidyl-prolyl cis-trans isomerase - Vitis vinifera (Grape), partial (25%)	2.5
CO102024	Extensin-like protein; n=1; Oryza sativa Japonica Group|Rep: Extensin-like protein – Oryza sativa subsp. japonica (Rice), partial (48%)	2.6
DT463818	Kinesin-related protein; n=1; Gossypium hirsutum|Rep: Kinesin-related protein – Gossypium hirsutum (Upland cotton) (Gossypium mexicanum), complete	2.7
DN760777	Maturase K; n=1; Knautia macedonica|Rep: Maturase K - Knautia macedonica, partial (5%)	2.9
DR461340	CYP71AU1; Nicotiana tabacum|Rep: CYP71AU1 - Nicotiana tabacum (Common tobacco), partial (5%)	3
DT462932	Probable thylakoidal processing peptidase 2, chloroplast precursor; n=1; Arabidopsis thaliana|Rep: Probable thylakoidal processing peptidase 2, chloroplast precursor - Arabidopsis thaliana (Mouse-ear cress), partial (18%)	3.1
CA993773	cytochrome c oxidase [Gossypium barbadense]	3.2
CO113854	UDP-glucuronic acid decarboxylase 1; n=1; Populus tomentosa|Rep: UDP-glucuronic acid decarboxylase 1 - Populus tomentosa (Chinese white poplar), partial (60%)	3.2
CO117420	MAPKKK13; ATP binding / kinase/ protein kinase/ protein serine/threonine kinase [Arabidopsis thaliana]	3.3
DR454298	UDP-glucose 4-epimerase GEPI42; n=1; Cyamopsis tetragonoloba|Rep: UDP-glucose 4-epimerase GEPI42 - Cyamopsis tetragonoloba (Guar) (Cluster bean), partial (12%)	3.3
CO111441	IP1 (TIP GROWTH DEFECTIVE 1); S-acyltransferase/ acyl binding [Arabidopsis thaliana]	3.7
CO123470	Hypothetical protein	3.8
DT463702	SCARECROW-like protein 1; n=1; Castanea sativa|Rep: SCARECROW-like protein 1 – Castanea sativa (Sweet chestnut), partial (23%)	3.8
CO082841	Spermidine synthase; n=1; Lotus japonicus|Rep: Spermidine synthase - Lotus japonicus, partial (82%)	3.9
CO099254	Leucine-rich repeat/extensin 1; n=1; Nicotiana tabacum|Rep: Leucine-rich repeat/extensin 1 - Nicotiana tabacum (Common tobacco), partial (8%)	4
DT461892	Abscisic acid responsive elements-binding protein 2; n=1; Populus trichocarpa|Rep: Abscisic acid responsive elements-binding protein 2 - Populus trichocarpa (Western balsam poplar) (Populus balsamiferasubsp. trichocarpa), partial (38%)	4.2
DT458164	Polyphosphoinositide binding protein; n=1; Gossypium hirsutum|Rep: Polyphosphoinositide binding protein - Gossypium hirsutum (Upland cotton) (Gossypium mexicanum), partial (70%)	4.3
DR454012	KN1-type homeobox protein; n=1; Nicotiana tabacum|Rep: KN1-type homeobox protein - Nicotiana tabacum (Common tobacco), partial (57%)	4.5
CO070538	oxysterol binding; n=1; Arabidopsis thaliana|Rep: oxysterol binding – Arabidopsis thaliana, partial (56%)	5.3

## Sheet: Common Genes - Table 1 - Table 
Description	Anthers	Ovaries
(+)-delta-cadinene synthase isozyme XC1; n=1; Gossypium arboreum|Rep: (+)-delta-cadinene synthase isozyme XC1 - Gossypium arboreum (Tree cotton), partial (79%)	1.4	1.4
12-oxophytodienoate reductase; n=1; Hevea brasiliensis|Rep: 12-oxophytodienoate reductase - Hevea brasiliensis (Para rubber tree), partial (26%)	1.1	1.2
26S protease regulatory subunit 6A homolog; n=1; Brassica rapa|Rep: 26S protease regulatory subunit 6A homolog - Brassica campestris (Field mustard), partial (82%)	-1	-1.9
3-beta hydroxysteroid dehydrogenase/isomerase family protein [Zea mays]	-1	-1.7
40S ribosomal protein S4; n=1; Gossypium hirsutum|Rep: 40S ribosomal protein S4 - Gossypium hirsutum (Upland cotton) (Gossypium mexicanum), partial (27%)	-1.2	-1.2
Actin; n=1; Gossypium hirsutum|Rep: Actin - Gossypium hirsutum (Upland cotton) (Gossypium mexicanum), complete	1	-1.4
Adenine phosphoribosyltransferase; n=1; Brassica napus|Rep: Adenine phosphoribosyltransferase - Brassica napus (Rape), partial (86%)	-1.1	-1.1
Adenosine 5' phosphosulfate reductase; n=1; Populus tremula x Populus alba|Rep: Adenosine 5' phosphosulfate reductase - Populus tremula x Populus alba, partial (38%)	-1.3	-1.4
Alcohol dehydrogenase A; n=36; Gossypium|Rep: Alcohol dehydrogenase A – Gossypium raimondii (New World cotton), partial (31%)	-1.8	-1.2
Alcohol dehydrogenase class-3 (Alcohol dehydrogenase class-III) (S-(hydroxymethyl)glutathione dehydrogenase); n=2; Arabidopsis thaliana|Rep: Alcohol dehydrogenase class-3 (Alcohol dehydrogenase class-III) (S-hydroxymethyl)glutathione dehydrogenase) - Arabidopsis thaliana (Mouse-ear cress), partial (87%)	-1.6	-2.3
Aldehyde dehydrogenase family 7 member A1; n=1; Euphorbia characias|Rep: Aldehyde dehydrogenase family 7 member A1 - Euphorbia characias (Spurge), complete	-2.3	-1.2
Alpha-expansin precursor; n=6; Gossypium|Rep: Alpha-expansin precursor - Gossypium hirsutum (Upland cotton) (Gossypium mexicanum), partial (75%)	-1.7	-2
Alpha-expansin precursor; n=9; Gossypium|Rep: Alpha-expansin precursor – Gossypium hirsutum (Upland cotton) (Gossypium mexicanum), complete	-1	-1.8
Ankyrin repeat BTB/POZ domain-containing protein; n=1; Populus trichocarpa|Rep: Ankyrin repeat BTB/POZ domain-containing protein - Populus trichocarpa (Western balsam poplar) (Populus balsamiferasubsp. trichocarpa), partial (4%)	-1.1	-3
Ankyrin repeat family protein [Arabidopsis thaliana]	-1	-2
AP2/EREBP transcription factor ERF-2; n=1; Gossypium hirsutum|Rep: AP2/EREBP transcription factor ERF-2 - Gossypium hirsutum (Upland cotton) (Gossypium mexicanum), partial (61%)	-4.5	-3.9
Aquaporin 1; n=1; Gossypium hirsutum|Rep: Aquaporin 1 - Gossypium hirsutum (Upland cotton) (Gossypium mexicanum), complete	-1.7	-1.7
Asparaginyl-tRNA synthetase, cytoplasmic 3; n=1; Arabidopsis thaliana|Rep: Asparaginyl-tRNA synthetase, cytoplasmic 3 - Arabidopsis thaliana (Mouse-ear cress), partial (45%)	-1.7	-1.5
Aspartic proteinase; n=1; Theobroma cacao|Rep: Aspartic proteinase - Theobroma cacao (Cacao) (Cocoa), partial (53%)	-1.1	-1.6
AT5G26850 [Arabidopsis thaliana]	-1	-1.8
ATP-dependent Clp protease ATP-binding subunit clpA homolog CD4B, chloroplast precursor; n=1; Solanum lycopersicum|Rep: ATP-dependent Clp protease ATP-binding subunit clpA homolog CD4B, chloroplast precursor - Solanum lycopersicum (Tomato) (Lycopersicon esculentum), partial (40%)	-1.2	-3.8
Aux/IAA protein; n=1; Populus tremula x Populus tremuloides|Rep: Aux/IAA protein - Populus tremula x Populus tremuloides, partial (28%)	-2	-2
Auxin binding protein; n=1; Gossypium hirsutum|Rep: Auxin binding protein – Gossypium hirsutum (Upland cotton) (Gossypium mexicanum), partial (71%)	-1.1	-2.5
Auxin-regulated protein; n=1; Populus tremula x Populus tremuloides|Rep: Auxin-regulated protein - Populus tremula x Populus tremuloides, partial (78%)	2.4	-2
BEL1-like homeodomain transcription factor; n=1; Trifolium pratense|Rep: BEL1-like homeodomain transcription factor - Trifolium pratense (Red clover), partial (33%)	-1.5	-2.7
Beta-ketoacyl-CoA synthase; n=1; Gossypium hirsutum|Rep: Beta-ketoacyl-CoA synthase - Gossypium hirsutum (Upland cotton) (Gossypium mexicanum), complete	1	1
Beta-tubulin 8; n=1; Hordeum vulgare subsp. vulgare|Rep: Beta tubulin 8 – Hordeum vulgare var. distichum (Two-rowed barley), partial (51%)	-1.1	-1.6
BHLH transcription factor; n=1; Gossypium hirsutum|Rep: BHLH transcription factor - Gossypium hirsutum (Upland cotton) (Gossypium mexicanum), complete	1.6	-2.5
Ca2+/H+ exchanger; n=1; Vigna radiata var. radiata|Rep: Ca2+/H+ exchanger – Phaseolus aureus (Mung bean) (Vigna radiata), partial (24%)	-1.3	-1.5
Calcium-transporting ATPase 1, endoplasmic reticulum-type; n=1; Arabidopsis thaliana|Rep: Calcium-transporting ATPase 1, endoplasmic reticulum-type - Arabidopsis thaliana (Mouse-ear cress), partial (24%)	-1	-1.2
Calcium-transporting ATPase 9, plasma membrane-type (Ca(2+)-ATPase isoform 9); n=1; Arabidopsis thaliana|Rep: Calcium-transporting ATPase 9, plasma membrane-type (Ca(2+)-ATPase isoform 9) - Arabidopsis thaliana (Mouse-ear cress), partial (51%)	-2.2	-1.4
Calreticulin-1; n=1; Glycine max|Rep: Calreticulin-1 - Glycine max (Soybean), partial (74%)	-1.1	-2.4
CBL-interacting protein kinase 16; n=1; Populus trichocarpa|Rep: CBL-interacting protein kinase 16 - Populus trichocarpa (Western balsam poplar) (Populus balsamiferasubsp. trichocarpa), partial (57%)	-1.2	-2
CCR4 associated factor 1-related protein; n=1; Capsicum annuum|Rep: CCR4 associated factor 1-related protein - Capsicum annuum (Bell pepper), partial (21%)	-2.8	-1.3
Chlorophyll A/B binding protein precursor; n=2; eurosids II|Rep: Chlorophyll A/B binding protein precursor - Gossypium hirsutum (Upland cotton) (Gossypium mexicanum), partial (35%)	1.1	-1.5
Cinnamate-4-hydroxylase; n=1; Gossypium arboreum|Rep: Cinnamate-4-hydroxylase – Gossypium arboreum (Tree cotton), complete	-1.1	-1.1
Class II KNOX homeobox transcription factor; n=1; Medicago truncatula|Rep: Class II KNOX homeobox transcription factor - Medicago truncatula (Barrel medic), partial (30%)	-1.1	-2
conserved hypothetical protein [Ricinus communis]	-1.2	-1.3
conserved hypothetical protein [Ricinus communis]	-1	-1.8
conserved hypothetical protein [Ricinus communis]	-3.1	-2.6
conserved hypothetical protein [Ricinus communis]	-1.1	-2.1
conserved hypothetical protein [Ricinus communis]	-1.6	-1.4
CRL (CRUMPLED LEAF) [Arabidopsis thaliana]	-1.3	-2.7
Cyclin-like F-box; n=1; Medicago truncatula|Rep: Cyclin-like F-box - Medicago truncatula (Barrel medic), partial (46%)	-1.4	-1.9
Cytochrome b5; n=1; Nicotiana tabacum|Rep: Cytochrome b5 - Nicotiana tabacum (Common tobacco), partial (97%)	-1.3	-1.3
DEAD-box ATP-dependent RNA helicase 7; n=1; Arabidopsis thaliana|Rep: DEAD-box ATP-dependent RNA helicase 7 - Arabidopsis thaliana (Mouse-ear cress), partial (15%)	-1.9	-2.3
Dehydration responsive element binding protein; n=1; Gossypium hirsutum|Rep: Dehydration responsive element binding protein - Gossypium hirsutum (Upland cotton) (Gossypium mexicanum), partial (76%)	-4.3	-2.4
DELLA protein GAI; n=1; Gossypium hirsutum|Rep: DELLA protein GAI - Gossypium hirsutum, partial (2%)	1.3	1.1
Dynamin-related protein 1A; n=3; Arabidopsis thaliana|Rep: Dynamin-related protein 1A - Arabidopsis thaliana (Mouse-ear cress), partial (11%)	-1.8	-1.3
Elongation factor 1-alpha; n=1; Gossypium hirsutum|Rep: Elongation factor 1-alpha – Gossypium hirsutum (Upland cotton) (Gossypium mexicanum), complete	-1.9	-1.6
Elongation factor EF-2; n=1; Arabidopsis thaliana|Rep: Elongation factor EF-2 – Arabidopsis thaliana (Mouse-ear cress), partial (68%)	-1.1	-1.9
Ethylene responsive element binding protein C4; n=1; Capsicum annuum|Rep: Ethylene responsive element binding protein C4 - Capsicum annuum (Bell pepper), partial (36%)	-2	-1.2
Ethylene-responsive transcription factor 5; n=1; Arabidopsis thaliana|Rep: Ethylene-responsive transcription factor 5 - Arabidopsis thaliana (Mouse-ear cress), partial (35%)	-2.5	-2.2
Ethylene-responsive transcription factor ERF017; n=1; Arabidopsis thaliana|Rep: Ethylene-responsive transcription factor ERF017 - Arabidopsis thaliana (Mouse-ear cress), partial (36%)	-5	-2.8
Ethylene-responsive transcription factor, putative [Ricinus communis]	-1.5	-1
F19P19.26 [Arabidopsis thaliana]	-1.1	-1.3
Farnesyl pyrophosphate synthase; n=1; Gossypium arboreum|Rep: Farnesyl pyrophosphate synthase - Gossypium arboreum (Tree cotton), partial (86%)	-2.7	-1.5
Fatty acid hydroperoxide lyase; n=1; Psidium guajava|Rep: Fatty acid hydroperoxide lyase - Psidium guajava (Guava), partial (58%)	-1	-1.2
FERONIA receptor-like kinase; n=1; Poncirus trifoliata|Rep: FERONIA receptor-like kinase - Poncirus trifoliata (Hardy orange), partial (45%)	-3	-1.6
FeSOD mRNA, Gossypium hirsutum complete cds.	-1.9	-1.9
Fiber protein Fb15; n=1; Gossypium barbadense|Rep: Fiber protein Fb15 - Gossypium barbadense (Sea-island cotton) (Egyptian cotton), complete	-1.7	-1.6
Fructose-bisphosphate aldolase; n=1; Gossypium arboreum|Rep: Fructose-bisphosphate aldolase - Gossypium arboreum (Tree cotton), complete	2.3	-1.5
GAMYB-binding protein; n=1; Glycine max|Rep: GAMYB-binding protein - Glycine max (Soybean), partial (29%)	-1.2	-1.6
Gbiaa-Re; n=2; Gossypium barbadense|Rep: Gbiaa-Re - Gossypium barbadense (Sea-island cotton) (Egyptian cotton), complete	-2.5	-2.2
GDP-mannose pyrophosphorylase; n=1; Gossypium hirsutum|Rep: GDP-mannose pyrophosphorylase – Gossypium hirsutum (Upland cotton) (Gossypium mexicanum), partial (79%)	-1	-1
GLABRA2 expression modulator; n=1; Arabidopsis thaliana|Rep: GLABRA2 expression modulator - Arabidopsis thaliana (Mouse-ear cress), partial (65%)	-1.3	-1.9
Glutamic acid-rich protein; n=1; Manihot esculenta|Rep: Glutamic acid-rich protein - Manihot esculenta (Cassava) (Manioc), partial (50%)	1.5	-1.2
Glycine-rich protein; n=1; Gossypium hirsutum|Rep: Glycine-rich protein – Gossypium hirsutum (Upland cotton) (Gossypium mexicanum), partial (66%)	-1.1	-1.3
GRAS4; n=1; Solanum lycopersicum|Rep: GRAS4 - Solanum lycopersicum (Tomato) (Lycopersicon esculentum), partial (8%)	1	-1.4
Heat shock protein 90; n=1; Nicotiana tabacum|Rep: Heat shock protein 90 – Nicotiana tabacum (Common tobacco), partial (38%)	-1.1	-2.5
High molecular weight heat shock protein; n=1; Malus x domestica|Rep: High molecular weight heat shock protein - Malus domestica (Apple) (Malus sylvestris), partial (73%)	-1.5	-3.6
Histidine kinase 2; n=1; Lotus japonicus|Rep: Histidine kinase 2 - Lotus japonicus, partial (12%)	-1	-1.6
Inositol oxygenase 4; n=1; Arabidopsis thaliana|Rep: Inositol oxygenase 4 – Arabidopsis thaliana (Mouse-ear cress), partial (74%)	-1.4	-1.2
L-allo-threonine aldolase-related protein; n=1; Solanum tuberosum|Rep: L-allo-threonine aldolase-related protein - Solanum tuberosum (Potato), partial (44%)	-1.5	-1.9
MAP3K delta-1 protein kinase; n=1; Arabidopsis thaliana|Rep: MAP3K delta-1 protein kinase - Arabidopsis thaliana (Mouse-ear cress), partial (60%)	-1	-1.4
Metallothionein-like mRNA, Gossypium hirsutum complete cds	2.4	-1.6
metallothionein-like protein [Gossypium hirsutum]	1.4	-1
Mevalonate disphosphate decarboxylase; n=1; Hevea brasiliensis|Rep: Mevalonate disphosphate decarboxylase - Hevea brasiliensis (Para rubber tree), partial (88%)	-1.4	-1.2
Microtubule associated protein; n=1; Cicer arietinum|Rep: Microtubule associated protein - Cicer arietinum (Chickpea) (Garbanzo), partial (98%)	-2.2	-1.4
MYB transcription factor; n=1; Hevea brasiliensis|Rep: MYB transcription factor – Hevea brasiliensis (Para rubber tree), partial (61%)	-1.2	-1.9
NBS-type resistance protein; n=1; Gossypium barbadense|Rep: NBS-type resistance protein - Gossypium barbadense (Sea-island cotton) (Egyptian cotton), partial (84%)	1.3	-1.1
NOI protein; n=1; Arabidopsis thaliana|Rep: NOI protein - Arabidopsis thaliana (Mouse-ear cress), partial (70%)	-1	-1.3
Nuclear-localized RNA binding protein; n=1; Capsicum annuum|Rep: Nuclear-localized RNA binding protein - Capsicum annuum (Bell pepper), partial (66%)	-1	-1.6
Nucleobase-ascorbate transporter 6; n=1; Arabidopsis thaliana|Rep: Nucleobase-ascorbate transporter 6 - Arabidopsis thaliana (Mouse-ear cress), partial (51%)	-1.4	-1.6
Oligouridylate binding protein; n=1; Nicotiana plumbaginifolia|Rep: Oligouridylate binding protein - Nicotiana plumbaginifolia (Leadwort-leaved tobacco), partial (68%)	-1.1	-1.3
Oxygen-evolving enhancer protein 2, chloroplast precursor; n=2; Cucumis sativus|Rep: Oxygen-evolving enhancer protein 2, chloroplast precursor – Cucumis sativus (Cucumber), partial (43%)	-3.6	-1.3
PERK1-like protein kinase; n=2; Nicotiana tabacum|Rep: PERK1-like protein kinase - Nicotiana tabacum (Common tobacco), partial (38%)	-1	-2
Phi-1 protein; n=1; Nicotiana tabacum|Rep: Phi-1 protein - Nicotiana tabacum (Common tobacco), partial (79%)	-1.4	-1.2
Phosphatase IMPL1, chloroplastic	-1	-1.2
Phosphatidylinositol 3-and 4-kinase-like; n=2; Oryza sativa|Rep: Phosphatidylinositol 3-and 4-kinase-like - Oryza sativa subsp. japonica (Rice), partial (35%)	-3.6	-1.3
Phosphoethanolamine N-methyltransferase; n=1; Gossypium hirsutum|Rep: Phosphoethanolamine N-methyltransferase - Gossypium hirsutum (Upland cotton) (Gossypium mexicanum), partial (40%)	-1.1	-1.3
Phosphoglycerate kinase; n=1; Populus tremuloides|Rep: Phosphoglycerate kinase - Populus tremuloides (Quaking aspen), partial (16%)	-1.3	-2.2
Phosphorybosyl anthranilate transferase 1; n=1; Arabidopsis thaliana|Rep: Phosphorybosyl anthranilate transferase 1 - Arabidopsis thaliana (Mouse-ear cress), partial (10%)	-1.7	-2.1
PIP1 protein; n=1; Gossypium hirsutum|Rep: PIP1 protein - Gossypium hirsutum (Upland cotton) (Gossypium mexicanum), partial (8%)	-1.3	-1.2
Poly(A)-binding protein; n=1; Cucumis sativus|Rep: Poly(A)-binding protein - Cucumis sativus (Cucumber), partial (53%)	-1.2	-2.4
predicted protein [Populus trichocarpa]	-2.2	-2
Proline-rich protein; n=1; Gossypium hirsutum|Rep: Proline-rich protein – Gossypium hirsutum (Upland cotton) (Gossypium mexicanum), partial (16%)	-2.4	-1.2
Proteasome subunit alpha type; n=1; Oryza sativa Japonica Group|Rep: Proteasome subunit alpha type - Oryza sativa subsp. japonica (Rice), partial (47%)	-1.2	-1.8
Proteasome subunit alpha type-6; n=1; Nicotiana tabacum|Rep: Proteasome subunit alpha type-6 - Nicotiana tabacum (Common tobacco), complete	-1.1	-1.4
Protein disulfide isomerase family; n=1; Glycine max|Rep: Protein disulfide isomerase family - Glycine max (Soybean), partial (80%)	-3	-2.1
Protein phosphatase 2C; n=1; Fagus sylvatica|Rep: Protein phosphatase 2C - Fagus sylvatica (Beechnut), partial (97%)	-1.9	-1.3
Putative carboxyl-terminal proteinase [Gossypium hirsutum]	-1.4	-1.2
Ribonucleoside-diphosphate reductase small chain; n=1; Nicotiana tabacum|Rep: Ribonucleoside-diphosphate reductase small chain - Nicotiana tabacum (Common tobacco), partial (33%)	-1	-1.4
Ribosomal protein S7; n=1; Medicago truncatula|Rep: Ribosomal protein S7 - Medicago truncatula (Barrel medic), partial (17%)	1.2	-1.1
Ring domain containing protein; n=1; Capsicum annuum|Rep: Ring domain containing protein - Capsicum annuum (Bell pepper), partial (11%)	-2.4	-1.6
RING-H2 finger protein ATL3F; n=2; Arabidopsis thaliana|Rep: RING-H2 finger protein ATL3F - Arabidopsis thaliana (Mouse-ear cress), partial (24%)	-2	-1.5
RuBisCO Ribulose bisphosphate carboxylase small chain, chloroplast precursor; n=1; Gossypium hirsutum|Rep: Ribulose bisphosphate carboxylase small chain, chloroplast precursor - Gossypium hirsutum (Upland cotton) (Gossypium mexicanum), complete	2.5	-1.1
salt responsive protein 2 [Solanum lycopersicum]	-2.1	-1.5
salt responsive protein 2 [Solanum lycopersicum]	-2.1	-2.3
Sec61 transport protein [Populus trichocarpa]	-1	-1.7
smad nuclear interacting protein, putative [Ricinus communis]	-1	-3.3
Succinate dehydrogenase [ubiquinone] flavoprotein subunit 1 mitochondrial precursor; n=1; partial (30%)	-1	-2.3
Syringolide-induced protein 19-1-5; n=1; Glycine max|Rep: Syringolide-induced protein 19-1-5 - Glycine max (Soybean), partial (54%)	-1.3	-2
Transaldolase; n=1; Gossypium hirsutum|Rep: Transaldolase - Gossypium hirsutum (Upland cotton) (Gossypium mexicanum), partial (34%)	-1	-1.7
Transcription factor DRE-binding factor 2; n=1; Gossypium hirsutum|Rep: Transcription factor DRE-binding factor 2 - Gossypium hirsutum (Upland cotton) (Gossypium mexicanum), partial (18%)	-2.3	-2.4
Transporter-like protein; n=1; Arabidopsis thaliana|Rep: Transporter-like protein - Arabidopsis thaliana (Mouse-ear cress), partial (43%)	-1	-1.7
Tubulin beta-1 chain; n=1; Zea mays|Rep: Tubulin beta-1 chain - Zea mays (Maize), partial (53%)	-1	-1.9
Tubulin; n=1; Gossypium hirsutum|Rep: Tubulin - Gossypium hirsutum (Upland cotton) (Gossypium mexicanum), partial (10%)	-1.4	-2.4
Ubiquitin carrier protein; n=1; Vitis vinifera|Rep: Ubiquitin carrier protein – Vitis vinifera (Grape), partial (18%)	-1.1	-1.9
Ubiquitin fusion-degradation protein-like; n=1; Solanum tuberosum|Rep: Ubiquitin fusion-degradation protein-like - Solanum tuberosum (Potato), partial (73%)	-1	-1.6
UDP-glucuronic acid decarboxylase 1; n=1; Populus tomentosa|Rep: UDP-glucuronic acid decarboxylase 1 - Populus tomentosa (Chinese white poplar), partial (60%)	-4	3.2
unknown protein [Arabidopsis thaliana]	-1.6	-1.3
X-Pro dipeptidase-like protein; n=2; Arabidopsis thaliana|Rep: X-Pro dipeptidase-like protein - Arabidopsis thaliana (Mouse-ear cress), partial (37%)	-1.1	-2
xylan 1,4-beta-xylosidase [Populus alba x Populus tremula]	-1	-1.6
Xyloglucan endotransglycosylase; n=1; Gossypium hirsutum|Rep: Xyloglucan endotransglycosylase - Gossypium hirsutum (Upland cotton) (Gossypium mexicanum), complete	-2.2	-1.1
zinc finger (CCCH-type) family protein [Arabidopsis thaliana]	-1	-1.4
Zinc finger protein; n=1; Capsicum annuum|Rep: Zinc finger protein - Capsicum annuum (Bell pepper), partial (44%)	-2.4	-1.2
